# Supplementary material for: Hypothetical Proteins of Mycoplasma synoviae Reannotation and Expression Changes Identified via RNA-Sequencing
Source: Microorganisms. 2023 Nov 6;11(11):2716. doi: 10.3390/microorganisms11112716 (PMC10673309; doi:10.3390/microorganisms11112716)
Supplement: Supplementary file 1 [file microorganisms-11-02716-s001.zip]

Archive with 27 entries (26 files):
- Supplementary /
- Supplementary /.DS_Store
- __MACOSX/Supplementary /._.DS_Store
- Supplementary /Supplementary Table S1.xlsx
- __MACOSX/Supplementary /._Supplementary Table S1.xlsx
- Supplementary /Supplementary Table S6.xlsx
- __MACOSX/Supplementary /._Supplementary Table S6.xlsx
- Supplementary /Supplementary Table S10.xlsx
- __MACOSX/Supplementary /._Supplementary Table S10.xlsx
- Supplementary /Supplementary Table S11.xlsx
- __MACOSX/Supplementary /._Supplementary Table S11.xlsx
- Supplementary /Supplementary Table S7.xlsx
- __MACOSX/Supplementary /._Supplementary Table S7.xlsx
- Supplementary /Supplementary Table S4.xlsx
- __MACOSX/Supplementary /._Supplementary Table S4.xlsx
- Supplementary /Supplementary Table S12.xlsx
- __MACOSX/Supplementary /._Supplementary Table S12.xlsx
- Supplementary /Supplementary Table S8.xlsx
- __MACOSX/Supplementary /._Supplementary Table S8.xlsx
- Supplementary /Supplementary Table S9.xlsx
- __MACOSX/Supplementary /._Supplementary Table S9.xlsx
- Supplementary /Supplementary Table S5.xlsx
- __MACOSX/Supplementary /._Supplementary Table S5.xlsx
- Supplementary /Supplementary Table S2.xlsx
- __MACOSX/Supplementary /._Supplementary Table S2.xlsx
- Supplementary /Supplementary Table S3.xlsx
- __MACOSX/Supplementary /._Supplementary Table S3.xlsx
