# Supplementary material for: Hypothetical Proteins of Mycoplasma synoviae Reannotation and Expression Changes Identified via RNA-Sequencing
Source: Microorganisms. 2023 Nov 6;11(11):2716. doi: 10.3390/microorganisms11112716 (PMC10673309; doi:10.3390/microorganisms11112716)
Supplement: Supplementary file 1 [file microorganisms-11-02716-s001.zip › Supplementary /Supplementary Table S1.xlsx]

## Sheet: Table S1
Supplementary Table1: Function annotation of 50 M. synoviae characterized proteins using BLAST2GO, HMMER, FASTA, Pfam, SUPERFAMILY, CATH, CDASRT, SMART, SBASE, INTERPRO and GPCRpred. 50 M. synoviae ATCC 25204 characterized proteins were randomly selected, and their amino acid sequences were retrieved from NCBI database . For each protein, the prediction result were compared with descriptive chara…
NCBI(a)	Length	Protein product(a)	Protein name	FASTA(b)		BLAST2GO		Hmmer(c)		CATH(d)		SUPERFAMILY(e)		InterPro		Pfam(f)		CDART(g)		SMART(h)		SBASE(i)
					Ecj		Ecj		Ecj		Ecj		Ecj		Ecj		Ecj		Ecj		Ecj		Ecj
VY93_RS03780	650	WP_020003057.1	DNA gyrase subunit B	DNA gyrase subunit B	1(5)	DNA_gyrase_B	1(5)	DNA gyrase B	1(5)	DNA gyrase subunit B	1(5)	DNA gyrase/MutL, N-terminal domain	1(5)	DNA topoisomerase, type IIA	1(5)	DNA gyrase subunit B	1(5)	DNA gyrase subunit B	1(5)	HATPase_c	1(5)	DNA gyrase subunit B	1(5)
VY93_RS03795	602	WP_011283822.1	Translation initiation factor IF-2	Translation initiation factor IF-2	1(5)	Translation initiation factor IF-2	1(5)	Translation-initiation factor 2	1(5)	Translation initiation factor IF-2	1(5)	Initiation factor IF2/eIF5b, domain 3	1(5)	Translation initiation factor IF- 2	1(5)	Translation initiation factor IF-2	1(5)	Translation initiation factor IF-2	1(5)	Translation initiation factor IF-2	1(5)	Protein synthesis factor, GTP-binding	0(5)
VY93_RS03800	169	WP_011283823.1	Adenine phosphoribosyltransferase	Adenine phosphoribosyltransferase	1(5)	Phosphoribosyl transferase	1(5)	Pribosyltransferase	1(5)	Adenine phosphoribosyltransferase	1(5)	Phosphoribosyltransferases (PRTases)	1(5)	Adenine phosphoribosyl transferase	1(5)	Adenine phosphoribosyl transferase	1(5)	Adenine phosphoribosyltransferase	1(5)	Adenine phosphoribosyltransferase	1(5)	Phosphoribosyltransferase	1(5)
VY93_RS00025	331	WP_020003051.1	Posphatidate cytidylyltransferase	Phosphatidate cytidylyltransferase	1(5)	Phosphopyruvate hydratase	0(5)	phosphatidate cytidylyltransferase	0(5)		0(5)	SCOP hierarchy in SUPERFAMILY	0(5)	Phosphatidate cytidylyltransferase	0(5)	Phosphopyruvate hydratase	0(5)	Phosphatidate cytidylyltransferase	1(5)	Posphatidate cytidylyltransferase	1(5)	Phosphatidate cytidylyltransferase	1(5)
VY93_RS00075	84	WP_011283176.1	30S ribosomal protein S16	30S ribosomal protein S16	1(5)	Ribosomal protein S16	1(5)	Ribosomal_S16	1(5)	30S ribosomal protein S16	1(5)	Ribosomal protein S16	1(5)	Ribosomal protein S16	1(5)	Ribosomal protein S16	1(5)	30s ribosomal protein S16	1(5)	30S ribosomal protein S16	1(5)	Ribosomal protein S16	1(5)
VY93_RS00120	189	WP_020003039.1	Peptide deformylase	Peptide deformylase	1(5)	Peptide_deformylase	1(5)	Peptide deformylase	1(5)	Peptide deformylase	1(5)	Peptide deformylase	1(5)	Peptide deformylase	1(5)	Peptide deformylase	1(5)	Peptide deformylase	1(5)	Peptide deformylase	1(5)	Peptide deformylase	1(5)
VY93_RS00150	353	WP_011283191.1	Phosphotriesterase	Phosphotriesterase	1(5)	Phosphotriesterase	1(5)	Phosphotriesterase	1(5)	Phospho-furanose lactonase	1(5)	Phosphotriesterase	1(5)	Phosphotriesterase	1(5)	Phosphotriesterase	1(5)	Phosphotriesterase	1(5)	Phospho-furanose lactonase	0(5)	Phosphotriesterase	1(5)
VY93_RS00190	262	WP_020002730.1	ABC transporter ATP-binding protein	Sulfate/thiosulfate import ATP-binding protein CysA	1(5)	ABC transporter-like, ATP-binding domain	1(5)	ABC transporter ATP-binding protein	1(5)	Energy-coupling factor transporter ATP-binding protein EcfA	1(5)	ABC transporter ATPase	1(5)	ABC transporter ATP-binding protein	1(5)	ABC transporter ATP-binding protein	1(5)	ABC transporter, ATP-binding component (plasmid)	1(5)	ATPases	1(5)	AAA ATPase	1(5)
VY93_RS00225	122	WP_020002779.1	Signal peptidase I	Signal peptidase I	1(5)	Signal peptidase I	1(5)	Signal peptidase, peptidase S26	1(5)	Signal peptidase I	1(5)	Type 1 signal peptidase	1(5)	Peptidase S26A, signal peptidase I	1(5)	Signal peptidase I	1(5)	Signal peptidase I	1(5)	Peptidase_S24	1(5)	Signal peptidase I	1(5)
VY93_RS00255	696	WP_011283211.1	Elongation factor G	Elongation factor G	1(5)	Elongation factor G	1(5)	Elongation Factor G	1(5)	Elongation factor G	1(5)	Elongation factor G	1(5)	Translation elongation factor EFG/EF2	1(5)	Elongation factor G	1(5)	Elongation factor G	1(5)	Elongation factor G	1(5)	Elongation factor G	1(5)
VY93_RS00285	194	WP_011283217.1	Recombination protein RecR	Recombination protein RecR	1(5)	Recombination protein RecR	1(5)	Recombination protein RecR	1(5)	Recombination protein RecR	1(5)	Recombination protein RecR	1(5)	Rcmb_RecR	1(5)	DNA recombination protein RecR	1(5)	Recombination mediator RecR	1(5)	RecR	1(5)	Toprim subdomain	0(5)
VY93_RS00320	326	WP_020002838.1	Lipoate--protein ligase	Lipoate--protein ligase	1(5)	Aminoacyl-tRNA synthetase	0(5)	Lipoate--protein ligase	1(5)	Lipoate--protein ligase	1(5)	LplA-like	1(5)	Lipoyltransferase/lipoate-protein ligase	1(5)	Lipoyltransferase/lipoate-protein ligase	1(5)	Lipoate--protein ligase	1(5)	Lipoate--protein ligase	1(5)	Biotin/lipoate A/B protein ligase	1(5)
VY93_RS00425	448	WP_020002796.1	Aldehyde dehydrogenase family protein	Aldehyde dehydrogenase family protein	1(5)	Aldehyde dehydrogenase	1(5)	Aldehyde dehydrogenase family protein	1(5)		0(5)	Aldehyde dehydrogenase family protein	1(5)	Aldehyde dehydrogenase NAD(P)-dependent	1(5)	Aldehyde dehydrogenase NAD(P)-dependent	1(5)		0(5)	Aldehyde dehydrogenase family protein	1(5)	Aldehyde dehydrogenase	1(5)
VY93_RS03895	562	WP_082071141.1	IS1634 family transposase	IS1634 family transposase	1(5)	IS4 Transposase	1(5)	Transposase	1(5)		0(5)	Transposase inhibitor (Tn5 transposase)	1(4)	Transposase	1(5)	Transposase	1(5)		0(5)	DDE transposase sub-family	1(5)	Transposase, IS4	1(5)
VY93_RS00465	395	WP_026365195.1	Phosphopentomutase	Phosphopentomutase	1(5)	Phosphopentomutase	1(5)	Phosphopentomutase	1(5)	Phosphopentomutase	1(5)	Phosphopentomutase	1(5)	Phosphopentomutase	1(5)	Phosphopentomutase	1(5)	Alkaline phosphatase	1(5)	Metalloenzyme	1(5)	Metalloenzyme	1(5)
VY93_RS00490	199	WP_020003104.1	FMN-dependent NADH-azoreductase	FMN-dependent NADH-azoreductase	1(5)	Flavodoxin	1(5)	NAD(P)H dehydrogenase	1(5)	FMN-dependent NADH-azoreductase	1(5)	FMN-dependent NADH-azoreductase	1(5)	FMN-dependent NADH-azoreductase	1(5)	FMN-dependent NADH-azoreductase	1(5)	NAD(P)H-dependent oxidoreductase	1(5)	FMN-dependent NADH-azoreductase	1(5)	FMN-dependent NADH-azoreductase	1(5)
VY93_RS00550	466	WP_020003094.1	Glutamate--tRNA ligase	Glutamate--tRNA ligase	1(5)	Glutamyl/glutaminyl-tRNA synthetase	1(5)	Glutamyl tRNA synthetase	0(5)	Glutamate--tRNA ligase	1(5)	Class I aminoacyl-tRNA synthetases (RS), catalytic domain	1(5)	Glutamyl/glutaminyl-tRNA synthetase	1(5)	Glutamate-tRNA ligase	1(5)	Putative glutamyl-tRNA synthetase	1(5)	Glutamate--tRNA ligase	1(5)	Glutamyl-tRNA synthetase, class Ic	0(5)
VY93_RS00565	285	WP_011283267.1	Carbohydrate ABC transporter permease	Lactose transport system permease protein LacG	1(5)	MetI-like	1(5)	Binding-protein-dependent transport system inner membrane	1(5)	Sugar ABC transporter permease	1(3)	MetI-like	1(5)	MetI-like	1(5)	MetI-like	1(5)	ABC transporter permease	1(5)	Sugar ABC transporter permease	1(5)	Binding-protein-dependent transport systems inner membrane component	1(5)
VY93_RS00570	284	WP_020003091.1	Sugar ABC transporter permease	Lactose transport system permease protein LacF	1(5)	MetI-like	1(5)	Binding-protein-dependent transport system inner membrane component	1(5)	Sugar ABC transporter permease	1(5)	MetI-like	1(5)	SAM-dependent_MTases	0(5)	MetI-like	1(5)	ABC transporter permease subunit	1(5)	Multiple sugar ABC transporter permease	1(5)	Binding-protein-dependent transport systems inner membrane component	1(5)
VY93_RS00605	446	WP_020003084.1	Methyltransferase	Methyltransferase	1(5)	Translation elongation factor P/YeiP, central	1(5)	tRNA (Uracil-5-)-methyltransferase	1(5)	23S rRNA (Uracil(1939)-C(5))-methyltransferase RlmD (3.40.50.150/FF/9)	1(5)	(Uracil-5-)-methyltransferase	1(5)	(Uracil-5)-methyltransferase	1(5)	(Uracil-5)-methyltransferase family	1(5)	23S rRNA (uracil(1939)-C(5))-methyltransferase RlmD	1(5)	Methyltransferase	1(5)	Deoxyribonuclease/rho motif-related TRAM/(Uracil-5)-methyltransferase	1(5)
VY93_RS00620	395	WP_020003081.1	Phosphoglycerate kinase	Phosphoglycerate kinase	1(5)	Phosphoglycerate kinase	1(5)	Phosphoglycerate kinase	1(5)	Phosphoglycerate kinase	1(5)	Phosphoglycerate kinase	1(5)	Phosphoglycerate_kinase	1(5)	Phosphoglycerate kinase	1(5)	phosphoglycerate kinase, cytosolic isoform X1	1(5)	Phosphoglycerate kinase	1(5)	Phosphoglycerate kinase	1(5)
VY93_RS00665	198	WP_020003073.1	Guanylate kinase	Guanylate kinase	1(5)	Guanylate kinase	1(5)	Guanylate kinase	1(5)	Guanylate kinase	1(5)	Nucleotide and nucleoside kinases	1(5)	Guanylate kinase	1(5)	Guanylate kinase	1(5)	Guanylate kinase	1(5)	Guanylate kinase	1(5)	Guanylate kinase/L-type calcium channel region	1(5)
VY93_RS00670	277	WP_011283289.1	Deoxyribonuclease IV	Endonuclease 4	1(5)	Xylose isomerase	0(5)	Endonuclease IV	1(5)	Endonuclease IV	1(5)	Endonuclease IV	1(5)	Deoxyribonuclease IV	1(5)	Deoxyribonuclease IV	1(5)	Endonuclease IV	1(5)	Deoxyribonuclease IV	1(5)	Deoxyribonuclease IV	1(5)
VY93_RS00755	210	WP_020002910.1	Deoxynucleoside kinase	Deoxynucleoside kinase	1(5)	Deoxynucleoside kinases	1(5)	Deoxynucleoside kinase	1(5)	Deoxyguanosine kinase	1(5)	Nucleotide and nucleoside kinases	1(5)	P-loop_NTPase	1(5)	Deoxynucleoside kinase	1(5)	Deoxynucleoside kinase	1(5)	Deoxynucleoside kinase	1(5)	Deoxynucleoside kinase	1(5)
VY93_RS00795	181	WP_020002917.1	Inorganic diphosphatase	Inorganic pyrophosphatase	1(5)	Inorganic pyrophosphatase	1(5)	Inorganic pyrophosphatase	1(5)	Inorganic pyrophosphatase	1(5)	Inorganic pyrophosphatase	1(5)	Inorganic pyrophosphatase	1(5)	Inorganic pyrophosphatase	1(5)	Inorganic pyrophosphatase	1(5)	Inorganic pyrophosphatase	1(5)	Inorganic pyrophosphatase	1(5)
VY93_RS00805	331	WP_026365172.1	Ribose-phosphate pyrophosphokinase	Ribose-phosphate pyrophosphokinase	1(5)	Phosphoribosyltransferase	1(5)	Ribose phosphate pyrophosphokinase	1(5)	Ribose-phosphate pyrophosphokinase	1(5)	Phosphoribosylpyrophosphate synthetase	1(5)	PRTase	1(5)	Ribose-phosphate pyrophosphokinase	1(5)	Ribose-phosphate diphosphokinase	1(5)	Ribose-phosphate pyrophosphokinase	1(5)	Phosphoribosyltransferase	1(5)
VY93_RS00815	459	WP_020002921.1	NAD(P)/FAD-dependent oxidoreductase	Dihydrolipoyl dehydrogenase	1(5)	FAD-dependent oxidoreductase	1(5)	Pyridine nucleotide-disulphide oxidoreductase	1(5)	FAD-dependent pyridine nucleotide-disulphide oxidoreductase	1(5)	FAD/NAD-linked reductases, N-terminal and central domains	1(5)	Pyridine nucleotide-disulphide oxidoreductase, class I	1(5)	Pyridine nucleotide-disulphide oxidoreductase, class I	1(5)	FAD-dependent oxidoreductase	1(5)	Mercuric reductase	0(5)	FAD-dependent pyridine nucleotide-disulphide oxidoreductase	1(5)
VY93_RS00820	471	WP_020002922.1	M17 family metallopeptidase	Cytosol aminopeptidase	1(5)	Peptidase M17, peptidase B	1(5)	M17 family metallopeptidase	1(5)	M17 leucyl aminopeptidase	1(5)	Leucine aminopeptidase, C-terminal domain	1(5)	Peptidase M17, leucine aminopeptidase/peptidase B	1(5)	Peptidase M17, leucine aminopeptidase/peptidase B	1(5)	Peptidase_M17	1(5)	Peptidase_M17	1(5)	Peptidase M17, leucyl aminopeptidase, C-terminal	1(5)
VY93_RS00930	424	WP_020002808.1	GTPase ObgE	GTPase ObgE	1(5)	GTPase ObgE	1(5)	GTP1_OBG	1(5)	GTPase Obg	1(5)	G proteins	1(5)	OBG-type GTPase	1(5)	OBG-type GTPase	1(5)	GTPase OBG	1(5)	GTPase Obg	1(5)	GTP-binding protein, HSR1-related	1(5)
VY93_RS00935	330	WP_026365144.1	Tryptophan--tRNA ligase	Tryptophan--tRNA ligase	1(5)	Trp-tRNA-ligase	1(5)	Tryptophan--tRNA ligase	1(5)	Tryptophan--tRNA ligase	1(5)	Class I aminoacyl-tRNA synthetases (RS), catalytic domain	1(5)	Tryptophan-tRNA ligase	1(5)	Tryptophan-tRNA ligase	1(5)	Tryptophan--tRNA ligase	1(5)	Tryptophan--tRNA ligase	1(5)	Tryptophan--tRNA ligase	1(5)
VY93_RS00940	580	WP_020002810.1	Threonine--tRNA ligase	Threonine--tRNA ligase	1(5)	Thr-tRNA-ligase_IIa	1(5)	Threonine--tRNA ligase	1(5)	Threonine--tRNA ligase	1(5)	Class II aminoacyl-tRNA synthetase (aaRS)-like, catalytic domain	1(5)	Threonine-tRNA ligase	1(5)	Thr-tRNA-ligase	1(5)	Threonine--tRNA ligase	1(5)	Threonine--tRNA ligase	1(5)	Threonine--tRNA ligase	1(5)
VY93_RS01145	938	WP_020002904.1	Sialidase family protein	Sialidase	1(5)	Sialidase family	1(5)		0(5)	Sialidase	1(5)	Sialidases (neuraminidases)	1(5)		0(5)	Sialidase	1(5)	Sialidase family protein	1(5)	Sialidase	1(5)	Cold-shock protein, DNA-binding	0(5)
VY93_RS01150	334	WP_011283362.1	Type I glyceraldehyde-3-phosphate dehydrogenase	Glyceraldehyde-3-phosphate dehydrogenase	1(5)	Glyceraldehyde/Erythrose phosphate dehydrogenase	1(5)	Glyceraldehyde-3-phosphate dehydrogenase	1(5)	Glyceraldehyde-3-phosphate dehydrogenase	1(5)	Glyceraldehyde-3-phosphate dehydrogenase	1(5)	Glyceraldehyde/Erythrose phosphate dehydrogenase	1(5)	Glyceraldehyde/Erythrose phosphate dehydrogenase family	1(5)	Glyceraldehyde-3-phosphate dehydrogenase	1(5)	Glyceraldehyde-3-phosphate dehydrogenase	1(5)	Glyceraldehyde 3-phosphate dehydrogenase	1(5)
VY93_RS01495	622	WP_020002784.1	Dihydrolipoyl dehydrogenase	Dihydrolipoyl dehydrogenase	1(5)	Dihydrolipoyl dehydrogenase	1(5)	Pyridine nucleotide-disulphide oxidoreductase	1(5)	Dihydrolipoyl dehydrogenase	1(5)	FAD/NAD-linked reductases	0(5)	Dihydrolipoyl dehydrogenase	1(5)	Dihydrolipoamide dehydrogenase	1(5)	Dihydrolipoyl dehydrogenase	1(5)	Dihydrolipoyl dehydrogenase	1(5)	Glucose-inhibited division protein A	0(5)
VY93_RS01520	247	WP_011283432.1	Phosphotransferase	Serine/threonine-protein phosphatansferase	1(5)	Phosphotransferase	1(5)	Choline/ethanolamine kinase	0(4)	Choline kinase	0(4)	APH phosphotransferases	1(5)	Phosphotransferase	1(5)	Kinase	0(5)	Phosphotransferase	1(5)	Phosphotransferase	1(5)	Aminoglycoside phosphotransferase	1(5)
VY93_RS01630	832	WP_020002962.1	Valine--tRNA ligase	Valine--tRNA ligase	1(5)	Valine-tRNA ligase	1(5)	tRNA-synt_1	1(5)	Valine--tRNA ligase	1(5)	Valine--tRNA ligase	1(5)	Valine--tRNA ligase	1(5)	Valine-tRNA ligase	1(5)	Valine--tRNA ligase	1(5)	Valine--tRNA ligase	1(5)	Valine--tRNA ligase	1(5)
VY93_RS01645	735	WP_020002959.1	Ribonuclease R	30S ribosomal protein S1	1(5)	Ribonuclease R	1(5)	Ribonuclease R	1(5)	Ribonuclease R	1(5)	Ribonuclease R	1(5)	Ribonuclease R	1(5)	Ribonuclease R	1(5)	Ribonuclease R	1(5)	ribonuclease II	1(5)	Ribonuclease II and R	1(5)
VY93_RS01655	518	WP_020002957.1	Methionine--tRNA ligase	methionine--tRNA ligase	1(5)	Methioninyl-tRNA synthetase	1(5)	Methionyl tRNA synthetases	1(5)	Methionine--tRNA ligase	1(5)	Class I aminoacyl-tRNA synthetases (RS)	1(5)	Methionyl-tRNA synthetase	0(5)	Methionyl-tRNA synthetase	1(5)	Methionine-tRNA synthetase	1(5)	Methionyl-tRNA synthetase	1(5)	Aminoacyl-tRNA synthetase, class Ia	0(5)
VY93_RS01665	421	WP_020002955.1	Serine hydroxymethyltransferase	Serine hydroxymethyltransferase	1(5)	Serine hydroxymethyltransferase	1(5)	Serine hydroxymethyltransferase	1(5)	Serine hydroxymethyltransferase	1(5)	PLP-dependent transferases,GABA-aminotransferase-like	1(5)	Serine hydroxymethyltransferase	1(5)	Serine hydroxymethyltransferase	1(5)	Pyridoxal phosphate (PLP)-dependent transferases superfamily protein	1(5)	Serine hydroxymethyltransferase	1(5)	Glycine hydroxymethyltransferase	1(4)
VY93_RS01685	206	WP_020002951.1	Uracil phosphoribosyltransferase	Uracil phosphoribosyltransferase	1(5)	Uracil phosphoribosyl transferase	1(5)	Uracil phosphoribosyltransferase	1(5)	Uracil phosphoribosyltransferase	1(5)	Phosphoribosyltransferases (PRTases)	1(5)	Uracil phosphoribosyl transferase	1(5)	Uracil phosphoribosyl transferase	1(5)	Adenine phosphoribosyltransferase	1(5)	Uracil phosphoribosyltransferase	1(5)	Phosphoribosyltransferase	1(5)
VY93_RS01730	236	WP_026365174.1	Pseudouridine synthase	Pseudouridine synthase	0(5)	Pseudouridine synthase	1(5)	Pseudouridine synthase	1(5)	Pseudouridine synthase	1(5)	Pseudouridine synthase RsuA/RluD	1(5)	Pseudouridine synthase	1(5)	Pseudouridine synthase, RsuA/RluB/E/F	1(5)	Pseudouridine synthase	1(5)	Pseudouridine synthase	1(5)	Pseudouridine synthase	1(5)
VY93_RS01800	350	WP_020003180.1	Sugar ABC transporter permease	Lactose transport system permease	1(3)	ABC transporter, permease	1(5)	Binding-protein-dependent transport system	1(5)	Sugar ABC transporter permease	1(5)	MetI-like	1(5)	ABC transporter permease	1(5)	Binding-protein-dependent transport systems inner membrane component	1(5)	ABC transporter permease	1(5)	ABC transporter permease	1(5)	Binding-protein-dependent transport systems inner membrane component	1(5)
VY93_RS01805	340	WP_020003181.1	Carbohydrate ABC transporter permease	Carbohydrate ABC transporter permease	1(5)	ABC transporter type 1	1(5)	Binding-protein-dependent transport system	1(5)		0(5)	MetI-like	1(5)	MetI-like	1(5)	MetI-like	1(5)	ABC transporter permease subunit	1(5)	Pseudouridine synthase	1(5)	Binding-protein-dependent transport systems inner membrane component	1(5)
VY93_RS01845	248	WP_020003189.1	Phosphotransferase	Low affinity immunoglobulin gamma	1(5)	Protein kinase	1(5)	Choline/ethanolamine kinase	1(5)	Choline kinase	0(5)	APH phosphotransferases	1(5)	Phosphotransferase	1(5)	Phosphotransferase	1(5)	Phosphotransferase	1(5)	Phosphotransferase	1(5)	Aminoglycoside phosphotransferase	1(5)
VY93_RS01850	573	WP_020003190.1	Cell division protein FtsZ	Cell division protein FtsZ	1(5)	Cell division protein FtsZ	1(5)	Cell division protein FtsZ	1(5)	Cell division protein FtsZ	1(5)	Cell division protein FtsZ	1(5)	Cell division protein FtsZ	1(5)	Cell division protein FtsZ	1(5)	Cell division protein FtsZ	1(5)	Tubulin/FtsZ	1(5)	Tubulin/FtsZ, GTPase	1(5)
VY93_RS01865	147	WP_026365202.1	MraZ family transcriptional regulator	DNA polymerase II small subunit	1(5)	MraZ family transcriptional regulator	1(5)	MraZ family transcriptional regulator	1(5)	Transcriptional regulator MraZ	1(5)	MraZ	1(5)	Uncharacterised hydrolase TatD-type	0(5)	Transcriptional regulator MraZ	1(5)	Transcriptional regulator MraZ	1(5)	Transcriptional regulator MraZ	1(5)	MraZ	1(5)
VY93_RS01905	611	WP_020003199.1	Oligoendopeptidase F	Mitochondrial intermediate peptidas	1(5)	Oligoendopeptidase F	1(5)	Peptidase_M3	1(5)	Oligoendopeptidase F	1(5)	Neurolysin	1(5)	Peptidase M3B, oligoendopeptidase F	1(5)	Peptidase M3B, oligoendopeptidase F	1(5)	Oligoendopeptidase F	1(5)	Oligoendopeptidase F	1(5)	Peptidase M3A and M3B, thimet/oligopeptidase F	1(5)
VY93_RS01910	596	WP_020003200.1	Molecular chaperone DnaK	Chaperone protein DnaK	1(5)	Molecular chaperone DnaK	1(5)	HSP70	1(5)	Chaperone protein DnaK HSP70	1(5)	Actin/HSP70	1(5)	Chaperone DnaK	1(5)	Chaperone DnaK	1(5)	Mitochondrial heat shock protein 70-1	1(5)	Chaperone protein DnaK	1(5)	Heat shock protein 70	1(5)
VY93_RS01915	296	WP_020003201.1	Nucleotide exchange factor GrpE	Kinesin-like protein KIF11-B	1(5)	Nucleotide exchange factor GrpE	1(5)	GrpE	1(5)	Protein GrpE	1(5)	Head domain of nucleotide exchange factor GrpE	1(5)	GrpE nucleotide exchange factor	1(5)	GrpE nucleotide exchange factor	1(5)	Nucleotide exchange factor GrpE	1(5)	Protein GrpE	1(5)	GrpE protein	1(5)
VY93_RS01920	340	WP_020003202.1	Heat-inducible transcriptional repressor HrcA	Heat-inducible transcriptional repressor HrcA	1(5)	Heat-inducible transcriptional repressor HrcA	1(5)	HrcA	1(5)	Heat-inducible transcription repressor HrcA	1(5)	Heat-inducible transcription repressor HrcA	1(5)	Heat-inducible transcription repressor HrcA	1(5)	Heat-inducible transcription repressor HrcA	1(5)	Heat-inducible transcription repressor HrcA	1(5)	Transcriptional regulator MraZ	1(5)	Negative regulator of class I heat shock protein	1(5)
(a) According to NCBI database (https://www.ncbi.nlm.nih.gov/)
(b) According to FASTA (https://fasta.bioch.virginia.edu/fasta_www2/fasta_list2.shtml)
(c)According to HMMER (https://www.ebi.ac.uk/Tools/hmmer/search/phmmer)
(d)According to CATH (https://www.cathdb.info/)
(e)According to SUPERFAMILY (http://www.supfam.org/SUPERFAMILY/)
(f)According to Pfam database (https://pfam.xfam.org/)
(g)According to CDART (https://www.ncbi.nlm.nih.gov/Structure/lexington/lexington.cgi)
(h)According to SMART (http://smart.embl-heidelberg.de/)
(i)According to Sbase (http://pongor.itk.ppke.hu/protein/sbase.html#/sbase_summary)
(j)Efficacy and confidance of prediction
