# Supplementary material for: Hypothetical Proteins of Mycoplasma synoviae Reannotation and Expression Changes Identified via RNA-Sequencing
Source: Microorganisms. 2023 Nov 6;11(11):2716. doi: 10.3390/microorganisms11112716 (PMC10673309; doi:10.3390/microorganisms11112716)
Supplement: Supplementary file 1 [file microorganisms-11-02716-s001.zip › Supplementary /Supplementary Table S6.xlsx]

## Sheet: Table S6
Supplementary Table 6: Putative functions assigned to HPs. Overall functional annotation of HPs through function and subcellular localization prediction. The function are assigned taken together GO categorization, and prediction of functional homologs, domains and partners.
Functional groups	NCBI ID(a)	NCBI Old locus(a)	UNIPROT ID(b)	Putative function	Subcellular localization	Secretory pathway
Enzymes	WP_011283591.1	VY93_RS02425	A0A8D4CEX7	isomerase(sugar,Phosphoglucose )	Cytoplasm	-
	WP_011283757.1	VY93_RS03395	A0A8D4CBS1	phenylalanyl-tRNA synthetase	Cytoplasm	-
	WP_020002733.1	VY93_RS00205	A0A8D4CC32	galactose mutarotase	Cytoplasm	-
	WP_020002735.1	VY93_RS00910	A0A8D3YHU9	NADH-ubiquinone Oxidoreductase	CytoplasmicMembrane	-
	WP_020002736.1	VY93_RS00915	A0A8D4CBF2	peptidase C39	Extracellular	Classical
	WP_020002741.1	VY93_RS04225		DNA ligase	Cytoplasm	-
	WP_020002759.1	VY93_RS00970	A0A8D4CEZ9	DNA polymerase;luciferase;Phosphatidate cytidylyltransferase	Cytoplasm	-
	WP_020002761.1	VY93_RS02560	A0A8D4CBN2	Protein kinase	Extracellular	Classical
	WP_020002770.1	VY93_RS01570	A0A8D3YJD1	Protein kinase	Extracellular	Non-classical
	WP_020002774.1	VY93_RS01555	A0A8D3YJT0	ATP-dependent protease;BTB protein DNA polymerase	Cytoplasm	-
	WP_020002803.1	VY93_RS03020	A0A8D3YIB3	Recombinase Flp protein	Extracellular	Non-classical
	WP_020002846.1	VY93_RS00275	A0A8D3YJF9	DNA polymerase III	Cytoplasm	-
	WP_020002852.1	VY93_RS03110	A0A8D3YJR6	Riboflavin kinase	Cytoplasm	-
	WP_020002854.1	VY93_RS03120	A0A8D3YIC3	tRNA pseudouridine synthase B	Extracellular	Non-classical
	WP_020002924.1	VY93_RS00830	A0A8D3YHU0	Sensor kinase	CytoplasmicMembrane	-
	WP_020002926.1	VY93_RS00840	A0A8D3YHN9	ATP synthase	Cytoplasm	-
	WP_020002928.1	VY93_RS00850	A0A8D3YJ43	Phosphotransferase;Hemagglutinin	Extracellular	Classical
	WP_020002945.1	VY93_RS01715	A0A8D3YJ21	Copper-transporting ATPase	Extracellular	Non-classical
	WP_020002946.1	VY93_RS01710	A0A8D3YHV8	Glutathione S-transferase	Cytoplasm	-
	WP_020002947.1	VY93_RS01705	A0A8D4CBI2	Topoisomerase-primase	Extracellular	Classical
	WP_020003000.1	VY93_RS02970	A0A8D3YJQ9	Mycoplasma MFS transporter;Histidine kinase A	Extracellular	Classical
	WP_020003019.1	VY93_RS02730	A0A8D4CAS9	Peptidase M13	Cytoplasm	-
	WP_020003040.1	VY93_RS00115	A0A8D4CEI5	Transferase(Glycosyl , DHHC palmitoyl),Histidine kinase	CytoplasmicMembrane	-
	WP_020003182.1	VY93_RS01810	A0A8D3YIM0	Membrane bound O-acyl transferase	CytoplasmicMembrane	-
	WP_020003183.1	VY93_RS01815	A0A8D3YHY5	Phox homology (PX) domain protein;Cysteinyl-tRNA synthetase	CytoplasmicMembrane	-
	WP_020003204.1	VY93_RS01930	A0A8D4CCB1	ParB-like nuclease;DNA-directed RNA polymerase	Cytoplasm	-
	WP_020003213.1	VY93_RS04205		Ribonuclease H	Cytoplasm	-
	WP_020003214.1	VY93_RS02000	A0A8D3YJH0	Mur ligase	Cytoplasm	-
	WP_020003229.1	VY93_RS02085	A0A8D4CCC0	Permease (ABC-type glycerol-3-phosphate transport system,carbohydrate ABC transporter)	Cytoplasmicmembrane	-
	WP_020003242.1	VY93_RS02170	A0A8D4CAQ3	tRNA/rRNA methyltransferase	CytoplasmicMembrane	-
	WP_020003244.1	VY93_RS02175	A0A8D4CEW4	Phosphomevalonate kinase;P-loop containing nucleoside triphosphate hydrolase	Cytoplasm	-
	WP_020003253.1	VY93_RS02220	A0A8D3YJZ4	Acyl-CoA oxidase;DNA methylase	CytoplasmicMembrane	-
	WP_020003260.1	VY93_RS02255	A0A8D4CAQ8	Protein kinase	Cytoplasmicmembrane	-
	WP_020003268.1	VY93_RS02305	A0A8D3YK04	Bifunctional 2',3'-cyclic-nucleotide 2'-phosphodiesterase/3'-nucleotidase;Bacterial extracellular solute-binding protein;fibronectin-binding protein	Extracellular	Classical
	WP_020003270.1	VY93_RS02315	A0A8D3YI45	Peptidase M32	Cytoplasm	-
	WP_026365147.1	VY93_RS03705	A0A8D3YIJ8	DNA methylase;S-adenosyl-L-methionine-dependent methyltransferase ;Type III restriction-modification system StyLTI enzyme	Cytoplasm	-
	WP_026365149.1	VY93_RS03720	A0A8D3YIR4	ATPase	Cytoplasm	-
	WP_026365150.1	VY93_RS04185		ATPase	Cytoplasm	-
	WP_026365154.1	VY93_RS00350	A0A8D3YHK9	RNA polymerase	Cytoplasm	-
	WP_026365158.1	VY93_RS03200	A0A8D3YID0	Alkaline phosphatase	CytoplasmicMembrane	-
	WP_027332489.1	VY93_RS03860		RNA-binding S4 domain-containing protein;Protein kinase	Cytoplasm	-
	WP_036434211.1	VY93_RS00470	A0A8D3YJN3	Protein kinase	Cytoplasm	-
	WP_036434382.1	VY93_RS00400	A0A8D4CBT9	DNA polymerase III	Cytoplasm	-
	WP_051085465.1	VY93_RS03875		DNA methylase	Cytoplasm	-
	WP_051245053.1	VY93_RS03870		Clostridium epsilon toxin ETX;Bacillus mosquitocidal toxin MTX2;Deoxyribonuclease I	Cytoplasm	-
	WP_081619824.1	VY93_RS02300	A0A8D4CF03	Methyltransferase type 12	Extracellular	Non-classical
	WP_109537226.1	VY93_RS02860	A0A8D3YJ24	P-loop containing Nucleoside Triphosphate Hydrolases	Cytoplasm	-
	WP_117274805.1	VY93_RS00770	A0A8D3YID1	IVS-encoded protein-like superfamily;AAA ATPase	Cytoplasm	-
	WP_117274856.1	VY93_RS01095	A0A8D4CC77	Primase-polymerase;Phosphohydrolase	Cytoplasm	-
Lipoproteins	WP_020002757.1	VY93_RS00960	A0A8D3YHQ2	P60-like lipoprotein	CytoplasmicMembrane	-
	WP_020002768.1	VY93_RS04200		Membrane lipoprotein	Extracellular	Classical
	WP_020002944.1	VY93_RS01720	A0A8D3YJB6	Membrane lipoprotein	Extracellular	Classical
	WP_020003105.1	VY93_RS00485	A0A8D3YHJ9	P37-like ABC transporter substrate-binding lipoprotein	CytoplasmicMembrane	-
	WP_020003162.1	VY93_RS03535	A0A8D4CF29	Lipoprotein	CytoplasmicMembrane	-
	WP_020003197.1	VY93_RS01895	A0A8D3YIN2	lipoprotein	Cytoplasm	-
	WP_020003198.1	VY93_RS01900	A0A8D3YHZ6	lipoprotein	Extracellular	Non-classical
	WP_020003230.1	VY93_RS02090	A0A8D3YI12	Lipoprotein	Extracellular	Classical
	WP_027332496.1	VY93_RS00965	A0A8D3YJ65	Membrane protein P80	CytoplasmicMembrane	-
	WP_117274821.1	VY93_RS01825	A0A8D4CER0	murein-lipoproteins	Extracellular	Classical
	WP_117274826.1	VY93_RS04030		Mycoplasma lipoprotein (MG045)	CytoplasmicMembrane	-
	WP_117274846.1	VY93_RS00405	A0A8D4CEN7	Mycoplasma lipoprotein;Fimbrial Protein	Cytoplasm	-
	WP_117274853.1	VY93_RS00700	A0A8D3YJK8	Membrane protein	Extracellular	Classical
DNA-binding proteins	WP_011283309.1	VY93_RS00780	A0A8D3YJL7	Putative helix-turn-helix protein(YlxM/p13-like)	Cytoplasm	-
	WP_020002743.1	VY93_RS00990	A0A8D4CC73	Ribbon-helix-helix protein	Extracellular	Non-classical
	WP_020002754.1	VY93_RS01500	A0A8D4CBH2	Transcription factors	Cytoplasm	-
	WP_011283309.1	VY93_RS00780	A0A8D3YJL7	Putative helix-turn-helix protein(YlxM/p13-like)	Cytoplasm	-
	WP_020002775.1	VY93_RS01550	A0A8D3YHW1	nucleic acid binding	Extracellular	Non-classical
	WP_020002797.1	VY93_RS03080	A0A8D3YIB7	Transcriptional regulatory protein	Cytoplasm	-
	WP_020002927.1	VY93_RS00845	A0A8D3YIQ6	Guanine nucleotide exchange factor (GEF) domain of SopE;Pleckstrin homology-related domain protein	Cytoplasm	-
phase-variable hemagglutinin	WP_020002928.1	VY93_RS00850	A0A8D3YJ43	Phosphotransferase;Hemagglutinin	Extracellular	Classical
	WP_027332503.1	VY93_RS01400	A0A8D4CBH0	phase-variable hemagglutinin	Extracellular	Non-classical
	WP_027332508.1	VY93_RS03820		phase-variable hemagglutinin	Cytoplasm	-
	WP_046128318.1	VY93_RS01245	A0A8D3YHR8	phase-variable hemagglutinin	Cytoplasm	-
	WP_046128319.1	VY93_RS01250	A0A8D4CAK2	phase-variable hemagglutinin	Extracellular	Non-classical
	WP_046128320.1	VY93_RS01255	A0A8D4CES4	phase-variable hemagglutinin	Extracellular	Non-classical
	WP_046128321.1	VY93_RS01260	A0A8D3YHY2	phase-variable hemagglutinin	Extracellular	Non-classical
	WP_046128324.1	VY93_RS01280	A0A8D3YIW1	phase-variable hemagglutinin	Extracellular	Non-classical
	WP_046128325.1	VY93_RS01285	A0A8D3YJ80	phase-variable hemagglutinin	Extracellular	Non-classical
	WP_046128327.1	VY93_RS04265		phase-variable hemagglutinin	Extracellular	Classical
	WP_046128329.1	VY93_RS04120		phase-variable hemagglutinin	Extracellular	Non-classical
	WP_046128330.1	VY93_RS01315	A0A8D3YHT3	phase-variable hemagglutinin	Extracellular	Non-classical
	WP_046128333.1	VY93_RS01350	A0A8D4CAK6	phase-variable hemagglutinin	Cytoplasm	-
	WP_046128337.1	VY93_RS01420	A0A8D3YJ90	phase-variable hemagglutinin	Extracellular	Non-classical
	WP_046128338.1	VY93_RS01425	A0A8D3YII4	phase-variable hemagglutinin	Extracellular	Non-classical
	WP_046128341.1	VY93_RS01450	A0A8D4CEP4	phase-variable hemagglutinin	Extracellular	Classical
	WP_046128342.1	VY93_RS01455	A0A8D3YHU1	phase-variable hemagglutinin	Extracellular	Non-classical
	WP_052717816.1	VY93_RS01380		phase-variable hemagglutinin	Extracellular	Non-classical
	WP_052717818.1	VY93_RS04325		phase-variable hemagglutinin	Extracellular	Non-classical
	WP_052717822.1	VY93_RS01460		phase-variable hemagglutinin	Extracellular	Non-classical
	WP_052717826.1	VY93_RS01270	A0A8D4CBG5	phase-variable hemagglutinin	Extracellular	Non-classical
	WP_052717828.1	VY93_RS01330	A0A8D3YJA5	phase-variable hemagglutinin	Extracellular	Non-classical
	WP_052717829.1	VY93_RS01410	A0A8D3YHT1	phase-variable hemagglutinin	Extracellular	Non-classical
	WP_109536922.1	VY93_RS00340	A0A8D3YIV5	phase-variable hemagglutinin	Extracellular	Classical
	WP_144406207.1	VY93_RS03730	A0A8D3YIK5	phase-variable hemagglutinin	Cytoplasm	-
Other functional categories	WP_011283510.1	VY93_RS01990	A0A8D4CER8	Nematode chemoreceptor	Cytoplasm	-
	WP_020002762.1	VY93_RS04250		Elongation factor EF-Ts	Cytoplasm	-
	WP_020002782.1	VY93_RS00240	A0A8D4CBC0	Seadorna_VP6	CytoplasmicMembrane	-
	WP_020002801.1	VY93_RS03025	A0A8D3YJF2	pore-forming protein,Afimbrial adhesin AFA-I	Extracellular	Classical
	WP_020002817.1	VY93_RS02525	A0A8D4CCE0	Cadherins;Anticodon_Ia_like protein	Extracellular	Classical
	WP_020002878.1	VY93_RS02420	A0A8D4CAR8	Smr protein	Extracellular	Non-classical
	WP_020002897.1	VY93_RS01110	A0A8D4CER9	Super-infection exclusion protein B;	Extracellular	Non-classical
	WP_020002916.1	VY93_RS00790	A0A8D3YJZ3	Transmembrane protein 51	CytoplasmicMembrane	-
	WP_020002935.1	VY93_RS01765	A0A8D4CAM8	RDD-like protein domain protein	CytoplasmicMembrane	-
	WP_020002936.1	VY93_RS01760	A0A8D3YHX5	Transcription antitermination factor NusB	Cytoplasm	-
	WP_020002981.1	VY93_RS02865	A0A8D3YI97	Replication initiation and membrane attachment protein	Cytoplasm	-
	WP_020003014.1	VY93_RS02705	A0A8D4CEU9	LMP repeated region protein	Cytoplasm	-
	WP_020003063.1	VY93_RS00715	A0A8D3YJ40	Aromatic cluster surface protein	Extracellular	Classical
	WP_020003064.1	VY93_RS00710	A0A8D3YHM9	Aromatic cluster surface protein	CytoplasmicMembrane	-
	WP_020003065.1	VY93_RS00705	A0A8D4CEL6	Aromatic cluster surface protein	Extracellular	Classical
	WP_020003069.1	VY93_RS00680	A0A8D3YIN4	Periplasmic binding protein,Laci family transcriptional regulator, sucrose operon repressor	Cytoplasm	-
	WP_020003121.1	VY93_RS03280	A0A8D3YIE2	Chaperonin Cpn60/TCP-1	Cytoplasm	-
	WP_020003259.1	VY93_RS02250	A0A8D3YI31	SMC-like protein;zinc finger protein;SH2 motif - like domain protein	CytoplasmicMembrane	-
	WP_020003269.1	VY93_RS02310	A0A8D4CET5	SH2 domain-containing protein	Cytoplasm	-
	WP_026365151.1	VY93_RS03725	A0A8D4CBT5	Myosin head, motor region containing protein	Extracellular	Non-classical
	WP_027332492.1	VY93_RS00215	A0A8D4CAF0	Intracellular septation protein A	CytoplasmicMembrane	-
	WP_036434150.1	VY93_RS02950	A0A8D3YIA4	Herpesvirus BTRF1 protein	Cytoplasm	-
	WP_036434240.1	VY93_RS03520	A0A8D4CCI8	Signal-induced proliferation-associated 1-like protein 2 isoform X4;MARVEL Domain Containing Protein;Cell division factor	CytoplasmicMembrane	-
	WP_052717777.1	VY93_RS03805		RNA-binding S4 domain-containing protein	Cytoplasm	-
	WP_109536960.1	VY93_RS00640	A0A8D3YJ35	MtN3 and saliva related transmembrane protein	CytoplasmicMembrane	-
	WP_109537311.1	VY93_RS03665	A0A8D3YJB1	Mitochondrial carrier	Cytoplasm	-
	WP_109537348.1	VY93_RS01690	A0A8D4CAM5	RPS2 ribosomal protein S2	Cytoplasmicmembrane	-
	WP_117274827.1	VY93_RS02790	A0A8D3YI94	PotD/PotF family extracellular solute-binding protein;Excinuclease ABC;Aromatic cluster surface protein	Extracellular	Classical
	WP_117274834.1	VY93_RS03145	A0A8D4CBQ8	Secretin-receptor family	Extracellular	-
	WP_144406205.1	VY93_RS01565	A0A8D3YHV0	ThrRS/AlaRS common domain superfamily	Cytoplasm	-
	WP_220094922.1	VY93_RS01215	A0A8D4CEN6	Lipocalins	CytoplasmicMembrane	-
	WP_020003095.1	VY93_RS00545	A0A8D3YHM6	Lipocalins	Cytoplasm	-

## Sheet: Sheet9
WP_020002736.1	WP_020002846.1	VY93_RS00915	peptidase C39	Extracellular	Classical
WP_020002759.1	WP_020002928.1	VY93_RS00970	DNA polymerase;luciferase;Phosphatidate cytidylyltransferase	Cytoplasm	-
WP_020002761.1	WP_020003183.1	VY93_RS02560	Protein kinase	Extracellular	Classical
WP_020002770.1	WP_036434211.1	VY93_RS01570	Protein kinase	Extracellular	Non-classical
WP_020002846.1	WP_020002757.1	VY93_RS00275	DNA polymerase III	Cytoplasm	-
WP_020002854.1	WP_117274821.1	VY93_RS03120	tRNA pseudouridine synthase B	Extracellular	Non-classical
WP_020002928.1	WP_020003065.1	VY93_RS00850	Phosphotransferase;Hemagglutinin	Extracellular	Classical
WP_020003183.1		VY93_RS01815	Phox homology (PX) domain protein;Cysteinyl-tRNA synthetase	CytoplasmicMembrane	-
WP_036434211.1		VY93_RS00470	Protein kinase	Cytoplasm	-
WP_036434382.1		VY93_RS00400	DNA polymerase III	Cytoplasm	-
WP_081619824.1		VY93_RS02300	Methyltransferase type 12	Extracellular	Non-classical
WP_020002757.1		VY93_RS00960	P60-like lipoprotein	CytoplasmicMembrane	-
WP_020002944.1		VY93_RS01720	Membrane lipoprotein	Extracellular	Classical
WP_117274821.1		VY93_RS01825	murein-lipoproteins	Extracellular	Classical
WP_011283309.1		VY93_RS00780	Putative helix-turn-helix protein(YlxM/p13-like)	Cytoplasm	-
WP_011283309.1		VY93_RS00780	Putative helix-turn-helix protein(YlxM/p13-like)	Cytoplasm	-
WP_020002928.1		VY93_RS00850	Phosphotransferase;Hemagglutinin	Extracellular	Classical
WP_046128324.1		VY93_RS01280	phase-variable hemagglutinin	Extracellular	Non-classical
WP_020002981.1		VY93_RS02865	Replication initiation and membrane attachment protein	Cytoplasm	-
WP_020003065.1		VY93_RS00705	Aromatic cluster surface protein	Extracellular	Classical
WP_020003259.1		VY93_RS02250	SMC-like protein;zinc finger protein;SH2 motif - like domain protein	CytoplasmicMembrane	-
WP_117274827.1		VY93_RS02790	PotD/PotF family extracellular solute-binding protein;Excinuclease ABC;Aromatic cluster surface protein	Extracellular	Classical
WP_011283591.1	WP_020002736.1	VY93_RS02425	isomerase(sugar,Phosphoglucose )	Cytoplasm	-
WP_011283757.1	WP_020002759.1	VY93_RS03395	phenylalanyl-tRNA synthetase	Cytoplasm	-
WP_020002733.1	WP_020002761.1	VY93_RS00205	galactose mutarotase	Cytoplasm	-
WP_020002735.1	WP_020002770.1	VY93_RS00910	NADH-ubiquinone Oxidoreductase	CytoplasmicMembrane	-
WP_020002741.1	WP_020002854.1	VY93_RS04225	DNA ligase	Cytoplasm	-
WP_020002774.1	WP_036434382.1	VY93_RS01555	ATP-dependent protease;BTB protein DNA polymerase	Cytoplasm	-
WP_020002803.1	WP_081619824.1	VY93_RS03020	Recombinase Flp protein	Extracellular	Non-classical
WP_020002852.1	WP_020002944.1	VY93_RS03110	Riboflavin kinase	Cytoplasm	-
WP_020002924.1	WP_046128324.1	VY93_RS00830	Sensor kinase	CytoplasmicMembrane	-
WP_020002926.1	WP_020002981.1	VY93_RS00840	ATP synthase	Cytoplasm	-
WP_020002945.1	WP_020003259.1	VY93_RS01715	Copper-transporting ATPase	Extracellular	Non-classical
WP_020002946.1	WP_117274827.1	VY93_RS01710	Glutathione S-transferase	Cytoplasm	-
WP_020002947.1		VY93_RS01705	Topoisomerase-primase	Extracellular	Classical
WP_020003000.1		VY93_RS02970	Mycoplasma MFS transporter;Histidine kinase A	Extracellular	Classical
WP_020003019.1		VY93_RS02730	Peptidase M13	Cytoplasm	-
WP_020003040.1		VY93_RS00115	Transferase(Glycosyl , DHHC palmitoyl),Histidine kinase	CytoplasmicMembrane	-
WP_020003182.1		VY93_RS01810	Membrane bound O-acyl transferase	CytoplasmicMembrane	-
WP_020003204.1		VY93_RS01930	ParB-like nuclease;DNA-directed RNA polymerase	Cytoplasm	-
WP_020003213.1		VY93_RS04205	Ribonuclease H	Cytoplasm	-
WP_020003214.1		VY93_RS02000	Mur ligase	Cytoplasm	-
WP_020003229.1		VY93_RS02085	Permease (ABC-type glycerol-3-phosphate transport system,carbohydrate ABC transporter)	Cytoplasmicmembrane	-
WP_020003242.1		VY93_RS02170	tRNA/rRNA methyltransferase	CytoplasmicMembrane	-
WP_020003244.1		VY93_RS02175	Phosphomevalonate kinase;P-loop containing nucleoside triphosphate hydrolase	Cytoplasm	-
WP_020003253.1		VY93_RS02220	Acyl-CoA oxidase;DNA methylase	CytoplasmicMembrane	-
WP_020003260.1		VY93_RS02255	Protein kinase	Cytoplasmicmembrane	-
WP_020003268.1		VY93_RS02305	Bifunctional 2',3'-cyclic-nucleotide 2'-phosphodiesterase/3'-nucleotidase;Bacterial extracellular solute-binding protein;fibronectin-binding protein	Extracellular	Classical
WP_020003270.1		VY93_RS02315	Peptidase M32	Cytoplasm	-
WP_026365147.1		VY93_RS03705	DNA methylase;S-adenosyl-L-methionine-dependent methyltransferase ;Type III restriction-modification system StyLTI enzyme	Cytoplasm	-
WP_026365149.1		VY93_RS03720	ATPase	Cytoplasm	-
WP_026365150.1		VY93_RS04185	ATPase	Cytoplasm	-
WP_026365154.1		VY93_RS00350	RNA polymerase	Cytoplasm	-
WP_026365158.1		VY93_RS03200	Alkaline phosphatase	CytoplasmicMembrane	-
WP_027332489.1		VY93_RS03860	RNA-binding S4 domain-containing protein;Protein kinase	Cytoplasm	-
WP_051085465.1		VY93_RS03875	DNA methylase	Cytoplasm	-
WP_051245053.1		VY93_RS03870	Clostridium epsilon toxin ETX;Bacillus mosquitocidal toxin MTX2;Deoxyribonuclease I	Cytoplasm	-
WP_109537226.1		VY93_RS02860	P-loop containing Nucleoside Triphosphate Hydrolases	Cytoplasm	-
WP_117274805.1		VY93_RS00770	IVS-encoded protein-like superfamily;AAA ATPase	Cytoplasm	-
WP_117274856.1		VY93_RS01095	Primase-polymerase;Phosphohydrolase	Cytoplasm	-
WP_020002768.1		VY93_RS04200	Membrane lipoprotein	Extracellular	Classical
WP_020003105.1		VY93_RS00485	P37-like ABC transporter substrate-binding lipoprotein	CytoplasmicMembrane	-
WP_020003162.1		VY93_RS03535	Lipoprotein	CytoplasmicMembrane	-
WP_020003197.1		VY93_RS01895	lipoprotein	Cytoplasm	-
WP_020003198.1		VY93_RS01900	lipoprotein	Extracellular	Non-classical
WP_020003230.1		VY93_RS02090	Lipoprotein	Extracellular	Classical
WP_027332496.1		VY93_RS00965	Membrane protein P80	CytoplasmicMembrane	-
WP_117274826.1		VY93_RS04030	Mycoplasma lipoprotein (MG045)	CytoplasmicMembrane	-
WP_117274846.1		VY93_RS00405	Mycoplasma lipoprotein;Fimbrial Protein	Cytoplasm	-
WP_117274853.1		VY93_RS00700	Membrane protein	Extracellular	Classical
WP_020002743.1		VY93_RS00990	Ribbon-helix-helix protein	Extracellular	Non-classical
WP_020002754.1		VY93_RS01500	Transcription factors	Cytoplasm	-
WP_020002775.1		VY93_RS01550	nucleic acid binding	Extracellular	Non-classical
WP_020002797.1		VY93_RS03080	Transcriptional regulatory protein	Cytoplasm	-
WP_020002927.1		VY93_RS00845	Guanine nucleotide exchange factor (GEF) domain of SopE;Pleckstrin homology-related domain protein	Cytoplasm	-
WP_027332503.1		VY93_RS01400	phase-variable hemagglutinin	Extracellular	Non-classical
WP_027332508.1		VY93_RS03820	phase-variable hemagglutinin	Cytoplasm	-
WP_046128318.1		VY93_RS01245	phase-variable hemagglutinin	Cytoplasm	-
WP_046128319.1		VY93_RS01250	phase-variable hemagglutinin	Extracellular	Non-classical
WP_046128320.1		VY93_RS01255	phase-variable hemagglutinin	Extracellular	Non-classical
WP_046128321.1		VY93_RS01260	phase-variable hemagglutinin	Extracellular	Non-classical
WP_046128325.1		VY93_RS01285	phase-variable hemagglutinin	Extracellular	Non-classical
WP_046128327.1		VY93_RS04265	phase-variable hemagglutinin	Extracellular	Classical
WP_046128329.1		VY93_RS04120	phase-variable hemagglutinin	Extracellular	Non-classical
WP_046128330.1		VY93_RS01315	phase-variable hemagglutinin	Extracellular	Non-classical
WP_046128333.1		VY93_RS01350	phase-variable hemagglutinin	Cytoplasm	-
WP_046128337.1		VY93_RS01420	phase-variable hemagglutinin	Extracellular	Non-classical
WP_046128338.1		VY93_RS01425	phase-variable hemagglutinin	Extracellular	Non-classical
WP_046128341.1		VY93_RS01450	phase-variable hemagglutinin	Extracellular	Classical
WP_046128342.1		VY93_RS01455	phase-variable hemagglutinin	Extracellular	Non-classical
WP_052717816.1		VY93_RS01380	phase-variable hemagglutinin	Extracellular	Non-classical
WP_052717818.1		VY93_RS04325	phase-variable hemagglutinin	Extracellular	Non-classical
WP_052717822.1		VY93_RS01460	phase-variable hemagglutinin	Extracellular	Non-classical
WP_052717826.1		VY93_RS01270	phase-variable hemagglutinin	Extracellular	Non-classical
WP_052717828.1		VY93_RS01330	phase-variable hemagglutinin	Extracellular	Non-classical
WP_052717829.1		VY93_RS01410	phase-variable hemagglutinin	Extracellular	Non-classical
WP_109536922.1		VY93_RS00340	phase-variable hemagglutinin	Extracellular	Classical
WP_144406207.1		VY93_RS03730	phase-variable hemagglutinin	Cytoplasm	-
WP_011283510.1		VY93_RS01990	Nematode chemoreceptor	Cytoplasm	-
WP_020002762.1		VY93_RS04250	Elongation factor EF-Ts	Cytoplasm	-
WP_020002782.1		VY93_RS00240	Seadorna_VP6	CytoplasmicMembrane	-
WP_020002801.1		VY93_RS03025	pore-forming protein,Afimbrial adhesin AFA-I	Extracellular	Classical
WP_020002817.1		VY93_RS02525	Cadherins;Anticodon_Ia_like protein	Extracellular	Classical
WP_020002878.1		VY93_RS02420	Smr protein	Extracellular	Non-classical
WP_020002897.1		VY93_RS01110	Super-infection exclusion protein B;	Extracellular	Non-classical
WP_020002916.1		VY93_RS00790	Transmembrane protein 51	CytoplasmicMembrane	-
WP_020002935.1		VY93_RS01765	RDD-like protein domain protein	CytoplasmicMembrane	-
WP_020002936.1		VY93_RS01760	Transcription antitermination factor NusB	Cytoplasm	-
WP_020003014.1		VY93_RS02705	LMP repeated region protein	Cytoplasm	-
WP_020003063.1		VY93_RS00715	Aromatic cluster surface protein	Extracellular	Classical
WP_020003064.1		VY93_RS00710	Aromatic cluster surface protein	CytoplasmicMembrane	-
WP_020003069.1		VY93_RS00680	Periplasmic binding protein,Laci family transcriptional regulator, sucrose operon repressor	Cytoplasm	-
WP_020003121.1		VY93_RS03280	Chaperonin Cpn60/TCP-1	Cytoplasm	-
WP_020003269.1		VY93_RS02310	SH2 domain-containing protein	Cytoplasm	-
WP_026365151.1		VY93_RS03725	Myosin head, motor region containing protein	Extracellular	Non-classical
WP_027332492.1		VY93_RS00215	Intracellular septation protein A	CytoplasmicMembrane	-
WP_036434150.1		VY93_RS02950	Herpesvirus BTRF1 protein	Cytoplasm	-
WP_036434240.1		VY93_RS03520	Signal-induced proliferation-associated 1-like protein 2 isoform X4;MARVEL Domain Containing Protein;Cell division factor	CytoplasmicMembrane	-
WP_052717777.1		VY93_RS03805	RNA-binding S4 domain-containing protein	Cytoplasm	-
WP_109536960.1		VY93_RS00640	MtN3 and saliva related transmembrane protein	CytoplasmicMembrane	-
WP_109537311.1		VY93_RS03665	Mitochondrial carrier	Cytoplasm	-
WP_109537348.1		VY93_RS01690	RPS2 ribosomal protein S2	Cytoplasmicmembrane	-
WP_117274834.1		VY93_RS03145	Secretin-receptor family	Extracellular	-
WP_144406205.1		VY93_RS01565	ThrRS/AlaRS common domain superfamily	Cytoplasm	-
WP_220094922.1		VY93_RS01215	Lipocalins	CytoplasmicMembrane	-
WP_020003095.1		VY93_RS00545	Lipocalins	Cytoplasm	-

## Sheet: Sheet10
Functional groups	NCBI ID(a)	NCBI locus	Putative function	Subcellular localization	Secretory pathway
Enzymes	WP_020002736.1	VY93_RS00915	peptidase C39	Extracellular	Classical
	WP_020002759.1	VY93_RS00970	DNA polymerase;luciferase;Phosphatidate cytidylyltransferase	Cytoplasm	-
	WP_020002761.1	VY93_RS02560	Protein kinase	Extracellular	Classical
	WP_020002770.1	VY93_RS01570	Protein kinase	Extracellular	Non-classical
	WP_020002846.1	VY93_RS00275	DNA polymerase III	Cytoplasm	-
	WP_020002854.1	VY93_RS03120	tRNA pseudouridine synthase B	Extracellular	Non-classical
	WP_020002928.1	VY93_RS00850	Phosphotransferase;Hemagglutinin	Extracellular	Classical
	WP_020003183.1	VY93_RS01815	Phox homology (PX) domain protein;Cysteinyl-tRNA synthetase	CytoplasmicMembrane	-
	WP_036434211.1	VY93_RS00470	Protein kinase	Cytoplasm	-
	WP_036434382.1	VY93_RS00400	DNA polymerase III	Cytoplasm	-
	WP_081619824.1	VY93_RS02300	Methyltransferase type 12	Extracellular	Non-classical
Lipoproteins	WP_020002757.1	VY93_RS00960	P60-like lipoprotein	CytoplasmicMembrane	-
	WP_020002944.1	VY93_RS01720	Membrane lipoprotein	Extracellular	Classical
	WP_117274821.1	VY93_RS01825	murein-lipoproteins	Extracellular	Classical
Phase-variable hemagglutinin	WP_046128324.1	VY93_RS01280	phase-variable hemagglutinin	Extracellular	Non-classical
Other functional categories	WP_020002981.1	VY93_RS02865	Replication initiation and membrane attachment protein	Cytoplasm	-
	WP_020003065.1	VY93_RS00705	Aromatic cluster surface protein	Extracellular	Classical
	WP_020003259.1	VY93_RS02250	SMC-like protein;zinc finger protein;SH2 motif - like domain protein	CytoplasmicMembrane	-
	WP_117274827.1	VY93_RS02790	PotD/PotF family extracellular solute-binding protein;Excinuclease ABC;Aromatic cluster surface protein	Extracellular	Classical

## Sheet: Sheet6
Other functional categories	WP_011283510.1	Nematode chemoreceptor	Cytoplasm	-
	WP_020002762.1	Elongation factor EF-Ts	Cytoplasm	-
	WP_020002782.1	Seadorna_VP6	CytoplasmicMembrane	-
	WP_020002801.1	pore-forming protein,Afimbrial adhesin AFA-I	Extracellular	Classical
	WP_020002817.1	Cadherins;Anticodon_Ia_like protein	Extracellular	Classical
	WP_020002878.1	Smr protein	Extracellular	Non-classical
	WP_020002897.1	Super-infection exclusion protein B;	Extracellular	Non-classical
	WP_020002916.1	Transmembrane protein 51	CytoplasmicMembrane	-
	WP_020002935.1	RDD-like protein domain protein	CytoplasmicMembrane	-
	WP_020002936.1	Transcription antitermination factor NusB	Cytoplasm	-
	WP_020002981.1	Replication initiation and membrane attachment protein	Cytoplasm	-
	WP_020003014.1	LMP repeated region protein	Cytoplasm	-
	WP_020003063.1	Aromatic cluster surface protein	Extracellular	Classical
	WP_020003064.1	Aromatic cluster surface protein	CytoplasmicMembrane	-
	WP_020003065.1	Aromatic cluster surface protein	Extracellular	Classical
	WP_020003069.1	Periplasmic binding protein,Laci family transcriptional regulator, sucrose operon repressor	Cytoplasm	-
	WP_020003121.1	Chaperonin Cpn60/TCP-1	Cytoplasm	-
	WP_020003259.1	SMC-like protein;zinc finger protein;SH2 motif - like domain protein	CytoplasmicMembrane	-
	WP_020003269.1	SH2 domain-containing protein	Cytoplasm	-
	WP_026365151.1	Myosin head, motor region containing protein	Extracellular	Non-classical
	WP_027332492.1	Intracellular septation protein A	CytoplasmicMembrane	-
	WP_036434150.1	Herpesvirus BTRF1 protein	Cytoplasm	-
	WP_036434240.1	Signal-induced proliferation-associated 1-like protein 2 isoform X4;MARVEL Domain Containing Protein;Cell division factor	CytoplasmicMembrane	-
	WP_052717777.1	RNA-binding S4 domain-containing protein	Cytoplasm	-
	WP_109536960.1	MtN3 and saliva related transmembrane protein	CytoplasmicMembrane	-
	WP_109537311.1	Mitochondrial carrier	Cytoplasm	-
	WP_109537348.1	RPS2 ribosomal protein S2	Cytoplasmicmembrane	-
	WP_117274827.1	PotD/PotF family extracellular solute-binding protein;Excinuclease ABC;Aromatic cluster surface protein	Extracellular	Classical
	WP_117274834.1	Secretin-receptor family	Extracellular	-
	WP_144406205.1	ThrRS/AlaRS common domain superfamily	Cytoplasm	-
	WP_220094922.1	Lipocalins	CytoplasmicMembrane	-
	WP_020003095.1	Lipocalins	Cytoplasm	-

## Sheet: Sheet5
WP_020002928.1	Phosphotransferase;Hemagglutinin
WP_027332503.1	phase-variable hemagglutinin
WP_027332508.1	phase-variable hemagglutinin
WP_046128318.1	phase-variable hemagglutinin
WP_046128319.1	phase-variable hemagglutinin
WP_046128320.1	phase-variable hemagglutinin
WP_046128321.1	phase-variable hemagglutinin
WP_046128324.1	phase-variable hemagglutinin
WP_046128325.1	phase-variable hemagglutinin
WP_046128327.1	phase-variable hemagglutinin
WP_046128329.1	phase-variable hemagglutinin
WP_046128330.1	phase-variable hemagglutinin
WP_046128333.1	phase-variable hemagglutinin
WP_046128337.1	phase-variable hemagglutinin
WP_046128338.1	phase-variable hemagglutinin
WP_046128341.1	phase-variable hemagglutinin
WP_046128342.1	phase-variable hemagglutinin
WP_052717816.1	phase-variable hemagglutinin
WP_052717818.1	phase-variable hemagglutinin
WP_052717822.1	phase-variable hemagglutinin
WP_052717826.1	phase-variable hemagglutinin
WP_052717828.1	phase-variable hemagglutinin
WP_052717829.1	phase-variable hemagglutinin
WP_109536922.1	phase-variable hemagglutinin
WP_144406207.1	phase-variable hemagglutinin
	0.2

## Sheet: Sheet4
DNA-binding proteins	WP_011283309.1	Putative helix-turn-helix protein(YlxM/p13-like)
	WP_020002743.1	Ribbon-helix-helix protein
	WP_020002754.1	Transcription factors
	WP_011283309.1	Putative helix-turn-helix protein(YlxM/p13-like)
	WP_020002775.1	nucleic acid binding
	WP_020002797.1	Transcriptional regulatory protein
	WP_020002927.1	Guanine nucleotide exchange factor (GEF) domain of SopE;Pleckstrin homology-related domain protein

## Sheet: Sheet3
Lipoproteins	WP_020002757.1	P60-like lipoprotein
	WP_020002768.1	Membrane lipoprotein
	WP_020002944.1	Membrane lipoprotein
	WP_020003105.1	P37-like ABC transporter substrate-binding lipoprotein
	WP_020003162.1	Lipoprotein
	WP_020003197.1	lipoprotein
	WP_020003198.1	lipoprotein
	WP_020003230.1	Lipoprotein
	WP_027332496.1	Membrane protein P80
	WP_117274821.1	murein-lipoproteins
	WP_117274826.1	Mycoplasma lipoprotein (MG045)
	WP_117274846.1	Mycoplasma lipoprotein;Fimbrial Protein
	WP_117274853.1	Membrane protein

## Sheet: Sheet2
	Transferases
WP_020002759.1	DNA polymerase;luciferase;Phosphatidate cytidylyltransferase
WP_020002761.1	Protein kinase
WP_020002770.1	Protein kinase
WP_020002852.1	Riboflavin kinase
WP_020002924.1	Sensor kinase
WP_020002928.1	Phosphotransferase;Hemagglutinin
WP_020002946.1	Glutathione S-transferase
WP_020003000.1	Mycoplasma MFS transporter;Histidine kinase A
WP_020003040.1	Transferase(Glycosyl , DHHC palmitoyl),Histidine kinase
WP_020003182.1	Membrane bound O-acyl transferase
WP_020003242.1	tRNA/rRNA methyltransferase
WP_020003260.1	Protein kinase
WP_027332489.1	RNA-binding S4 domain-containing protein;Protein kinase
WP_036434211.1	Protein kinase
WP_020002774.1	ATP-dependent protease;BTB protein DNA polymerase
WP_020002846.1	DNA polymerase III
WP_020003204.1	ParB-like nuclease;DNA-directed RNA polymerase
WP_026365154.1	RNA polymerase
WP_036434382.1	DNA polymerase III
WP_081619824.1	Methyltransferase type 12
WP_026365147.1	DNA methylase;S-adenosyl-L-methionine-dependent methyltransferase ;Type III restriction-modification system StyLTI enzyme
	Synthetase
WP_011283757.1	phenylalanyl-tRNA synthetase
WP_020002854.1	tRNA pseudouridine synthase B
WP_020002945.1	Copper-transporting ATPase
WP_020002926.1	ATP synthase
WP_020003183.1	Phox homology (PX) domain protein;Cysteinyl-tRNA synthetase
WP_020002741.1	DNA ligase
WP_020003214.1	Mur ligase
WP_026365149.1	ATPase
WP_026365150.1	ATPase
WP_117274805.1	IVS-encoded protein-like superfamily;AAA ATPase
	Hydrolases
WP_117274856.1	Primase-polymerase;Phosphohydrolase
WP_109537226.1	P-loop containing Nucleoside Triphosphate Hydrolases
WP_020003244.1	Phosphomevalonate kinase;P-loop containing nucleoside triphosphate hydrolase
WP_051245053.1	Clostridium epsilon toxin ETX;Bacillus mosquitocidal toxin MTX2;Deoxyribonuclease I
WP_026365158.1	Alkaline phosphatase
WP_020003270.1	Peptidase M32
WP_020003019.1	Peptidase M13
WP_020002736.1	peptidase C39
WP_020003213.1	Ribonuclease H
WP_020003268.1	Bifunctional 2',3'-cyclic-nucleotide 2'-phosphodiesterase/3'-nucleotidase;Bacterial extracellular solute-binding protein;fibronectin-binding protein
WP_051085465.1	DNA methylase
	Isomerases
WP_011283591.1	isomerase(sugar,Phosphoglucose )
WP_020002947.1	Topoisomerase-primase
WP_020002733.1	galactose mutarotase
	Oxidoreductases
WP_020002735.1	NADH-ubiquinone Oxidoreductase
WP_020003253.1	Acyl-CoA oxidase;DNA methylase
	Others
WP_020002803.1	Recombinase Flp protein
WP_020003229.1	Permease (ABC-type glycerol-3-phosphate transport system,carbohydrate ABC transporter)

## Sheet: Sheet7
	Functional groups	NCBI ID(a)	NCBI Old locus(a)	Putative function
	Enzymes	WP_011283591.1	VY93_RS02425	isomerase(sugar,Phosphoglucose )
		WP_011283757.1	VY93_RS03395	phenylalanyl-tRNA synthetase
		WP_020002733.1	VY93_RS00205	galactose mutarotase
		WP_020002735.1	VY93_RS00910	NADH-ubiquinone Oxidoreductase
		WP_020002736.1	VY93_RS00915	peptidase C39
		WP_020002741.1	VY93_RS04225	DNA ligase
		WP_020002759.1	VY93_RS00970	DNA polymerase;luciferase;Phosphatidate cytidylyltransferase
		WP_020002761.1	VY93_RS02560	Protein kinase
		WP_020002770.1	VY93_RS01570	Protein kinase
		WP_020002774.1	VY93_RS01555	ATP-dependent protease;BTB protein DNA polymerase
		WP_020002803.1	VY93_RS03020	Recombinase Flp protein
		WP_020002846.1	VY93_RS00275	DNA polymerase III
		WP_020002852.1	VY93_RS03110	Riboflavin kinase
		WP_020002854.1	VY93_RS03120	tRNA pseudouridine synthase B
		WP_020002924.1	VY93_RS00830	Sensor kinase
		WP_020002926.1	VY93_RS00840	ATP synthase
		WP_020002928.1	VY93_RS00850	Phosphotransferase;Hemagglutinin
		WP_020002945.1	VY93_RS01715	Copper-transporting ATPase
		WP_020002946.1	VY93_RS01710	Glutathione S-transferase
		WP_020002947.1	VY93_RS01705	Topoisomerase-primase
		WP_020003000.1	VY93_RS02970	Mycoplasma MFS transporter;Histidine kinase A
		WP_020003019.1	VY93_RS02730	Peptidase M13
		WP_020003040.1	VY93_RS00115	Transferase(Glycosyl , DHHC palmitoyl),Histidine kinase
		WP_020003182.1	VY93_RS01810	Membrane bound O-acyl transferase
		WP_020003183.1	VY93_RS01815	Phox homology (PX) domain protein;Cysteinyl-tRNA synthetase
		WP_020003204.1	VY93_RS01930	ParB-like nuclease;DNA-directed RNA polymerase
		WP_020003213.1	VY93_RS04205	Ribonuclease H
		WP_020003214.1	VY93_RS02000	Mur ligase
		WP_020003229.1	VY93_RS02085	Permease (ABC-type glycerol-3-phosphate transport system,carbohydrate ABC transporter)
		WP_020003242.1	VY93_RS02170	tRNA/rRNA methyltransferase
		WP_020003244.1	VY93_RS02175	Phosphomevalonate kinase;P-loop containing nucleoside triphosphate hydrolase
		WP_020003253.1	VY93_RS02220	Acyl-CoA oxidase;DNA methylase
		WP_020003260.1	VY93_RS02255	Protein kinase
		WP_020003268.1	VY93_RS02305	Bifunctional 2',3'-cyclic-nucleotide 2'-phosphodiesterase/3'-nucleotidase;Bacterial extracellular solute-binding protein;fibronectin-binding protein
		WP_020003270.1	VY93_RS02315	Peptidase M32
		WP_026365147.1	VY93_RS03705	DNA methylase;S-adenosyl-L-methionine-dependent methyltransferase ;Type III restriction-modification system StyLTI enzyme
		WP_026365149.1	VY93_RS03720	ATPase
		WP_026365150.1	VY93_RS04185	ATPase
		WP_026365154.1	VY93_RS00350	RNA polymerase
		WP_026365158.1	VY93_RS03200	Alkaline phosphatase
		WP_027332489.1	VY93_RS03860	RNA-binding S4 domain-containing protein;Protein kinase
		WP_036434211.1	VY93_RS00470	Protein kinase
		WP_036434382.1	VY93_RS00400	DNA polymerase III
		WP_051085465.1	VY93_RS03875	DNA methylase
		WP_051245053.1	VY93_RS03870	Clostridium epsilon toxin ETX;Bacillus mosquitocidal toxin MTX2;Deoxyribonuclease I
		WP_081619824.1	VY93_RS02300	Methyltransferase type 12
		WP_109537226.1	VY93_RS02860	P-loop containing Nucleoside Triphosphate Hydrolases
		WP_117274805.1	VY93_RS00770	IVS-encoded protein-like superfamily;AAA ATPase
		WP_117274856.1	VY93_RS01095	Primase-polymerase;Phosphohydrolase
	Lipoproteins	WP_020002757.1	VY93_RS00960	P60-like lipoprotein
		WP_020002768.1	VY93_RS04200	Membrane lipoprotein
		WP_020002944.1	VY93_RS01720	Membrane lipoprotein
		WP_020003105.1	VY93_RS00485	P37-like ABC transporter substrate-binding lipoprotein
		WP_020003162.1	VY93_RS03535	Lipoprotein
		WP_020003197.1	VY93_RS01895	lipoprotein
		WP_020003198.1	VY93_RS01900	lipoprotein
		WP_020003230.1	VY93_RS02090	Lipoprotein
		WP_027332496.1	VY93_RS00965	Membrane protein P80
		WP_117274821.1	VY93_RS01825	murein-lipoproteins
		WP_117274826.1	VY93_RS04030	Mycoplasma lipoprotein (MG045)
		WP_117274846.1	VY93_RS00405	Mycoplasma lipoprotein;Fimbrial Protein
		WP_117274853.1	VY93_RS00700	Membrane protein
	DNA-binding proteins	WP_011283309.1	VY93_RS00780	Putative helix-turn-helix protein(YlxM/p13-like)
		WP_020002743.1	VY93_RS00990	Ribbon-helix-helix protein
		WP_020002754.1	VY93_RS01500	Transcription factors
		WP_011283309.1	VY93_RS00780	Putative helix-turn-helix protein(YlxM/p13-like)
		WP_020002775.1	VY93_RS01550	nucleic acid binding
		WP_020002797.1	VY93_RS03080	Transcriptional regulatory protein
		WP_020002927.1	VY93_RS00845	Guanine nucleotide exchange factor (GEF) domain of SopE;Pleckstrin homology-related domain protein
	phase-variable hemagglutinin	WP_020002928.1	VY93_RS00850	Phosphotransferase;Hemagglutinin
		WP_027332503.1	VY93_RS01400	phase-variable hemagglutinin
		WP_027332508.1	VY93_RS03820	phase-variable hemagglutinin
		WP_046128318.1	VY93_RS01245	phase-variable hemagglutinin
		WP_046128319.1	VY93_RS01250	phase-variable hemagglutinin
		WP_046128320.1	VY93_RS01255	phase-variable hemagglutinin
		WP_046128321.1	VY93_RS01260	phase-variable hemagglutinin
		WP_046128324.1	VY93_RS01280	phase-variable hemagglutinin
		WP_046128325.1	VY93_RS01285	phase-variable hemagglutinin
		WP_046128327.1	VY93_RS04265	phase-variable hemagglutinin
		WP_046128329.1	VY93_RS04120	phase-variable hemagglutinin
		WP_046128330.1	VY93_RS01315	phase-variable hemagglutinin
		WP_046128333.1	VY93_RS01350	phase-variable hemagglutinin
		WP_046128337.1	VY93_RS01420	phase-variable hemagglutinin
		WP_046128338.1	VY93_RS01425	phase-variable hemagglutinin
		WP_046128341.1	VY93_RS01450	phase-variable hemagglutinin
		WP_046128342.1	VY93_RS01455	phase-variable hemagglutinin
		WP_052717816.1	VY93_RS01380	phase-variable hemagglutinin
		WP_052717818.1	VY93_RS04325	phase-variable hemagglutinin
		WP_052717822.1	VY93_RS01460	phase-variable hemagglutinin
		WP_052717826.1	VY93_RS01270	phase-variable hemagglutinin
		WP_052717828.1	VY93_RS01330	phase-variable hemagglutinin
		WP_052717829.1	VY93_RS01410	phase-variable hemagglutinin
		WP_109536922.1	VY93_RS00340	phase-variable hemagglutinin
		WP_144406207.1	VY93_RS03730	phase-variable hemagglutinin
	Other functional categories	WP_011283510.1	VY93_RS01990	Nematode chemoreceptor
		WP_020002762.1	VY93_RS04250	Elongation factor EF-Ts
		WP_020002782.1	VY93_RS00240	Seadorna_VP6
		WP_020002801.1	VY93_RS03025	pore-forming protein,Afimbrial adhesin AFA-I
		WP_020002817.1	VY93_RS02525	Cadherins;Anticodon_Ia_like protein
		WP_020002878.1	VY93_RS02420	Smr protein
		WP_020002897.1	VY93_RS01110	Super-infection exclusion protein B;
		WP_020002916.1	VY93_RS00790	Transmembrane protein 51
		WP_020002935.1	VY93_RS01765	RDD-like protein domain protein
		WP_020002936.1	VY93_RS01760	Transcription antitermination factor NusB
		WP_020002981.1	VY93_RS02865	Replication initiation and membrane attachment protein
		WP_020003014.1	VY93_RS02705	LMP repeated region protein
		WP_020003063.1	VY93_RS00715	Aromatic cluster surface protein
		WP_020003064.1	VY93_RS00710	Aromatic cluster surface protein
		WP_020003065.1	VY93_RS00705	Aromatic cluster surface protein
		WP_020003069.1	VY93_RS00680	Periplasmic binding protein,Laci family transcriptional regulator, sucrose operon repressor
		WP_020003121.1	VY93_RS03280	Chaperonin Cpn60/TCP-1
		WP_020003259.1	VY93_RS02250	SMC-like protein;zinc finger protein;SH2 motif - like domain protein
		WP_020003269.1	VY93_RS02310	SH2 domain-containing protein
		WP_026365151.1	VY93_RS03725	Myosin head, motor region containing protein
		WP_027332492.1	VY93_RS00215	Intracellular septation protein A
		WP_036434150.1	VY93_RS02950	Herpesvirus BTRF1 protein
		WP_036434240.1	VY93_RS03520	Signal-induced proliferation-associated 1-like protein 2 isoform X4;MARVEL Domain Containing Protein;Cell division factor
		WP_052717777.1	VY93_RS03805	RNA-binding S4 domain-containing protein
		WP_109536960.1	VY93_RS00640	MtN3 and saliva related transmembrane protein
		WP_109537311.1	VY93_RS03665	Mitochondrial carrier
		WP_109537348.1	VY93_RS01690	RPS2 ribosomal protein S2
		WP_117274827.1	VY93_RS02790	PotD/PotF family extracellular solute-binding protein;Excinuclease ABC;Aromatic cluster surface protein
		WP_117274834.1	VY93_RS03145	Secretin-receptor family
		WP_144406205.1	VY93_RS01565	ThrRS/AlaRS common domain superfamily
		WP_220094922.1	VY93_RS01215	Lipocalins
		WP_020003095.1	VY93_RS00545	Lipocalins
		WP_020002736.1	VY93_RS00915	peptidase C39
		WP_020002759.1	VY93_RS00970	DNA polymerase;luciferase;Phosphatidate cytidylyltransferase
		WP_020002761.1	VY93_RS02560	Protein kinase
		WP_020002770.1	VY93_RS01570	Protein kinase
		WP_020002846.1	VY93_RS00275	DNA polymerase III
		WP_020002854.1	VY93_RS03120	tRNA pseudouridine synthase B
		WP_020002928.1	VY93_RS00850	Phosphotransferase;Hemagglutinin
		WP_020003183.1	VY93_RS01815	Phox homology (PX) domain protein;Cysteinyl-tRNA synthetase
		WP_036434211.1	VY93_RS00470	Protein kinase
		WP_036434382.1	VY93_RS00400	DNA polymerase III
		WP_081619824.1	VY93_RS02300	Methyltransferase type 12
		WP_020002757.1	VY93_RS00960	P60-like lipoprotein
		WP_020002944.1	VY93_RS01720	Membrane lipoprotein
		WP_117274821.1	VY93_RS01825	murein-lipoproteins
		WP_046128324.1	VY93_RS01280	phase-variable hemagglutinin
		WP_020002981.1	VY93_RS02865	Replication initiation and membrane attachment protein
		WP_020003065.1	VY93_RS00705	Aromatic cluster surface protein
		WP_020003259.1	VY93_RS02250	SMC-like protein;zinc finger protein;SH2 motif - like domain protein
		WP_117274827.1	VY93_RS02790	PotD/PotF family extracellular solute-binding protein;Excinuclease ABC;Aromatic cluster surface protein

## Sheet: Sheet8
	WP_020002736.1	VY93_RS00915	peptidase C39	Extracellular	Classical
	WP_020002759.1	VY93_RS00970	DNA polymerase;luciferase;Phosphatidate cytidylyltransferase	Cytoplasm	-
	WP_020002761.1	VY93_RS02560	Protein kinase	Extracellular	Classical
	WP_020002770.1	VY93_RS01570	Protein kinase	Extracellular	Non-classical
	WP_020002846.1	VY93_RS00275	DNA polymerase III	Cytoplasm	-
	WP_020002854.1	VY93_RS03120	tRNA pseudouridine synthase B	Extracellular	Non-classical
	WP_020002928.1	VY93_RS00850	Phosphotransferase;Hemagglutinin	Extracellular	Classical
	WP_020003183.1	VY93_RS01815	Phox homology (PX) domain protein;Cysteinyl-tRNA synthetase	CytoplasmicMembrane	-
	WP_036434211.1	VY93_RS00470	Protein kinase	Cytoplasm	-
	WP_036434382.1	VY93_RS00400	DNA polymerase III	Cytoplasm	-
	WP_081619824.1	VY93_RS02300	Methyltransferase type 12	Extracellular	Non-classical
	WP_020002757.1	VY93_RS00960	P60-like lipoprotein	CytoplasmicMembrane	-
	WP_020002944.1	VY93_RS01720	Membrane lipoprotein	Extracellular	Classical
	WP_117274821.1	VY93_RS01825	murein-lipoproteins	Extracellular	Classical
	WP_046128324.1	VY93_RS01280	phase-variable hemagglutinin	Cytoplasm	-
	WP_020002981.1	VY93_RS02865	Replication initiation and membrane attachment protein	Cytoplasm	-
	WP_020003065.1	VY93_RS00705	Aromatic cluster surface protein	Extracellular	Classical
	WP_020003259.1	VY93_RS02250	SMC-like protein;zinc finger protein;SH2 motif - like domain protein	Extracellular	Non-classical
	WP_117274827.1	VY93_RS02790	PotD/PotF family extracellular solute-binding protein;Excinuclease ABC;Aromatic cluster surface protein	Cytoplasm	-
				Extracellular	Classical
				CytoplasmicMembrane	-
				Extracellular	Classical
