# Supplementary material for: Hypothetical Proteins of Mycoplasma synoviae Reannotation and Expression Changes Identified via RNA-Sequencing
Source: Microorganisms. 2023 Nov 6;11(11):2716. doi: 10.3390/microorganisms11112716 (PMC10673309; doi:10.3390/microorganisms11112716)
Supplement: Supplementary file 1 [file microorganisms-11-02716-s001.zip › Supplementary /Supplementary Table S10.xlsx]

## Sheet: Sheet1
Supplementary Table10：Datas for DEGs analysis
id	MS-1	MS-2	MS-3	MS-Host1	MS-Host2	MS-Host3	MS-1_CPM	MS-2_CPM	MS-3_CPM	MS-Host1_CPM	MS-Host2_CPM	MS-Host3_CPM	MS_mean	MS-Host_mean	log2(fc)	PValue	FDR
VY93_RS00240	0	10	4	134	193	195	0	33.2	12.5	155.4	199.53	236.98	15.2333	197.303	3.69511	8.55339e-26	1.85323e-25
VY93_RS00275	9	6	8	157	165	125	28.17	19.92	24.99	182.08	170.58	151.91	24.36	168.19	2.78751	1.21464e-26	2.67221e-26
VY93_RS00340	6	1	5	37	68	35	18.78	3.32	15.62	42.91	70.3	42.53	12.5733	51.9133	2.04574	4.61396e-05	6.4686e-05
VY93_RS00345	3	3	2	261	250	178	9.39	9.96	6.25	302.69	258.46	216.32	8.53333	259.157	4.92457	1.38419e-49	4.30303e-49
VY93_RS00350	1	1	1	31	35	42	3.13	3.32	3.12	35.95	36.18	51.04	3.19	41.0567	3.68599	1.57572e-08	2.47614e-08
VY93_RS00365	1138	838	1097	894	1004	947	3561.96	2781.91	3426.87	1036.8	1037.98	1150.85	3256.91	1075.21	-1.59889	2.77584e-57	9.68159e-57
VY93_RS00400	79	83	79	493	600	447	247.27	275.54	246.78	571.75	620.3	543.22	256.53	578.423	1.173	2.36254e-19	4.44531e-19
VY93_RS00405	13	12	24	88	106	102	40.69	39.84	74.97	102.06	109.59	123.96	51.8333	111.87	1.10987	7.09892e-06	1.03586e-05
VY93_RS00545	5791	5015	5824	425	474	415	18126	16648.3	18193.3	492.88	490.04	504.33	17655.9	495.75	-5.15439	0	0
VY93_RS00705	507	415	477	5067	5905	4817	1586.92	1377.68	1490.08	5876.34	6104.83	5853.9	1484.89	5945.02	2.00132	6.08801e-174	3.62744e-173
VY93_RS00710	123	114	93	3767	4273	3577	384.99	378.45	290.52	4368.69	4417.6	4346.98	351.32	4377.76	3.63933	0	0
VY93_RS00715	86	83	79	3630	3964	3522	269.18	275.54	246.78	4209.81	4098.15	4280.14	263.833	4196.03	3.99133	0	0
VY93_RS00770	46	22	26	234	241	183	143.98	73.03	81.22	271.38	249.16	222.39	99.41	247.643	1.3168	2.00248e-11	3.40898e-11
VY93_RS00790	620	576	597	216	235	210	1940.61	1912.15	1864.94	250.5	242.95	255.2	1905.9	249.55	-2.93307	4.04397e-187	2.62858e-186
VY93_RS00875	70	53	47	354	381	384	219.1	175.94	146.82	410.54	393.89	466.66	180.62	423.697	1.23007	2.23796e-16	4.05098e-16
VY93_RS00915	14265	12537	13809	12743	14283	12403	44649.8	41619.1	43137.4	14778.4	14766.4	15072.9	43135.4	14872.5	-1.53622	4.60801e-248	3.46813e-247
VY93_RS00960	1274	1295	1283	20085	21558	18756	3987.65	4299.01	4007.91	23293.1	22287.5	22793.4	4098.19	22791.4	2.47543	0	0
VY93_RS00965	2896	2616	2768	19567	21834	18457	9064.54	8684.34	8646.84	22692.4	22572.9	22430	8798.57	22565.1	1.35875	6.81139e-183	4.23491e-182
VY93_RS00970	208	137	131	1745	1754	1896	651.04	454.8	409.23	2023.72	1813.36	2304.13	505.023	2047.07	2.01914	3.14706e-41	8.6544e-41
VY93_RS01110	2585	2514	2626	3492	3946	3147	8091.1	8345.73	8203.25	4049.77	4079.54	3824.42	8213.36	3984.58	-1.04355	1.1411e-81	4.53269e-81
VY93_RS01215	263.94	271.69	329	267.65	312.32	241.92	826.14	901.93	1027.75	310.4	322.89	294	918.607	309.097	-1.57139	7.79363e-39	2.06387e-38
VY93_RS01250	3884.76	4167.55	4710.25	223.87	209.3	148.77	12159.4	13835	14714.2	259.63	216.38	180.79	13569.5	218.933	-5.95373	0	0
VY93_RS01255	90.66	104.02	98.58	75	74.07	63.84	283.77	345.32	307.95	86.98	76.58	77.58	312.347	80.38	-1.95824	7.56354e-35	1.9314e-34
VY93_RS01270	1143.64	1317.61	1359.11	182.06	236.06	63.86	3579.62	4374.07	4245.67	211.14	244.05	77.61	4066.45	177.6	-4.51707	9.88763e-42	2.82786e-41
VY93_RS01280	58.7	91.46	95.76	4.84	9.48	0.6	183.73	303.62	299.14	5.61	9.8	0.73	262.163	5.38	-5.60672	4.52373e-51	1.43754e-50
VY93_RS01285	3	4.07	2	4	2	0	9.39	13.51	6.25	4.64	2.07	0	9.71667	2.23667	-2.11911	0.0384484	0.0458177
VY93_RS01330	0.71	0.44	0.74	0.89	1.04	44.04	2.22	1.46	2.31	1.03	1.08	53.52	1.99667	18.5433	3.21524	0.00233099	0.00303028
VY93_RS01410	0.71	0.67	0.74	0.89	1.04	44.04	2.22	2.22	2.31	1.03	1.08	53.52	2.25	18.5433	3.0429	0.00233099	0.00303028
VY93_RS01450	90.34	91.83	83.99	54.67	54.79	45.42	282.77	304.85	262.37	63.4	56.64	55.2	283.33	58.4133	-2.27811	2.53629e-41	7.11156e-41
VY93_RS01460	10733.3	10981.2	11252.3	277	261.86	217	33595.4	36454.3	35150.6	321.24	270.72	263.71	35066.8	285.223	-6.94187	0	0
VY93_RS01550	21	16	12	95	91	98	65.73	53.12	37.49	110.17	94.08	119.1	52.1133	107.783	1.04841	3.07531e-05	4.35415e-05
VY93_RS01555	243	220	205	125	161	105	760.6	730.33	640.39	144.97	166.45	127.6	710.44	146.34	-2.27939	9.71998e-69	3.47489e-68
VY93_RS01570	0	0	1	11	6	6	0	0	3.12	12.76	6.2	7.29	1.04	8.75	3.0727	0.0138619	0.0173882
VY93_RS01710	115	82	116	69	95	75	359.95	272.22	362.37	80.02	98.21	91.14	331.513	89.79	-1.88444	2.18293e-28	4.95491e-28
VY93_RS01755	82	54	51	753	975	590	256.66	179.26	159.32	873.27	1008	717	198.413	866.09	2.12601	2.1107e-31	5.03049e-31
VY93_RS01815	2844	2994	2852	29681	33220	27314	8901.78	9939.18	8909.25	34421.9	34344.2	33193.6	9250.07	33986.6	1.87743	6.3972e-266	5.08222e-265
VY93_RS01825	309	280	288	1986	2451	1895	967.18	929.52	899.67	2303.22	2533.94	2302.92	932.123	2380.03	1.35238	3.51046e-56	1.16743e-55
VY93_RS01855	2477	2548	2515	15271	17361	14020	7753.06	8458.6	7856.5	17710.2	17948.5	17037.9	8022.72	17565.5	1.13059	1.62603e-104	6.83888e-104
VY93_RS01895	2519	2349	2464	46230	53055	44464	7884.52	7797.98	7697.19	53614.2	54850.4	54035.3	7793.23	54166.6	2.79711	0	0
VY93_RS01900	5662	5442	5798	138254	155068	129380	17722.2	18065.8	18112.1	160337	160316	157230	17966.7	159294	3.1483	0	0
VY93_RS01930	8761	7901	8711	2775	3180	2637	27422.1	26229	27211.9	3218.24	3287.62	3204.64	26954.3	3236.83	-3.05786	0	0
VY93_RS01990	26	33	14	242	216	205	81.38	109.55	43.73	280.65	223.31	249.13	78.22	251.03	1.68225	3.58353e-15	6.40556e-15
VY93_RS02000	43	32	26	16	29	18	134.59	106.23	81.22	18.56	29.98	21.87	107.347	23.47	-2.19339	2.03633e-12	3.50837e-12
VY93_RS02085	57	55	38	460	521	387	178.41	182.58	118.71	533.47	538.63	470.31	159.9	514.137	1.68498	1.42334e-28	3.28288e-28
VY93_RS02090	2657	2545	2692	37583	42901	35855	8316.47	8448.64	8409.43	43586	44352.8	43573.1	8391.51	43837.3	2.38516	0	0
VY93_RS02170	41929	44331	43893	24209	27256	23178	131239	147166	137116	28075.8	28178.4	28167.3	138507	28140.5	-2.29924	0	0
VY93_RS02175	10900	11518	11489	2011	2357	1953	34117.2	38236.3	35890	2332.21	2436.76	2373.4	36081.2	2380.79	-3.92173	0	0
VY93_RS02310	3574	3068	3389	935	1201	947	11186.7	10184.8	10586.8	1084.35	1241.64	1150.85	10652.8	1158.95	-3.20034	0	0
VY93_RS02315	799	666	756	230	201	165	2500.89	2210.92	2361.64	266.74	207.8	200.52	2357.82	225.02	-3.38933	6.9507e-168	3.9758e-167
VY93_RS02420	85	40	41	12	25	13	266.05	132.79	128.08	13.92	25.85	15.8	175.64	18.5233	-3.24521	2.09134e-16	3.83412e-16
VY93_RS02425	214	151	179	1495	1694	1451	669.82	501.27	559.17	1733.79	1751.33	1763.34	576.753	1749.49	1.60091	1.57889e-55	5.13138e-55
VY93_RS02530	5	2	1	957	1112	896	15.65	6.64	3.12	1109.86	1149.63	1088.87	8.47	1116.12	7.04191	2.36821e-205	1.61264e-204
VY93_RS02560	6894	5700	5946	45173	50591	43694	21578.4	18922.3	18574.5	52388.4	52303.1	53099.5	19691.7	52597	1.41739	5.64434e-143	2.88265e-142
VY93_RS02710	846	717	830	339	301	274	2648	2380.22	2592.8	393.15	311.19	332.98	2540.34	345.773	-2.87712	1.42967e-156	7.57195e-156
VY93_RS02725	517	474	533	291	344	268	1618.22	1573.54	1665.02	337.48	355.64	325.69	1618.93	339.603	-2.25312	9.23832e-112	4.12837e-111
VY93_RS02730	27936	27223	29517	36519	39994	33593	87440.3	90372.2	92206.9	42352.1	41347.4	40824.2	90006.5	41507.9	-1.11664	1.84363e-157	1.01399e-156
VY93_RS02755	15	6	5	186	224	203	46.95	19.92	15.62	215.71	231.58	246.7	27.4967	231.33	3.07262	1.36926e-34	3.43515e-34
VY93_RS02860	271	187	183	3109	3482	2923	848.24	620.78	571.67	3605.59	3599.84	3552.2	680.23	3585.88	2.39823	3.6844e-107	1.59658e-106
VY93_RS02865	168	120	124	2128	2287	1981	525.84	398.36	387.36	2467.9	2364.39	2407.43	437.187	2413.24	2.46465	7.64081e-115	3.52463e-114
VY93_RS02935	2	1	1	78	77	82	6.26	3.32	3.12	90.46	79.61	99.65	4.23333	89.9067	4.40856	2.47835e-20	4.78924e-20
VY93_RS02950	246	191	208	5912	6272	5520	769.99	634.06	649.76	6856.31	6484.25	6708.23	684.603	6682.93	3.28714	0	0
VY93_RS02970	5740	4669	5335	32732	36181	31662	17966.3	15499.7	16665.8	37960.2	37405.4	38477.5	16710.6	37947.7	1.18325	1.58695e-100	6.48381e-100
VY93_RS03010	18	19	14	4	0	2	56.34	63.07	43.73	4.64	0	2.43	54.38	2.35667	-4.52826	1.77227e-16	3.29137e-16
VY93_RS03020	230	186	230	212	236	175	719.9	617.46	718.49	245.86	243.99	212.67	685.283	234.173	-1.54912	1.91164e-38	4.97026e-38
VY93_RS03025	25	31	42	7	10	4	78.25	102.91	131.2	8.12	10.34	4.86	104.12	7.77333	-3.74357	3.77428e-22	7.71032e-22
VY93_RS03080	6487	5083	5732	5111	5983	4939	20304.5	16874	17906	5927.37	6185.47	6002.16	18361.5	6038.33	-1.60446	1.94684e-132	9.59995e-132
VY93_RS03110	302	256	337	6185	7005	5957	945.27	849.84	1052.74	7172.91	7242.06	7239.3	949.283	7218.09	2.92671	0	0
VY93_RS03145	67	52	55	71	93	76	209.71	172.62	171.81	82.34	96.15	92.36	184.713	90.2833	-1.03276	4.22058e-09	6.70604e-09
VY93_RS03220	1	2	0	147	163	161	3.13	6.64	0	170.48	168.52	195.66	3.25667	178.22	5.77412	1.59947e-46	4.76508e-46
VY93_RS03280	788	735	763	4677	5197	4356	2466.46	2439.98	2383.5	5424.04	5372.87	5293.67	2429.98	5363.53	1.14224	9.17278e-77	3.54516e-76
VY93_RS03535	13871	13976	14383	15002	16749	14433	43416.5	46396.1	44930.5	17398.2	17315.8	17539.8	44914.4	17418	-1.3666	2.55682e-216	1.82812e-215
VY93_RS03665	219	195	211	100	146	126	685.47	647.34	659.13	115.97	150.94	153.12	663.98	140.01	-2.24561	2.98881e-74	1.12474e-73
VY93_RS03705	25	13	22	211	193	146	78.25	43.16	68.72	244.7	199.53	177.43	63.3767	207.22	1.70914	1.13544e-13	1.9801e-13
VY93_RS03710	7	6	3	37	44	37	21.91	19.92	9.37	42.91	45.49	44.96	17.0667	44.4533	1.38111	0.000530712	0.000702702
VY93_RS03730	2	1	5	42	47	22	6.26	3.32	15.62	48.71	48.59	26.74	8.4	41.3467	2.29931	7.08552e-05	9.83718e-05
VY93_RS03805	10	9	5	5.98	1.75	2	31.3	29.88	15.62	6.94	1.81	2.43	25.6	3.72667	-2.78019	2.10327e-05	3.00768e-05
VY93_RS03860	6.76	5	4.2	6	6	5.74	21.16	16.6	13.12	6.96	6.2	6.98	16.96	6.71333	-1.33703	0.0398037	0.0470408
VY93_RS03870	25.47	16	17.6	12.02	11.25	12.52	79.72	53.12	54.98	13.94	11.63	15.22	62.6067	13.5967	-2.20306	1.2114e-09	1.94641e-09
VY93_RS04030	79	54	37	467	525	449	247.27	179.26	115.58	541.59	542.77	545.65	180.703	543.337	1.58822	1.89711e-21	3.76787e-21
VY93_RS04120	3235.3	3438.23	3887.76	462.04	483	371	10126.6	11413.9	12144.8	535.84	499.35	450.86	11228.4	495.35	-4.50256	0	0
VY93_RS04205	3	0	1	21	29	16	9.39	0	3.12	24.35	29.98	19.44	4.17	24.59	2.55995	0.000154135	0.000207937
VY93_RS04265	6053.89	6563.63	6529.34	1362.54	1470.03	1252.38	18948.8	21789.3	20396.7	1580.17	1519.78	1521.97	20378.3	1540.64	-3.72543	0	0
VY93_RS04325	41.42	45.96	55.12	15	14	5	129.65	152.57	172.19	17.4	14.47	6.08	151.47	12.65	-3.58182	6.81693e-32	1.65224e-31
