# Supplementary material for: Hypothetical Proteins of Mycoplasma synoviae Reannotation and Expression Changes Identified via RNA-Sequencing
Source: Microorganisms. 2023 Nov 6;11(11):2716. doi: 10.3390/microorganisms11112716 (PMC10673309; doi:10.3390/microorganisms11112716)
Supplement: Supplementary file 1 [file microorganisms-11-02716-s001.zip › Supplementary /Supplementary Table S11.xlsx]

## Sheet: Sheet1
Supplementary Table11：Datas for GO analysis
GO ID	Description	out (33)	All (516)	pvalue	p.adjust	Genes
GO:0009847	spore germination	7	11	6.32745e-07	0.000227155	VY93_RS01215;VY93_RS01270;VY93_RS01330;VY93_RS01410;VY93_RS01450;VY93_RS04120;VY93_RS04265
GO:0000226	microtubule cytoskeleton organization	4	6	0.000191616	0.0171975	VY93_RS01215;VY93_RS01255;VY93_RS01280;VY93_RS01450
GO:0007051	spindle organization	4	6	0.000191616	0.0171975	VY93_RS01215;VY93_RS01255;VY93_RS01280;VY93_RS01450
GO:0051225	spindle assembly	4	6	0.000191616	0.0171975	VY93_RS01215;VY93_RS01255;VY93_RS01280;VY93_RS01450
GO:0007010	cytoskeleton organization	4	7	0.000426859	0.0235765	VY93_RS01215;VY93_RS01255;VY93_RS01280;VY93_RS01450
GO:0007017	microtubule-based process	4	7	0.000426859	0.0235765	VY93_RS01215;VY93_RS01255;VY93_RS01280;VY93_RS01450
GO:1902589	single-organism organelle organization	7	25	0.000482757	0.0235765	VY93_RS00350;VY93_RS01215;VY93_RS01255;VY93_RS01280;VY93_RS01450;VY93_RS01815;VY93_RS01990
GO:0032502	developmental process	8	33	0.000525382	0.0235765	VY93_RS01215;VY93_RS01270;VY93_RS01330;VY93_RS01410;VY93_RS01450;VY93_RS01990;VY93_RS04120;VY93_RS04265
GO:0006461	protein complex assembly	6	20	0.000877507	0.0315025	VY93_RS00350;VY93_RS01215;VY93_RS01255;VY93_RS01280;VY93_RS01450;VY93_RS01550
GO:0070271	protein complex biogenesis	6	20	0.000877507	0.0315025	VY93_RS00350;VY93_RS01215;VY93_RS01255;VY93_RS01280;VY93_RS01450;VY93_RS01550
GO:0009271	phage shock	2	2	0.00397381	0.118883	VY93_RS00790;VY93_RS02970
GO:0098586	cellular response to virus	2	2	0.00397381	0.118883	VY93_RS00790;VY93_RS02970
GO:0022414	reproductive process	2	3	0.0114421	0.293408	VY93_RS01990;VY93_RS03145
GO:0044702	single organism reproductive process	2	3	0.0114421	0.293408	VY93_RS01990;VY93_RS03145
GO:0071822	protein complex subunit organization	6	34	0.015769	0.377405	VY93_RS00350;VY93_RS01215;VY93_RS01255;VY93_RS01280;VY93_RS01450;VY93_RS01550
GO:0022402	cell cycle process	6	40	0.0339145	0.39585	VY93_RS00350;VY93_RS01215;VY93_RS01255;VY93_RS01280;VY93_RS01450;VY93_RS03145
GO:0006260	DNA replication	6	41	0.0378973	0.39585	VY93_RS00275;VY93_RS00400;VY93_RS00770;VY93_RS01815;VY93_RS02865;VY93_RS03145
GO:0009615	response to virus	2	6	0.0506324	0.39585	VY93_RS00790;VY93_RS02970
GO:0043623	cellular protein complex assembly	2	6	0.0506324	0.39585	VY93_RS00350;VY93_RS01550
GO:0007049	cell cycle	6	44	0.0516415	0.39585	VY93_RS00350;VY93_RS01215;VY93_RS01255;VY93_RS01280;VY93_RS01450;VY93_RS03145
GO:0070925	organelle assembly	5	35	0.063299	0.39585	VY93_RS00350;VY93_RS01215;VY93_RS01255;VY93_RS01280;VY93_RS01450
GO:0006325	chromatin organization	1	1	0.0639535	0.39585	VY93_RS01990
GO:0006694	steroid biosynthetic process	1	1	0.0639535	0.39585	VY93_RS02175
GO:0006695	cholesterol biosynthetic process	1	1	0.0639535	0.39585	VY93_RS02175
GO:0006997	nucleus organization	1	1	0.0639535	0.39585	VY93_RS01990
GO:0007276	gamete generation	1	1	0.0639535	0.39585	VY93_RS01990
GO:0007281	germ cell development	1	1	0.0639535	0.39585	VY93_RS01990
GO:0007283	spermatogenesis	1	1	0.0639535	0.39585	VY93_RS01990
GO:0007286	spermatid development	1	1	0.0639535	0.39585	VY93_RS01990
GO:0007289	spermatid nucleus differentiation	1	1	0.0639535	0.39585	VY93_RS01990
GO:0008202	steroid metabolic process	1	1	0.0639535	0.39585	VY93_RS02175
GO:0008203	cholesterol metabolic process	1	1	0.0639535	0.39585	VY93_RS02175
GO:0015721	bile acid and bile salt transport	1	1	0.0639535	0.39585	VY93_RS02970
GO:0016125	sterol metabolic process	1	1	0.0639535	0.39585	VY93_RS02175
GO:0016126	sterol biosynthetic process	1	1	0.0639535	0.39585	VY93_RS02175
GO:0019287	isopentenyl diphosphate biosynthetic process, mevalonate pathway	1	1	0.0639535	0.39585	VY93_RS02175
GO:0019953	sexual reproduction	1	1	0.0639535	0.39585	VY93_RS01990
GO:0022412	cellular process involved in reproduction in multicellular organism	1	1	0.0639535	0.39585	VY93_RS01990
GO:0032504	multicellular organism reproduction	1	1	0.0639535	0.39585	VY93_RS01990
GO:0032505	reproduction of a single-celled organism	1	1	0.0639535	0.39585	VY93_RS03145
GO:0032506	cytokinetic process	1	1	0.0639535	0.39585	VY93_RS03145
GO:0034508	centromere complex assembly	1	1	0.0639535	0.39585	VY93_RS00350
GO:0035092	sperm chromatin condensation	1	1	0.0639535	0.39585	VY93_RS01990
GO:0042245	RNA repair	1	1	0.0639535	0.39585	VY93_RS02725
GO:0043093	FtsZ-dependent cytokinesis	1	1	0.0639535	0.39585	VY93_RS03145
GO:0044703	multi-organism reproductive process	1	1	0.0639535	0.39585	VY93_RS01990
GO:0046165	alcohol biosynthetic process	1	1	0.0639535	0.39585	VY93_RS02175
GO:0048232	male gamete generation	1	1	0.0639535	0.39585	VY93_RS01990
GO:0048468	cell development	1	1	0.0639535	0.39585	VY93_RS01990
GO:0048515	spermatid differentiation	1	1	0.0639535	0.39585	VY93_RS01990
GO:0048609	multicellular organismal reproductive process	1	1	0.0639535	0.39585	VY93_RS01990
GO:0051382	kinetochore assembly	1	1	0.0639535	0.39585	VY93_RS00350
GO:0051383	kinetochore organization	1	1	0.0639535	0.39585	VY93_RS00350
GO:0065004	protein-DNA complex assembly	1	1	0.0639535	0.39585	VY93_RS00350
GO:0071824	protein-DNA complex subunit organization	1	1	0.0639535	0.39585	VY93_RS00350
GO:0090529	cell septum assembly	1	1	0.0639535	0.39585	VY93_RS03145
GO:1902652	secondary alcohol metabolic process	1	1	0.0639535	0.39585	VY93_RS02175
GO:1902653	secondary alcohol biosynthetic process	1	1	0.0639535	0.39585	VY93_RS02175
GO:0006323	DNA packaging	2	7	0.0680799	0.407944	VY93_RS01815;VY93_RS01990
GO:0065003	macromolecular complex assembly	6	47	0.0681801	0.407944	VY93_RS00350;VY93_RS01215;VY93_RS01255;VY93_RS01280;VY93_RS01450;VY93_RS01550
GO:0043933	macromolecular complex subunit organization	7	61	0.0804886	0.473695	VY93_RS00350;VY93_RS01215;VY93_RS01255;VY93_RS01280;VY93_RS01450;VY93_RS01550;VY93_RS01990
GO:0009607	response to biotic stimulus	2	8	0.0871955	0.489112	VY93_RS00790;VY93_RS02970
GO:0043207	response to external biotic stimulus	2	8	0.0871955	0.489112	VY93_RS00790;VY93_RS02970
GO:0051707	response to other organism	2	8	0.0871955	0.489112	VY93_RS00790;VY93_RS02970
GO:0006996	organelle organization	7	66	0.113298	0.617945	VY93_RS00350;VY93_RS01215;VY93_RS01255;VY93_RS01280;VY93_RS01450;VY93_RS01815;VY93_RS01990
GO:0001775	cell activation	1	2	0.123933	0.617945	VY93_RS01550
GO:0003006	developmental process involved in reproduction	1	2	0.123933	0.617945	VY93_RS01990
GO:0009423	chorismate biosynthetic process	1	2	0.123933	0.617945	VY93_RS03535
GO:0015977	carbon fixation	1	2	0.123933	0.617945	VY93_RS01550
GO:0030168	platelet activation	1	2	0.123933	0.617945	VY93_RS01550
GO:0046417	chorismate metabolic process	1	2	0.123933	0.617945	VY93_RS03535
GO:0051258	protein polymerization	1	2	0.123933	0.617945	VY93_RS01550
GO:0071897	DNA biosynthetic process	2	10	0.129375	0.636243	VY93_RS00275;VY93_RS00400
GO:0006269	DNA replication, synthesis of RNA primer	1	3	0.180179	0.770049	VY93_RS02865
GO:0006747	FAD biosynthetic process	1	3	0.180179	0.770049	VY93_RS03110
GO:0007596	blood coagulation	1	3	0.180179	0.770049	VY93_RS01550
GO:0007599	hemostasis	1	3	0.180179	0.770049	VY93_RS01550
GO:0009767	photosynthetic electron transport chain	1	3	0.180179	0.770049	VY93_RS04265
GO:0019684	photosynthesis, light reaction	1	3	0.180179	0.770049	VY93_RS04265
GO:0046443	FAD metabolic process	1	3	0.180179	0.770049	VY93_RS03110
GO:0050817	coagulation	1	3	0.180179	0.770049	VY93_RS01550
GO:0050878	regulation of body fluid levels	1	3	0.180179	0.770049	VY93_RS01550
GO:0072387	flavin adenine dinucleotide metabolic process	1	3	0.180179	0.770049	VY93_RS03110
GO:0072388	flavin adenine dinucleotide biosynthetic process	1	3	0.180179	0.770049	VY93_RS03110
GO:0000003	reproduction	2	13	0.199196	0.831526	VY93_RS01990;VY93_RS03145
GO:0006261	DNA-dependent DNA replication	2	13	0.199196	0.831526	VY93_RS00275;VY93_RS02865
GO:0006355	regulation of transcription, DNA-templated	5	50	0.205773	0.839461	VY93_RS00790;VY93_RS01755;VY93_RS01930;VY93_RS02970;VY93_RS03145
GO:1903506	regulation of nucleic acid-templated transcription	5	50	0.205773	0.839461	VY93_RS00790;VY93_RS01755;VY93_RS01930;VY93_RS02970;VY93_RS03145
GO:2001141	regulation of RNA biosynthetic process	5	51	0.217849	0.853232	VY93_RS00790;VY93_RS01755;VY93_RS01930;VY93_RS02970;VY93_RS03145
GO:0051276	chromosome organization	3	26	0.227025	0.853232	VY93_RS00350;VY93_RS01815;VY93_RS01990
GO:0006298	mismatch repair	1	4	0.232916	0.853232	VY93_RS01815
GO:0006771	riboflavin metabolic process	1	4	0.232916	0.853232	VY93_RS03110
GO:0009231	riboflavin biosynthetic process	1	4	0.232916	0.853232	VY93_RS03110
GO:0009240	isopentenyl diphosphate biosynthetic process	1	4	0.232916	0.853232	VY93_RS02175
GO:0009403	toxin biosynthetic process	1	4	0.232916	0.853232	VY93_RS01990
GO:0044550	secondary metabolite biosynthetic process	1	4	0.232916	0.853232	VY93_RS01990
GO:0044707	single-multicellular organism process	1	4	0.232916	0.853232	VY93_RS01550
GO:0046490	isopentenyl diphosphate metabolic process	1	4	0.232916	0.853232	VY93_RS02175
GO:0051252	regulation of RNA metabolic process	5	53	0.242698	0.880086	VY93_RS00790;VY93_RS01755;VY93_RS01930;VY93_RS02970;VY93_RS03145
GO:0022607	cellular component assembly	7	81	0.247917	0.890021	VY93_RS00350;VY93_RS01215;VY93_RS01255;VY93_RS01280;VY93_RS01450;VY93_RS01550;VY93_RS03145
GO:0019219	regulation of nucleobase-containing compound metabolic process	5	55	0.26836	0.92151	VY93_RS00790;VY93_RS01755;VY93_RS01930;VY93_RS02970;VY93_RS03145
GO:0032774	RNA biosynthetic process	6	69	0.270173	0.92151	VY93_RS00790;VY93_RS01755;VY93_RS01930;VY93_RS02865;VY93_RS02970;VY93_RS03145
GO:0051704	multi-organism process	3	29	0.280858	0.92151	VY93_RS00790;VY93_RS01990;VY93_RS02970
GO:0006397	mRNA processing	1	5	0.282357	0.92151	VY93_RS03730
GO:0009404	toxin metabolic process	1	5	0.282357	0.92151	VY93_RS01990
GO:0009611	response to wounding	1	5	0.282357	0.92151	VY93_RS01550
GO:0015979	photosynthesis	1	5	0.282357	0.92151	VY93_RS04265
GO:0019748	secondary metabolic process	1	5	0.282357	0.92151	VY93_RS01990
GO:0022900	electron transport chain	1	5	0.282357	0.92151	VY93_RS04265
GO:0042060	wound healing	1	5	0.282357	0.92151	VY93_RS01550
GO:0034654	nucleobase-containing compound biosynthetic process	11	145	0.305111	0.986801	VY93_RS00275;VY93_RS00400;VY93_RS00790;VY93_RS01755;VY93_RS01930;VY93_RS02170;VY93_RS02425;VY93_RS02865;VY93_RS02970;VY93_RS03110;VY93_RS03145
GO:0071103	DNA conformation change	2	18	0.321946	1	VY93_RS01815;VY93_RS01990
GO:0006166	purine ribonucleoside salvage	1	6	0.328702	1	VY93_RS02170
GO:0030261	chromosome condensation	1	6	0.328702	1	VY93_RS01815
GO:0043174	nucleoside salvage	1	6	0.328702	1	VY93_RS02170
GO:0006091	generation of precursor metabolites and energy	3	32	0.335997	1	VY93_RS01550;VY93_RS02425;VY93_RS04265
GO:0009605	response to external stimulus	2	19	0.346362	1	VY93_RS00790;VY93_RS02970
GO:0055114	oxidation-reduction process	2	19	0.346362	1	VY93_RS01550;VY93_RS04265
GO:0009398	FMN biosynthetic process	1	7	0.372139	1	VY93_RS03110
GO:0043650	dicarboxylic acid biosynthetic process	1	7	0.372139	1	VY93_RS03535
GO:0046444	FMN metabolic process	1	7	0.372139	1	VY93_RS03110
GO:1901617	organic hydroxy compound biosynthetic process	1	7	0.372139	1	VY93_RS02175
GO:0006351	transcription, DNA-templated	5	64	0.390021	1	VY93_RS00790;VY93_RS01755;VY93_RS01930;VY93_RS02970;VY93_RS03145
GO:0097659	nucleic acid-templated transcription	5	64	0.390021	1	VY93_RS00790;VY93_RS01755;VY93_RS01930;VY93_RS02970;VY93_RS03145
GO:0016043	cellular component organization	9	124	0.393699	1	VY93_RS00350;VY93_RS01215;VY93_RS01255;VY93_RS01280;VY93_RS01450;VY93_RS01550;VY93_RS01815;VY93_RS01990;VY93_RS03145
GO:0006099	tricarboxylic acid cycle	1	8	0.412845	1	VY93_RS01550
GO:0007059	chromosome segregation	1	8	0.412845	1	VY93_RS01815
GO:0009060	aerobic respiration	1	8	0.412845	1	VY93_RS01550
GO:0042726	flavin-containing compound metabolic process	1	8	0.412845	1	VY93_RS03110
GO:0042727	flavin-containing compound biosynthetic process	1	8	0.412845	1	VY93_RS03110
GO:0043101	purine-containing compound salvage	1	8	0.412845	1	VY93_RS02170
GO:0045333	cellular respiration	1	8	0.412845	1	VY93_RS01550
GO:0006259	DNA metabolic process	8	111	0.416495	1	VY93_RS00275;VY93_RS00400;VY93_RS00770;VY93_RS01815;VY93_RS01990;VY93_RS02865;VY93_RS03145;VY93_RS03705
GO:0006101	citrate metabolic process	1	9	0.450987	1	VY93_RS01550
GO:0006720	isoprenoid metabolic process	1	9	0.450987	1	VY93_RS02175
GO:0008299	isoprenoid biosynthetic process	1	9	0.450987	1	VY93_RS02175
GO:1901362	organic cyclic compound biosynthetic process	12	178	0.475606	1	VY93_RS00275;VY93_RS00400;VY93_RS00790;VY93_RS01755;VY93_RS01930;VY93_RS02170;VY93_RS02175;VY93_RS02425;VY93_RS02865;VY93_RS02970;VY93_RS03110;VY93_RS03145
GO:0006084	acetyl-CoA metabolic process	1	10	0.486721	1	VY93_RS02175
GO:0006094	gluconeogenesis	1	10	0.486721	1	VY93_RS02425
GO:0006305	DNA alkylation	1	10	0.486721	1	VY93_RS03705
GO:0006306	DNA methylation	1	10	0.486721	1	VY93_RS03705
GO:0006637	acyl-CoA metabolic process	1	10	0.486721	1	VY93_RS02175
GO:0019319	hexose biosynthetic process	1	10	0.486721	1	VY93_RS02425
GO:0030154	cell differentiation	1	10	0.486721	1	VY93_RS01990
GO:0035383	thioester metabolic process	1	10	0.486721	1	VY93_RS02175
GO:0044728	DNA methylation or demethylation	1	10	0.486721	1	VY93_RS03705
GO:0046364	monosaccharide biosynthetic process	1	10	0.486721	1	VY93_RS02425
GO:2000112	regulation of cellular macromolecule biosynthetic process	5	73	0.512565	1	VY93_RS00790;VY93_RS01755;VY93_RS01930;VY93_RS02970;VY93_RS03145
GO:0006006	glucose metabolic process	1	11	0.520196	1	VY93_RS02425
GO:0016071	mRNA metabolic process	1	11	0.520196	1	VY93_RS03730
GO:0019954	asexual reproduction	1	11	0.520196	1	VY93_RS03145
GO:0048869	cellular developmental process	1	11	0.520196	1	VY93_RS01990
GO:0048870	cell motility	1	11	0.520196	1	VY93_RS01815
GO:0051674	localization of cell	1	11	0.520196	1	VY93_RS01815
GO:0072350	tricarboxylic acid metabolic process	1	11	0.520196	1	VY93_RS01550
GO:0009889	regulation of biosynthetic process	5	74	0.52576	1	VY93_RS00790;VY93_RS01755;VY93_RS01930;VY93_RS02970;VY93_RS03145
GO:0010468	regulation of gene expression	5	74	0.52576	1	VY93_RS00790;VY93_RS01755;VY93_RS01930;VY93_RS02970;VY93_RS03145
GO:0010556	regulation of macromolecule biosynthetic process	5	74	0.52576	1	VY93_RS00790;VY93_RS01755;VY93_RS01930;VY93_RS02970;VY93_RS03145
GO:0031326	regulation of cellular biosynthetic process	5	74	0.52576	1	VY93_RS00790;VY93_RS01755;VY93_RS01930;VY93_RS02970;VY93_RS03145
GO:0019438	aromatic compound biosynthetic process	11	170	0.549005	1	VY93_RS00275;VY93_RS00400;VY93_RS00790;VY93_RS01755;VY93_RS01930;VY93_RS02170;VY93_RS02425;VY93_RS02865;VY93_RS02970;VY93_RS03110;VY93_RS03145
GO:0006928	movement of cell or subcellular component	1	12	0.551549	1	VY93_RS01815
GO:0048856	anatomical structure development	1	12	0.551549	1	VY93_RS01990
GO:0031323	regulation of cellular metabolic process	5	76	0.551749	1	VY93_RS00790;VY93_RS01755;VY93_RS01930;VY93_RS02970;VY93_RS03145
GO:0051171	regulation of nitrogen compound metabolic process	5	76	0.551749	1	VY93_RS00790;VY93_RS01755;VY93_RS01930;VY93_RS02970;VY93_RS03145
GO:0060255	regulation of macromolecule metabolic process	5	76	0.551749	1	VY93_RS00790;VY93_RS01755;VY93_RS01930;VY93_RS02970;VY93_RS03145
GO:0080090	regulation of primary metabolic process	5	76	0.551749	1	VY93_RS00790;VY93_RS01755;VY93_RS01930;VY93_RS02970;VY93_RS03145
GO:0032501	multicellular organismal process	2	29	0.568309	1	VY93_RS01550;VY93_RS01990
GO:0008654	phospholipid biosynthetic process	1	13	0.580912	1	VY93_RS02175
GO:0040011	locomotion	1	13	0.580912	1	VY93_RS01815
GO:0042866	pyruvate biosynthetic process	1	13	0.580912	1	VY93_RS02425
GO:0043094	cellular metabolic compound salvage	1	13	0.580912	1	VY93_RS02170
GO:0018130	heterocycle biosynthetic process	11	176	0.606328	1	VY93_RS00275;VY93_RS00400;VY93_RS00790;VY93_RS01755;VY93_RS01930;VY93_RS02170;VY93_RS02425;VY93_RS02865;VY93_RS02970;VY93_RS03110;VY93_RS03145
GO:0006644	phospholipid metabolic process	1	14	0.608407	1	VY93_RS02175
GO:0009166	nucleotide catabolic process	1	14	0.608407	1	VY93_RS02425
GO:0019318	hexose metabolic process	1	14	0.608407	1	VY93_RS02425
GO:0043648	dicarboxylic acid metabolic process	1	14	0.608407	1	VY93_RS03535
GO:1901292	nucleoside phosphate catabolic process	1	14	0.608407	1	VY93_RS02425
GO:0019222	regulation of metabolic process	5	81	0.613944	1	VY93_RS00790;VY93_RS01755;VY93_RS01930;VY93_RS02970;VY93_RS03145
GO:0006066	alcohol metabolic process	1	15	0.634149	1	VY93_RS02175
GO:0015980	energy derivation by oxidation of organic compounds	1	15	0.634149	1	VY93_RS01550
GO:0005996	monosaccharide metabolic process	1	16	0.658247	1	VY93_RS02425
GO:0006304	DNA modification	1	16	0.658247	1	VY93_RS03705
GO:0034622	cellular macromolecular complex assembly	2	34	0.658358	1	VY93_RS00350;VY93_RS01550
GO:0034404	nucleobase-containing small molecule biosynthetic process	1	18	0.701912	1	VY93_RS02425
GO:0046434	organophosphate catabolic process	1	18	0.701912	1	VY93_RS02425
GO:0050794	regulation of cellular process	5	92	0.733228	1	VY93_RS00790;VY93_RS01755;VY93_RS01930;VY93_RS02970;VY93_RS03145
GO:0009156	ribonucleoside monophosphate biosynthetic process	2	39	0.733406	1	VY93_RS02425;VY93_RS03110
GO:0019359	nicotinamide nucleotide biosynthetic process	1	20	0.740146	1	VY93_RS02425
GO:0065007	biological regulation	6	110	0.742934	1	VY93_RS00790;VY93_RS01550;VY93_RS01755;VY93_RS01930;VY93_RS02970;VY93_RS03145
GO:0051301	cell division	2	40	0.746696	1	VY93_RS02970;VY93_RS03145
GO:0009124	nucleoside monophosphate biosynthetic process	2	41	0.759439	1	VY93_RS02425;VY93_RS03110
GO:0016310	phosphorylation	2	41	0.759439	1	VY93_RS02425;VY93_RS03110
GO:0090304	nucleic acid metabolic process	14	242	0.761212	1	VY93_RS00275;VY93_RS00400;VY93_RS00770;VY93_RS00790;VY93_RS01755;VY93_RS01815;VY93_RS01930;VY93_RS01990;VY93_RS02725;VY93_RS02865;VY93_RS02970;VY93_RS03145;VY93_RS03705;VY93_RS03730
GO:0006629	lipid metabolic process	2	42	0.771648	1	VY93_RS00405;VY93_RS02175
GO:0006096	glycolytic process	1	22	0.773606	1	VY93_RS02425
GO:0006165	nucleoside diphosphate phosphorylation	1	22	0.773606	1	VY93_RS02425
GO:0006757	ATP generation from ADP	1	22	0.773606	1	VY93_RS02425
GO:0044767	single-organism developmental process	1	22	0.773606	1	VY93_RS01990
GO:0046031	ADP metabolic process	1	22	0.773606	1	VY93_RS02425
GO:1901615	organic hydroxy compound metabolic process	1	22	0.773606	1	VY93_RS02175
GO:0044085	cellular component biogenesis	7	131	0.777394	1	VY93_RS00350;VY93_RS01215;VY93_RS01255;VY93_RS01280;VY93_RS01450;VY93_RS01550;VY93_RS03145
GO:0009135	purine nucleoside diphosphate metabolic process	1	23	0.788729	1	VY93_RS02425
GO:0009179	purine ribonucleoside diphosphate metabolic process	1	23	0.788729	1	VY93_RS02425
GO:0019363	pyridine nucleotide biosynthetic process	1	23	0.788729	1	VY93_RS02425
GO:0046939	nucleotide phosphorylation	1	23	0.788729	1	VY93_RS02425
GO:0071840	cellular component organization or biogenesis	9	167	0.797247	1	VY93_RS00350;VY93_RS01215;VY93_RS01255;VY93_RS01280;VY93_RS01450;VY93_RS01550;VY93_RS01815;VY93_RS01990;VY93_RS03145
GO:0009185	ribonucleoside diphosphate metabolic process	1	24	0.802871	1	VY93_RS02425
GO:0009161	ribonucleoside monophosphate metabolic process	2	46	0.815425	1	VY93_RS02425;VY93_RS03110
GO:0009132	nucleoside diphosphate metabolic process	1	25	0.816093	1	VY93_RS02425
GO:0016051	carbohydrate biosynthetic process	1	25	0.816093	1	VY93_RS02425
GO:0034655	nucleobase-containing compound catabolic process	1	25	0.816093	1	VY93_RS02425
GO:0050789	regulation of biological process	5	102	0.817994	1	VY93_RS00790;VY93_RS01755;VY93_RS01930;VY93_RS02970;VY93_RS03145
GO:0006090	pyruvate metabolic process	1	26	0.828453	1	VY93_RS02425
GO:0043414	macromolecule methylation	1	26	0.828453	1	VY93_RS03705
GO:0072525	pyridine-containing compound biosynthetic process	1	26	0.828453	1	VY93_RS02425
GO:0065008	regulation of biological quality	1	27	0.840007	1	VY93_RS01550
GO:0042451	purine nucleoside biosynthetic process	2	49	0.843358	1	VY93_RS02170;VY93_RS02425
GO:0046129	purine ribonucleoside biosynthetic process	2	49	0.843358	1	VY93_RS02170;VY93_RS02425
GO:0006754	ATP biosynthetic process	1	28	0.850804	1	VY93_RS02425
GO:0006855	drug transmembrane transport	1	28	0.850804	1	VY93_RS01215
GO:0009145	purine nucleoside triphosphate biosynthetic process	1	28	0.850804	1	VY93_RS02425
GO:0009206	purine ribonucleoside triphosphate biosynthetic process	1	28	0.850804	1	VY93_RS02425
GO:0032259	methylation	1	28	0.850804	1	VY93_RS03705
GO:0009123	nucleoside monophosphate metabolic process	2	51	0.859873	1	VY93_RS02425;VY93_RS03110
GO:0009201	ribonucleoside triphosphate biosynthetic process	1	29	0.860893	1	VY93_RS02425
GO:0015718	monocarboxylic acid transport	1	29	0.860893	1	VY93_RS02970
GO:0015850	organic hydroxy compound transport	1	29	0.860893	1	VY93_RS02970
GO:0044724	single-organism carbohydrate catabolic process	1	29	0.860893	1	VY93_RS02425
GO:0006139	nucleobase-containing compound metabolic process	17	305	0.864043	1	VY93_RS00275;VY93_RS00400;VY93_RS00770;VY93_RS00790;VY93_RS01755;VY93_RS01815;VY93_RS01930;VY93_RS01990;VY93_RS02170;VY93_RS02425;VY93_RS02725;VY93_RS02865;VY93_RS02970;VY93_RS03110;VY93_RS03145;VY93_RS03705;VY93_RS03730
GO:0044283	small molecule biosynthetic process	4	91	0.866209	1	VY93_RS02175;VY93_RS02425;VY93_RS03110;VY93_RS03535
GO:0009163	nucleoside biosynthetic process	2	52	0.867543	1	VY93_RS02170;VY93_RS02425
GO:0042455	ribonucleoside biosynthetic process	2	52	0.867543	1	VY93_RS02170;VY93_RS02425
GO:1901360	organic cyclic compound metabolic process	18	321	0.868975	1	VY93_RS00275;VY93_RS00400;VY93_RS00770;VY93_RS00790;VY93_RS01755;VY93_RS01815;VY93_RS01930;VY93_RS01990;VY93_RS02170;VY93_RS02175;VY93_RS02425;VY93_RS02725;VY93_RS02865;VY93_RS02970;VY93_RS03110;VY93_RS03145;VY93_RS03705;VY93_RS03730
GO:0000910	cytokinesis	1	30	0.870319	1	VY93_RS03145
GO:0015893	drug transport	1	30	0.870319	1	VY93_RS01215
GO:0042493	response to drug	1	30	0.870319	1	VY93_RS01215
GO:0006869	lipid transport	1	31	0.879124	1	VY93_RS02970
GO:0008610	lipid biosynthetic process	1	31	0.879124	1	VY93_RS02175
GO:0009110	vitamin biosynthetic process	1	31	0.879124	1	VY93_RS03110
GO:0009127	purine nucleoside monophosphate biosynthetic process	1	31	0.879124	1	VY93_RS02425
GO:0009142	nucleoside triphosphate biosynthetic process	1	31	0.879124	1	VY93_RS02425
GO:0009168	purine ribonucleoside monophosphate biosynthetic process	1	31	0.879124	1	VY93_RS02425
GO:0010876	lipid localization	1	31	0.879124	1	VY93_RS02970
GO:0042364	water-soluble vitamin biosynthetic process	1	31	0.879124	1	VY93_RS03110
GO:0072330	monocarboxylic acid biosynthetic process	1	31	0.879124	1	VY93_RS02425
GO:0006732	coenzyme metabolic process	3	74	0.879329	1	VY93_RS02175;VY93_RS02425;VY93_RS03110
GO:0016070	RNA metabolic process	8	165	0.882499	1	VY93_RS00790;VY93_RS01755;VY93_RS01930;VY93_RS02725;VY93_RS02865;VY93_RS02970;VY93_RS03145;VY93_RS03730
GO:0006950	response to stress	4	94	0.883677	1	VY93_RS00790;VY93_RS01550;VY93_RS01815;VY93_RS02970
GO:0006508	proteolysis	1	32	0.887349	1	VY93_RS02730
GO:0016052	carbohydrate catabolic process	1	32	0.887349	1	VY93_RS02425
GO:1901659	glycosyl compound biosynthetic process	2	55	0.888377	1	VY93_RS02170;VY93_RS02425
GO:0006766	vitamin metabolic process	1	34	0.902202	1	VY93_RS03110
GO:0006767	water-soluble vitamin metabolic process	1	34	0.902202	1	VY93_RS03110
GO:0019439	aromatic compound catabolic process	1	34	0.902202	1	VY93_RS02425
GO:0044270	cellular nitrogen compound catabolic process	1	34	0.902202	1	VY93_RS02425
GO:0044255	cellular lipid metabolic process	1	35	0.908897	1	VY93_RS02175
GO:0046700	heterocycle catabolic process	1	35	0.908897	1	VY93_RS02425
GO:1901361	organic cyclic compound catabolic process	1	35	0.908897	1	VY93_RS02425
GO:0006725	cellular aromatic compound metabolic process	17	315	0.909588	1	VY93_RS00275;VY93_RS00400;VY93_RS00770;VY93_RS00790;VY93_RS01755;VY93_RS01815;VY93_RS01930;VY93_RS01990;VY93_RS02170;VY93_RS02425;VY93_RS02725;VY93_RS02865;VY93_RS02970;VY93_RS03110;VY93_RS03145;VY93_RS03705;VY93_RS03730
GO:0009260	ribonucleotide biosynthetic process	2	59	0.911601	1	VY93_RS02425;VY93_RS03110
GO:0046128	purine ribonucleoside metabolic process	2	59	0.911601	1	VY93_RS02170;VY93_RS02425
GO:0072522	purine-containing compound biosynthetic process	2	59	0.911601	1	VY93_RS02170;VY93_RS02425
GO:0019362	pyridine nucleotide metabolic process	1	36	0.915148	1	VY93_RS02425
GO:0046496	nicotinamide nucleotide metabolic process	1	36	0.915148	1	VY93_RS02425
GO:0072524	pyridine-containing compound metabolic process	1	36	0.915148	1	VY93_RS02425
GO:0009108	coenzyme biosynthetic process	2	60	0.916682	1	VY93_RS02425;VY93_RS03110
GO:0042278	purine nucleoside metabolic process	2	60	0.916682	1	VY93_RS02170;VY93_RS02425
GO:0009144	purine nucleoside triphosphate metabolic process	1	37	0.920981	1	VY93_RS02425
GO:0009205	purine ribonucleoside triphosphate metabolic process	1	37	0.920981	1	VY93_RS02425
GO:0046034	ATP metabolic process	1	37	0.920981	1	VY93_RS02425
GO:0046390	ribose phosphate biosynthetic process	2	61	0.921498	1	VY93_RS02425;VY93_RS03110
GO:0046483	heterocycle metabolic process	17	319	0.924354	1	VY93_RS00275;VY93_RS00400;VY93_RS00770;VY93_RS00790;VY93_RS01755;VY93_RS01815;VY93_RS01930;VY93_RS01990;VY93_RS02170;VY93_RS02425;VY93_RS02725;VY93_RS02865;VY93_RS02970;VY93_RS03110;VY93_RS03145;VY93_RS03705;VY93_RS03730
GO:0009199	ribonucleoside triphosphate metabolic process	1	38	0.926425	1	VY93_RS02425
GO:0051186	cofactor metabolic process	3	84	0.928781	1	VY93_RS02175;VY93_RS02425;VY93_RS03110
GO:0015849	organic acid transport	1	39	0.931505	1	VY93_RS02970
GO:0046942	carboxylic acid transport	1	39	0.931505	1	VY93_RS02970
GO:0090407	organophosphate biosynthetic process	3	85	0.93258	1	VY93_RS02175;VY93_RS02425;VY93_RS03110
GO:1901137	carbohydrate derivative biosynthetic process	3	85	0.93258	1	VY93_RS02170;VY93_RS02425;VY93_RS03110
GO:0009119	ribonucleoside metabolic process	2	64	0.93447	1	VY93_RS02170;VY93_RS02425
GO:0009141	nucleoside triphosphate metabolic process	1	40	0.936243	1	VY93_RS02425
GO:0015711	organic anion transport	1	40	0.936243	1	VY93_RS02970
GO:0006733	oxidoreduction coenzyme metabolic process	1	41	0.940663	1	VY93_RS02425
GO:0009126	purine nucleoside monophosphate metabolic process	1	41	0.940663	1	VY93_RS02425
GO:0009167	purine ribonucleoside monophosphate metabolic process	1	41	0.940663	1	VY93_RS02425
GO:0009259	ribonucleotide metabolic process	2	66	0.942	1	VY93_RS02425;VY93_RS03110
GO:0009116	nucleoside metabolic process	2	67	0.94546	1	VY93_RS02170;VY93_RS02425
GO:0055085	transmembrane transport	3	89	0.946048	1	VY93_RS00350;VY93_RS01215;VY93_RS02085
GO:0016053	organic acid biosynthetic process	2	69	0.95182	1	VY93_RS02425;VY93_RS03535
GO:0046394	carboxylic acid biosynthetic process	2	69	0.95182	1	VY93_RS02425;VY93_RS03535
GO:0050896	response to stimulus	5	132	0.954694	1	VY93_RS00790;VY93_RS01215;VY93_RS01550;VY93_RS01815;VY93_RS02970
GO:0009165	nucleotide biosynthetic process	2	70	0.954737	1	VY93_RS02425;VY93_RS03110
GO:0072521	purine-containing compound metabolic process	2	70	0.954737	1	VY93_RS02170;VY93_RS02425
GO:1901293	nucleoside phosphate biosynthetic process	2	70	0.954737	1	VY93_RS02425;VY93_RS03110
GO:1901657	glycosyl compound metabolic process	2	70	0.954737	1	VY93_RS02170;VY93_RS02425
GO:0051188	cofactor biosynthetic process	2	71	0.957491	1	VY93_RS02425;VY93_RS03110
GO:0044723	single-organism carbohydrate metabolic process	1	46	0.958669	1	VY93_RS02425
GO:0044711	single-organism biosynthetic process	6	153	0.959733	1	VY93_RS01990;VY93_RS02170;VY93_RS02175;VY93_RS02425;VY93_RS03110;VY93_RS03535
GO:0006790	sulfur compound metabolic process	1	48	0.964275	1	VY93_RS02175
GO:0019693	ribose phosphate metabolic process	2	74	0.964853	1	VY93_RS02425;VY93_RS03110
GO:0006820	anion transport	1	49	0.966794	1	VY93_RS02970
GO:0055086	nucleobase-containing small molecule metabolic process	3	98	0.967991	1	VY93_RS02170;VY93_RS02425;VY93_RS03110
GO:0034645	cellular macromolecule biosynthetic process	10	228	0.969053	1	VY93_RS00275;VY93_RS00400;VY93_RS00770;VY93_RS00790;VY93_RS01755;VY93_RS01815;VY93_RS01930;VY93_RS02865;VY93_RS02970;VY93_RS03145
GO:0009152	purine ribonucleotide biosynthetic process	1	51	0.971326	1	VY93_RS02425
GO:0044763	single-organism cellular process	17	338	0.971534	1	VY93_RS00350;VY93_RS01215;VY93_RS01255;VY93_RS01280;VY93_RS01450;VY93_RS01550;VY93_RS01815;VY93_RS01990;VY93_RS02085;VY93_RS02170;VY93_RS02175;VY93_RS02425;VY93_RS02970;VY93_RS03110;VY93_RS03145;VY93_RS03535;VY93_RS04265
GO:0006164	purine nucleotide biosynthetic process	1	52	0.973361	1	VY93_RS02425
GO:0006281	DNA repair	1	52	0.973361	1	VY93_RS01815
GO:0009059	macromolecule biosynthetic process	10	231	0.973535	1	VY93_RS00275;VY93_RS00400;VY93_RS00770;VY93_RS00790;VY93_RS01755;VY93_RS01815;VY93_RS01930;VY93_RS02865;VY93_RS02970;VY93_RS03145
GO:0006974	cellular response to DNA damage stimulus	1	55	0.97866	1	VY93_RS01815
GO:0032787	monocarboxylic acid metabolic process	1	55	0.97866	1	VY93_RS02425
GO:1901135	carbohydrate derivative metabolic process	3	106	0.980336	1	VY93_RS02170;VY93_RS02425;VY93_RS03110
GO:0006796	phosphate-containing compound metabolic process	3	107	0.981525	1	VY93_RS02175;VY93_RS02425;VY93_RS03110
GO:0044248	cellular catabolic process	1	57	0.981609	1	VY93_RS02425
GO:0006753	nucleoside phosphate metabolic process	2	84	0.981711	1	VY93_RS02425;VY93_RS03110
GO:0009117	nucleotide metabolic process	2	84	0.981711	1	VY93_RS02425;VY93_RS03110
GO:0044249	cellular biosynthetic process	16	331	0.981745	1	VY93_RS00275;VY93_RS00400;VY93_RS00770;VY93_RS00790;VY93_RS01755;VY93_RS01815;VY93_RS01930;VY93_RS01990;VY93_RS02170;VY93_RS02175;VY93_RS02425;VY93_RS02865;VY93_RS02970;VY93_RS03110;VY93_RS03145;VY93_RS03535
GO:0042221	response to chemical	1	58	0.982931	1	VY93_RS01215
GO:0051179	localization	5	150	0.983314	1	VY93_RS00350;VY93_RS01215;VY93_RS01815;VY93_RS02085;VY93_RS02970
GO:0044699	single-organism process	18	361	0.983477	1	VY93_RS00350;VY93_RS00405;VY93_RS01215;VY93_RS01255;VY93_RS01280;VY93_RS01450;VY93_RS01550;VY93_RS01815;VY93_RS01990;VY93_RS02085;VY93_RS02170;VY93_RS02175;VY93_RS02425;VY93_RS02970;VY93_RS03110;VY93_RS03145;VY93_RS03535;VY93_RS04265
GO:0044712	single-organism catabolic process	1	59	0.984161	1	VY93_RS02425
GO:0033554	cellular response to stress	1	60	0.985305	1	VY93_RS01815
GO:0009150	purine ribonucleotide metabolic process	1	61	0.986368	1	VY93_RS02425
GO:0006163	purine nucleotide metabolic process	1	62	0.987357	1	VY93_RS02425
GO:0005975	carbohydrate metabolic process	1	63	0.988276	1	VY93_RS02425
GO:0033036	macromolecule localization	1	66	0.990661	1	VY93_RS02970
GO:0044765	single-organism transport	4	141	0.991637	1	VY93_RS00350;VY93_RS01215;VY93_RS02085;VY93_RS02970
GO:1902578	single-organism localization	4	141	0.991637	1	VY93_RS00350;VY93_RS01215;VY93_RS02085;VY93_RS02970
GO:0009987	cellular process	27	477	0.991972	1	VY93_RS00275;VY93_RS00350;VY93_RS00400;VY93_RS00770;VY93_RS00790;VY93_RS01215;VY93_RS01255;VY93_RS01280;VY93_RS01450;VY93_RS01550;VY93_RS01755;VY93_RS01815;VY93_RS01930;VY93_RS01990;VY93_RS02085;VY93_RS02170;VY93_RS02175;VY93_RS02425;VY93_RS02725;VY93_RS02865;VY93_RS02970;VY93_RS03110;VY93_RS03145;VY93_RS03535;VY93_RS03705;VY93_RS03730;VY93_RS04265
GO:0019752	carboxylic acid metabolic process	3	120	0.99203	1	VY93_RS01550;VY93_RS02425;VY93_RS03535
GO:0006082	organic acid metabolic process	3	121	0.992546	1	VY93_RS01550;VY93_RS02425;VY93_RS03535
GO:0043436	oxoacid metabolic process	3	121	0.992546	1	VY93_RS01550;VY93_RS02425;VY93_RS03535
GO:1901576	organic substance biosynthetic process	15	332	0.993392	1	VY93_RS00275;VY93_RS00400;VY93_RS00770;VY93_RS00790;VY93_RS01755;VY93_RS01815;VY93_RS01930;VY93_RS02170;VY93_RS02175;VY93_RS02425;VY93_RS02865;VY93_RS02970;VY93_RS03110;VY93_RS03145;VY93_RS03535
GO:0019637	organophosphate metabolic process	3	124	0.993913	1	VY93_RS02175;VY93_RS02425;VY93_RS03110
GO:0006810	transport	4	146	0.993965	1	VY93_RS00350;VY93_RS01215;VY93_RS02085;VY93_RS02970
GO:0051234	establishment of localization	4	146	0.993965	1	VY93_RS00350;VY93_RS01215;VY93_RS02085;VY93_RS02970
GO:0051716	cellular response to stimulus	1	72	0.994102	1	VY93_RS01815
GO:0006396	RNA processing	1	73	0.994541	1	VY93_RS03730
GO:0044710	single-organism metabolic process	10	258	0.994625	1	VY93_RS00405;VY93_RS01550;VY93_RS01815;VY93_RS01990;VY93_RS02170;VY93_RS02175;VY93_RS02425;VY93_RS03110;VY93_RS03535;VY93_RS04265
GO:0009058	biosynthetic process	16	350	0.994971	1	VY93_RS00275;VY93_RS00400;VY93_RS00770;VY93_RS00790;VY93_RS01755;VY93_RS01815;VY93_RS01930;VY93_RS01990;VY93_RS02170;VY93_RS02175;VY93_RS02425;VY93_RS02865;VY93_RS02970;VY93_RS03110;VY93_RS03145;VY93_RS03535
GO:0044281	small molecule metabolic process	6	190	0.995397	1	VY93_RS01550;VY93_RS02170;VY93_RS02175;VY93_RS02425;VY93_RS03110;VY93_RS03535
GO:0044271	cellular nitrogen compound biosynthetic process	11	278	0.995831	1	VY93_RS00275;VY93_RS00400;VY93_RS00790;VY93_RS01755;VY93_RS01930;VY93_RS02170;VY93_RS02425;VY93_RS02865;VY93_RS02970;VY93_RS03110;VY93_RS03145
GO:1901575	organic substance catabolic process	1	77	0.995999	1	VY93_RS02425
GO:0009056	catabolic process	1	79	0.996578	1	VY93_RS02425
GO:0006793	phosphorus metabolic process	3	134	0.996966	1	VY93_RS02175;VY93_RS02425;VY93_RS03110
GO:0044260	cellular macromolecule metabolic process	14	329	0.997154	1	VY93_RS00275;VY93_RS00400;VY93_RS00770;VY93_RS00790;VY93_RS01755;VY93_RS01815;VY93_RS01930;VY93_RS01990;VY93_RS02725;VY93_RS02865;VY93_RS02970;VY93_RS03145;VY93_RS03705;VY93_RS03730
GO:0071704	organic substance metabolic process	22	433	0.997249	1	VY93_RS00275;VY93_RS00400;VY93_RS00405;VY93_RS00770;VY93_RS00790;VY93_RS01550;VY93_RS01755;VY93_RS01815;VY93_RS01930;VY93_RS01990;VY93_RS02170;VY93_RS02175;VY93_RS02425;VY93_RS02725;VY93_RS02730;VY93_RS02865;VY93_RS02970;VY93_RS03110;VY93_RS03145;VY93_RS03535;VY93_RS03705;VY93_RS03730
GO:0043170	macromolecule metabolic process	15	346	0.997698	1	VY93_RS00275;VY93_RS00400;VY93_RS00770;VY93_RS00790;VY93_RS01755;VY93_RS01815;VY93_RS01930;VY93_RS01990;VY93_RS02725;VY93_RS02730;VY93_RS02865;VY93_RS02970;VY93_RS03145;VY93_RS03705;VY93_RS03730
GO:0043412	macromolecule modification	1	85	0.99787	1	VY93_RS03705
GO:0008152	metabolic process	23	447	0.998081	1	VY93_RS00275;VY93_RS00400;VY93_RS00405;VY93_RS00770;VY93_RS00790;VY93_RS01550;VY93_RS01755;VY93_RS01815;VY93_RS01930;VY93_RS01990;VY93_RS02170;VY93_RS02175;VY93_RS02425;VY93_RS02725;VY93_RS02730;VY93_RS02865;VY93_RS02970;VY93_RS03110;VY93_RS03145;VY93_RS03535;VY93_RS03705;VY93_RS03730;VY93_RS04265
GO:0044237	cellular metabolic process	21	425	0.998116	1	VY93_RS00275;VY93_RS00400;VY93_RS00770;VY93_RS00790;VY93_RS01550;VY93_RS01755;VY93_RS01815;VY93_RS01930;VY93_RS01990;VY93_RS02170;VY93_RS02175;VY93_RS02425;VY93_RS02725;VY93_RS02865;VY93_RS02970;VY93_RS03110;VY93_RS03145;VY93_RS03535;VY93_RS03705;VY93_RS03730;VY93_RS04265
GO:0044238	primary metabolic process	21	425	0.998116	1	VY93_RS00275;VY93_RS00400;VY93_RS00405;VY93_RS00770;VY93_RS00790;VY93_RS01550;VY93_RS01755;VY93_RS01815;VY93_RS01930;VY93_RS01990;VY93_RS02170;VY93_RS02175;VY93_RS02425;VY93_RS02725;VY93_RS02730;VY93_RS02865;VY93_RS02970;VY93_RS03110;VY93_RS03145;VY93_RS03705;VY93_RS03730
GO:0034641	cellular nitrogen compound metabolic process	17	377	0.998341	1	VY93_RS00275;VY93_RS00400;VY93_RS00770;VY93_RS00790;VY93_RS01755;VY93_RS01815;VY93_RS01930;VY93_RS01990;VY93_RS02170;VY93_RS02425;VY93_RS02725;VY93_RS02865;VY93_RS02970;VY93_RS03110;VY93_RS03145;VY93_RS03705;VY93_RS03730
GO:0006811	ion transport	1	89	0.998453	1	VY93_RS02970
GO:0006807	nitrogen compound metabolic process	18	396	0.999092	1	VY93_RS00275;VY93_RS00400;VY93_RS00770;VY93_RS00790;VY93_RS01755;VY93_RS01815;VY93_RS01930;VY93_RS01990;VY93_RS02170;VY93_RS02425;VY93_RS02725;VY93_RS02730;VY93_RS02865;VY93_RS02970;VY93_RS03110;VY93_RS03145;VY93_RS03705;VY93_RS03730
GO:0071702	organic substance transport	1	101	0.999418	1	VY93_RS02970
GO:0010467	gene expression	6	227	0.999696	1	VY93_RS00790;VY93_RS01755;VY93_RS01930;VY93_RS02970;VY93_RS03145;VY93_RS03730
GO:0019538	protein metabolic process	1	179	1	1	VY93_RS02730
GO:1901566	organonitrogen compound biosynthetic process	3	237	1	1	VY93_RS02170;VY93_RS02425;VY93_RS03110
GO:1901564	organonitrogen compound metabolic process	4	265	1	1	VY93_RS02170;VY93_RS02425;VY93_RS02730;VY93_RS03110
GO:0008150	biological_process	33	516	1	1	VY93_RS00275;VY93_RS00350;VY93_RS00400;VY93_RS00405;VY93_RS00770;VY93_RS00790;VY93_RS01215;VY93_RS01255;VY93_RS01270;VY93_RS01280;VY93_RS01330;VY93_RS01410;VY93_RS01450;VY93_RS01550;VY93_RS01755;VY93_RS01815;VY93_RS01930;VY93_RS01990;VY93_RS02085;VY93_RS02170;VY93_RS02175;VY93_RS02425;VY93_RS02725;VY93_RS02730;VY93_RS02865;VY93_RS02970;VY93_RS03110;VY93_RS03145;VY93_RS03535;VY93_RS03705;VY93_RS03…
