# Supplementary material for: Hypothetical Proteins of Mycoplasma synoviae Reannotation and Expression Changes Identified via RNA-Sequencing
Source: Microorganisms. 2023 Nov 6;11(11):2716. doi: 10.3390/microorganisms11112716 (PMC10673309; doi:10.3390/microorganisms11112716)
Supplement: Supplementary file 1 [file microorganisms-11-02716-s001.zip › Supplementary /Supplementary Table S7.xlsx]

## Sheet: Table S7
Supplementary Table7: Functional prediction methods and tools accuracy determination. Accuracy was determined through M. synoviae ATCC 25204 characterized proteins, of which 50 proteins were randomly selected, and their amino acid sequences were retrieved from NCBI database. For each tool, the efficacy and confidence were analized by “ROC Analysis: Web-based Calculator for ROC Curves” software (h…
Software name	Accuracy	Sensitivity	Area
FASTA	0.94	1	0.598
BLAST2GO	0.98	1	1
Hmmer	0.94	1	0.75
CATH	0.92	1	0.889
SUPERFAMILY	0.98	1	0.995
InterPro	0.92	1	0.6
Pfam	0.98	1	1
CDART	0.96	1	0.5
SMART	0.96	1	0.667
SBASE	0.92	1	0.7
Average	0.95	1	0.7699
