# Supplementary material for: Hypothetical Proteins of Mycoplasma synoviae Reannotation and Expression Changes Identified via RNA-Sequencing
Source: Microorganisms. 2023 Nov 6;11(11):2716. doi: 10.3390/microorganisms11112716 (PMC10673309; doi:10.3390/microorganisms11112716)
Supplement: Supplementary file 1 [file microorganisms-11-02716-s001.zip › Supplementary /Supplementary Table S4.xlsx]

## Sheet: Table S4
Supplementary Table4: Subcellular localization and secretion pathways predicted to HPs of M. synoviae ATCC 25204. The subcellular localization was predicted based on a consensus of results from at least two out of three prediction software (PSORTb, PSLPred and LOCTree3). Prediction of transmembrane domains and secretion pathways were used to confirm the subcellular localization. Extracellular HPs…
NCBI Protein ID(a)	NCBI locus(a)	NCBI Old locus(b)	UNIPROT ID(b)	Number of amino acids (aa)	Subcellular localization			Transmembrane domain						Signal peptide		Non-classical secretion pathway		Subcellular localization consensus	Secretion pathway consensus
					PSORTb	PSLPred	CELLO v.2.5	TMHMM		HMMTOP		Phobius		SignalP	Phobius	Secretome P
								Presence	Quantity	Presence	Quantity	Presence	Quantity			Score(c)	Prediction
WP_011283232.1	VY93_RS00365	VY93_00365	A0A8D3YHI9	71	Unknown	Cytoplasmic	Cytoplasmic	NO	0	NO	0	NO	0	NO	NO	0.071928	NO	Cytoplasm	-
WP_011283309.1	VY93_RS00780	VY93_00780	A0A8D3YJL7	77	Unknown	Cytoplasmic	Cytoplasmic	NO	0	NO	0	NO	0	NO	NO	0.094763	NO	Cytoplasm	-
WP_011283502.1	VY93_RS01950	VY93_01950	A0A8D3YI58	195	Unknown	Cytoplasmicmembrane	Cytoplasmic	YES	2	NO	0	NO	0	NO	NO	0.220544	NO	Cytoplasm	-
WP_011283510.1	VY93_RS01990	VY93_01990	A0A8D4CER8	156	Unknown	Cytoplasmic	Cytoplasmic	YES	2	YES	2	YES	2	NO	NO	0.165603	NO	Cytoplasm	-
WP_011283591.1	VY93_RS02425	VY93_02425	A0A8D4CEX7	420	Cytoplasmic	Cytoplasmic	Cytoplasmic Membrane	NO	0	YES	4	NO	0	NO	NO	0.167537	NO	Cytoplasm	-
WP_011283757.1	VY93_RS03395	VY93_03395	A0A8D4CBS1	199	Cytoplasmic	Cytoplasmic	Cytoplasmic	NO	0	NO	0	NO	0	NO	NO	0.153505	NO	Cytoplasm	-
WP_020002733.1	VY93_RS00205	VY93_00205	A0A8D4CC32	91	Unknown	Cytoplasmic	Cytoplasmic	NO	0	NO	0	NO	0	NO	NO	0.120472	NO	Cytoplasm	-
WP_020002735.1	VY93_RS00910	VY93_00910	A0A8D3YHU9	177	CytoplasmicMembrane	Cytoplasmicmembrane	Cytoplasmic Membrane	YES	4	YES	4	YES	4	NO	NO	0.411027	NO	CytoplasmicMembrane	-
WP_020002736.1	VY93_RS00915	VY93_00915	A0A8D4CBF2	426	CytoplasmicMembra	Extracellular	Extracellular	NO	0	YES	1	NO	0	YES	YES	0.636101	YES	Extracellular	Classical
WP_020002741.1	VY93_RS04225	VY93_04225		59	Unknown	Cytoplasmic	Cytoplasmic	NO	0	NO	0	NO	0	NO	NO	0.082599	NO	Cytoplasm	-
WP_020002743.1	VY93_RS00990	VY93_00990	A0A8D4CC73	65	Unknown	Extracellular	Cytoplasmic	NO	0	NO	0	NO	0	NO	NO	0.656358	YES	Extracellular	Non-classical
WP_020002754.1	VY93_RS01500	VY93_01500	A0A8D4CBH2	69	Unknown	Cytoplasmic	Cytoplasmic	NO	0	NO	0	NO	0	NO	NO	0.281683	NO	Cytoplasm	-
WP_020002757.1	VY93_RS00960	VY93_00960	A0A8D3YHQ2	398	CytoplasmicMembra	Extracellular	CytoplasmicMembrane	NO	0	YES	1	NO	0	YES	YES	0.923312	YES	CytoplasmicMembrane	-
WP_020002759.1	VY93_RS00970	VY93_00970	A0A8D4CEZ9	167	Unknown	unknown	Cytoplasmic	NO	0	NO	0	NO	0	NO	NO	0.837554	YES	Cytoplasm	-
WP_020002761.1	VY93_RS02560	VY93_02560	A0A8D4CBN2	1575	CytoplasmicMembra	Extracellular	Extracellular	NO	0	YES	1	NO	0	YES	YES	0.789536	YES	Extracellular	Classical
WP_020002762.1	VY93_RS04250	VY93_04250		48	Cytoplasmic	Cytoplasmic	Cytoplasmic	NO	0	NO	0	NO	0	NO	NO	0.135077	NO	Cytoplasm	-
WP_020002768.1	VY93_RS04200	VY93_04200		49	Unknown	Cytoplasmic	Cytoplasmic	YES	1	YES	1	NO	0	YES	YES	0.891476	YES	Extracellular	Classical
WP_020002770.1	VY93_RS01570	VY93_01570	A0A8D3YJD1	109	Unknown	Extracellular	Cytoplasmic	NO	0	NO	0	NO	0	NO	NO	0.658353	YES	Extracellular	Non-classical
WP_020002774.1	VY93_RS01555	VY93_01555	A0A8D3YJT0	140	Unknown	Cytoplasmicmembrane	Cytoplasmic	NO	0	NO	0	NO	0	NO	NO	0.443788	NO	Cytoplasm	-
WP_020002775.1	VY93_RS01550	VY93_01550	A0A8D3YHW1	146	Unknown	Extracellular	Extracellular	NO	0	NO	0	NO	0	NO	NO	0.944919	YES	Extracellular	Non-classical
WP_020002782.1	VY93_RS00240	VY93_00240	A0A8D4CBC0	553	Unknown	Cytoplasmic	Cytoplasmic	YES	1	YES	1	YES	1	YES	NO	0.295643	NO	CytoplasmicMembrane	-
WP_020002797.1	VY93_RS03080	VY93_03080	A0A8D3YIB7	353	Cytoplasmic	Cytoplasmic	Cytoplasmic	NO	0	NO	0	NO	0	NO	NO	0.295931	NO	Cytoplasm	-
WP_020002801.1	VY93_RS03025	VY93_03025	A0A8D3YJF2	87	Unknown	Extracellular	Extracellular	YES	1	YES	1	NO	0	YES	YES	0.954093	YES	Extracellular	Classical
WP_020002803.1	VY93_RS03020	VY93_03020	A0A8D3YIB3	265	Unknown	Cytoplasmic	CytoplasmicMembrane	NO	0	NO	0	NO	0	NO	NO	0.923361	YES	Extracellular	Non-classical
WP_020002806.1	VY93_RS04210	VY93_04210		45	Unknown	Cytoplasmic	Cytoplasmic	NO	0	NO	0	NO	0	NO	NO	0.515049	YES	Extracellular	Non-classical
WP_020002811.1	VY93_RS00945	VY93_00945	A0A8D3YHR9	163	CytoplasmicMembrane	Cytoplasmicmembrane	CytoplasmicMembrane	YES	4	YES	4	YES	4	NO	NO	0.365534	NO	CytoplasmicMembrane	-
WP_020002817.1	VY93_RS02525	VY93_02525	A0A8D4CCE0	670	Unknown	Cytoplasmicmembrane	CytoplasmicMembrane	YES	1	YES	2	YES	1	YES	YES	0.540819	YES	Extracellular	Classical
WP_020002818.1	VY93_RS02530	VY93_02530	A0A8D3YI54	152	Unknown	Cytoplasmicmembrane	Extracellular	NO	0	NO	0	NO	0	NO	NO	0.517366	YES	CytoplasmicMembrane	-
WP_020002839.1	VY93_RS00315	VY93_00315	A0A8D3YHN3	116	Cytoplasmic	Cytoplasmic	Cytoplasmic	NO	0	NO	0	NO	0	NO	NO	0.056263	NO	Cytoplasm	-
WP_020002846.1	VY93_RS00275	VY93_00275	A0A8D3YJF9	305	Unknown	Cytoplasmic	Cytoplasmic	NO	0	NO	0	NO	0	NO	NO	0.251757	NO	Cytoplasm	-
WP_020002852.1	VY93_RS03110	VY93_03110	A0A8D3YJR6	278	Cytoplasmic	Cytoplasmic	Cytoplasmic	NO	0	NO	0	NO	0	NO	NO	0.05872	NO	Cytoplasm	-
WP_020002854.1	VY93_RS03120	VY93_03120	A0A8D3YIC3	287	Cytoplasmic	Extracellular	Cytoplasmic	NO	0	NO	0	NO	0	NO	NO	0.656291	YES	Extracellular	Non-classical
WP_020002867.1	VY93_RS03220	VY93_03220	A0A8D3YIJ7	254	Cytoplasmic	Cytoplasmic	Cytoplasmic	NO	0	NO	0	NO	0	NO	NO	0.036194	NO	Cytoplasmic	-
WP_020002878.1	VY93_RS02420	VY93_02420	A0A8D4CAR8	123	Unknown	Extracellular	Cytoplasmic	NO	0	NO	0	NO	0	NO	NO	0.923663	YES	Extracellular	Non-classical
WP_020002889.1	VY93_RS04190	VY93_04190		56	Unknown	Cytoplasmic	Cytoplasmic	YES	1	YES	1	YES	1	NO	NO	0.147736	NO	CytoplasmicMembrane	-
WP_020002897.1	VY93_RS01110	VY93_01110	A0A8D4CER9	76	Unknown	Cytoplasmic	Cytoplasmic	YES	1	YES	1	YES	1	NO	NO	0.777034	YES	Extracellular	Non-classical
WP_020002916.1	VY93_RS00790	VY93_00790	A0A8D3YJZ3	123	CytoplasmicMembrane	Cytoplasmicmembrane	CytoplasmicMembrane	YES	2	YES	2	YES	2	NO	YES	0.080949	NO	CytoplasmicMembrane	-
WP_020002924.1	VY93_RS00830	VY93_00830	A0A8D3YHU0	487	CytoplasmicMembrane	Cytoplasmicmembrane	CytoplasmicMembrane	YES	11	YES	12	YES	12	NO	NO	0.218102	NO	CytoplasmicMembrane	-
WP_020002926.1	VY93_RS00840	VY93_00840	A0A8D3YHN9	299	Cytoplasmic	Cytoplasmic	Cytoplasmic	NO	0	YES	1	NO	0	NO	NO	0.255564	NO	Cytoplasm	-
WP_020002927.1	VY93_RS00845	VY93_00845	A0A8D3YIQ6	157	Unknown	Cytoplasmic	Cytoplasmic	NO	0	NO	0	NO	0	NO	NO	0.274806	NO	Cytoplasm	-
WP_020002928.1	VY93_RS00850	VY93_00850	A0A8D3YJ43	735	CytoplasmicMembrane	Extracellular	CytoplasmicMembrane	YES	2	YES	3	YES	2	YES	YES	0.896668	YES	Extracellular	Classical
WP_020002935.1	VY93_RS01765	VY93_01765	A0A8D4CAM8	480	CytoplasmicMembrane	Cytoplasmicmembrane	CytoplasmicMembrane	YES	10	NO	10	YES	10	NO	NO	0.391177	NO	CytoplasmicMembrane	-
WP_020002936.1	VY93_RS01760	VY93_01760	A0A8D3YHX5	156	Cytoplasmic	Cytoplasmic	Cytoplasmic	NO	0	NO	0	NO	0	NO	NO	0.09261	NO	Cytoplasm	-
WP_020002944.1	VY93_RS01720	VY93_01720	A0A8D3YJB6	727	Unknown	Extracellular	CytoplasmicMembrane	YES	1	YES	1	NO	0	YES	YES	0.93643	YES	Extracellular	Classical
WP_020002945.1	VY93_RS01715	VY93_01715	A0A8D3YJ21	285	CytoplasmicMembra	Extracellular	CytoplasmicMembrane	NO	0	NO	0	NO	0	NO	NO	0.603351	YES	Extracellular	Non-classical
WP_020002946.1	VY93_RS01710	VY93_01710	A0A8D3YHV8	170	Unknown	Extracellular	CytoplasmicMembrane	NO	0	NO	0	NO	0	NO	NO	0.256484	NO	Cytoplasm	-
WP_020002947.1	VY93_RS01705	VY93_01705	A0A8D4CBI2	70	Unknown	Extracellular	Extracellular	YES	1	YES	1	YES	1	YES	NO	0.865544	YES	Extracellular	Classical
WP_020002956.1	VY93_RS01660	VY93_01660	A0A8D3YJT7	98	Unknown	Cytoplasmic	Cytoplasmic	NO	0	NO	0	NO	0	NO	NO	0.10757	NO	Cytoplasm	-
WP_020002981.1	VY93_RS02865	VY93_02865	A0A8D3YI97	342	Cytoplasmic	Extracellular	CytoplasmicMembrane	NO	0	NO	0	NO	0	NO	NO	0.435587	NO	Cytoplasm	-
WP_020002993.1	VY93_RS02935	VY93_02935	A0A8D3YJE2	95	CytoplasmicMembrane	Cytoplasmicmembrane	Cytoplasmic	YES	1	YES	2	YES	2	NO	NO	0.079362	NO	CytoplasmicMembrane	-
WP_020003000.1	VY93_RS02970	VY93_02970	A0A8D3YJQ9	394	Unknown	Extracellular	CytoplasmicMembrane	YES	2	YES	2	YES	1	YES	YES	0.890707	YES	Extracellular	Classical
WP_020003012.1	VY93_RS02695	VY93_02695	A0A8D3YI84	100	CytoplasmicMembrane	Cytoplasmic	Cytoplasmic	YES	1	YES	1	YES	1	NO	NO	0.077071	NO	CytoplasmicMembrane	-
WP_020003014.1	VY93_RS02705	VY93_02705	A0A8D4CEU9	182	Cytoplasmic	Cytoplasmic	Cytoplasmic	YES	1	YES	1	YES	1	NO	NO	0.060427	NO	Cytoplasm	-
WP_020003015.1	VY93_RS02710	VY93_02710	A0A8D3YI85	115	Unknown	CytoplasmicMembrane	Cytoplasmic	NO	0	NO	0	NO	0	NO	NO	0.959943	YES	Extracellular	Non-classical
WP_020003019.1	VY93_RS02730	VY93_02730	A0A8D4CAS9	630	Cytoplasmic	Cytoplasmic	Cytoplasmic	NO	0	NO	0	NO	0	NO	NO	0.492826	NO	Cytoplasm	-
WP_020003040.1	VY93_RS00115	VY93_00115	A0A8D4CEI5	384	CytoplasmicMembrane	Cytoplasmic	CytoplasmicMembrane	YES	4	YES	4	YES	4	NO	NO	0.096656	NO	CytoplasmicMembrane	-
WP_020003041.1	VY93_RS00110	VY93_00110	A0A8D3YJE1	301	CytoplasmicMembrane	Cytoplasmicmembrane	CytoplasmicMembrane	YES	5	YES	5	YES	5	NO	NO	0.130596	NO	CytoplasmicMembrane	-
WP_020003063.1	VY93_RS00715	VY93_00715	A0A8D3YJ40	272	Unknown	Extracellular	CytoplasmicMembrane	NO	0	YES	1	NO	0	YES	YES	0.646935	YES	Extracellular	Classical
WP_020003064.1	VY93_RS00710	VY93_00710	A0A8D3YHM9	301	CytoplasmicMembra	Extracellular	CytoplasmicMembrane	NO	0	YES	1	NO	0	YES	NO	0.669748	YES	CytoplasmicMembrane	-
WP_020003065.1	VY93_RS00705	VY93_00705	A0A8D4CEL6	309	CytoplasmicMembra	Extracellular	CytoplasmicMembrane	YES	1	YES	1	NO	0	YES	YES	0.774344	YES	Extracellular	Classical
WP_020003069.1	VY93_RS00680	VY93_00680	A0A8D3YIN4	329	Cytoplasm	Cytoplasm	Cytoplasm	NO	0	NO	0	NO	0	NO	NO	0.087591	NO	Cytoplasm	-
WP_020003105.1	VY93_RS00485	VY93_00485	A0A8D3YHJ9	404	CytoplasmicMembrane	Extracellular	CytoplasmicMembrane	YES	1	YES	1	NO	0	YES	YES	0.78196	YES	CytoplasmicMembrane	-
WP_020003117.1	VY93_RS03260	VY93_03260	A0A8D3YJ58	304	CytoplasmicMembrane	Cytoplasmicmembrane	CytoplasmicMembrane	YES	4	YES	4	YES	4	NO	NO	0.330438	NO	CytoplasmicMembrane	-
WP_020003121.1	VY93_RS03280	VY93_03280	A0A8D3YIE2	376	Cytoplasm	Cytoplasm	Cytoplasm	NO	0	NO	0	NO	0	NO	NO	0.500216	YES	Cytoplasm	-
WP_020003162.1	VY93_RS03535	VY93_03535	A0A8D4CF29	407	CytoplasmicMembra	Extracellular	CytoplasmicMembrane	YES	1	YES	1	NO	0	YES	YES	0.881743	YES	CytoplasmicMembrane	-
WP_020003182.1	VY93_RS01810	VY93_01810	A0A8D3YIM0	91	CytoplasmicMembrane	Cytoplasmicmembrane	CytoplasmicMembrane	YES	2	YES	2	YES	2	NO	NO	0.115724	NO	CytoplasmicMembrane	-
WP_020003183.1	VY93_RS01815	VY93_01815	A0A8D3YHY5	516	CytoplasmicMembra	Extracellular	CytoplasmicMembrane	YES	1	YES	1	NO	0	YES	YES	0.441006	NO	CytoplasmicMembrane	-
WP_020003191.1	VY93_RS01855	VY93_01855	A0A8D3YHY6	389	CytoplasmicMembra	Extracellular	CytoplasmicMembrane	NO	0	NO	0	NO	0	NO	NO	0.755104	YES	Extracellular	Non-classical
WP_020003197.1	VY93_RS01895	VY93_01895	A0A8D3YIN2	252	Unknown	Cytoplasmic	CytoplasmicMembrane	NO	0	NO	0	NO	0	NO	NO	0.86518	YES	Cytoplasm	-
WP_020003198.1	VY93_RS01900	VY93_01900	A0A8D3YHZ6	758	CytoplasmicMembra	Periplasmic	CytoplasmicMembrane	NO	0	YES	1	NO	0	NO	YES	0.925338	YES	Extracellular	Non-classical
WP_020003204.1	VY93_RS01930	VY93_01930	A0A8D4CCB1	86	Unknown	Cytoplasmic	Cytoplasm	NO	0	NO	0	NO	0	NO	NO	0.076173	NO	Cytoplasm	-
WP_020003213.1	VY93_RS04205	VY93_04205		56	Unknown	Cytoplasmic	Cytoplasm	NO	0	NO	0	YES	1	NO	NO	0.346237	NO	Cytoplasm	-
WP_020003214.1	VY93_RS02000	VY93_02000	A0A8D3YJH0	75	Unknown	Extracellular	Cytoplasm	NO	0	YES	1	NO	0	NO	NO	0.057456	NO	Cytoplasm	-
WP_020003223.1	VY93_RS02050	VY93_02050	A0A8D3YJF5	223	CytoplasmicMembrane	Cytoplasm	Cytoplasm	YES	1	YES	1	YES	1	NO	NO	0.321881	NO	Cytoplasm	-
WP_020003229.1	VY93_RS02085	VY93_02085	A0A8D4CCC0	269	CytoplasmicMembrane	Cytoplasmicmembrane	CytoplasmicMembrane	YES	6	YES	6	YES	6	NO	NO	0.075319	NO	Cytoplasmicmembrane	-
WP_020003230.1	VY93_RS02090	VY93_02090	A0A8D3YI12	632	Unknown	Extracellular	CytoplasmicMembrane	NO	0	YES	1	NO	0	YES	YES	0.855921	YES	Extracellular	Classical
WP_020003234.1	VY93_RS02110	VY93_02110	A0A8D4CBL0	132	Unknown	Cytoplasmicmembrane	Cytoplasm	YES	1	YES	1	YES	1	NO	NO	0.078547	NO	Cytoplasmicmembrane	-
WP_020003242.1	VY93_RS02170	VY93_02170	A0A8D4CAQ3	498	Unknown	Periplasmic	CytoplasmicMembrane	NO	0	YES	1	NO	0	YES	YES	0.911336	YES	CytoplasmicMembrane	-
WP_020003244.1	VY93_RS02175	VY93_02175	A0A8D4CEW4	207	Cytoplasm	Cytoplasm	Cytoplasm	NO	0	NO	0	NO	0	NO	NO	0.143588	NO	Cytoplasm	-
WP_020003253.1	VY93_RS02220	VY93_02220	A0A8D3YJZ4	161	CytoplasmicMembrane	Cytoplasmicmembrane	CytoplasmicMembrane	YES	4	YES	4	YES	4	NO	NO	0.159388	NO	CytoplasmicMembrane	-
WP_020003257.1	VY93_RS02240	VY93_02240	A0A8D3YJJ7	284	CytoplasmicMembrane	Cytoplasmicmembrane	CytoplasmicMembrane	YES	6	YES	6	YES	6	NO	NO	0.117199	NO	CytoplasmicMembrane	-
WP_020003259.1	VY93_RS02250	VY93_02250	A0A8D3YI31	824	CytoplasmicMembra	Extracellular	CytoplasmicMembrane	YES	1	YES	1	NO	0	YES	YES	0.360692	NO	CytoplasmicMembrane	-
WP_020003260.1	VY93_RS02255	VY93_02255	A0A8D4CAQ8	163	CytoplasmicMembrane	Cytoplasmicmembrane	CytoplasmicMembrane	YES	3	YES	3	YES	3	NO	NO	0.170422	NO	Cytoplasmicmembrane	-
WP_020003268.1	VY93_RS02305	VY93_02305	A0A8D3YK04	644	Unknown	Extracellular	CytoplasmicMembrane	NO	0	YES	1	NO	0	YES	YES	0.95859	YES	Extracellular	Classical
WP_020003269.1	VY93_RS02310	VY93_02310	A0A8D4CET5	127	Unknown	Cytoplasm	Cytoplasm	YES	1	YES	1	YES	1	NO	NO	0.144244	NO	Cytoplasm	-
WP_020003270.1	VY93_RS02315	VY93_02315	A0A8D3YI45	104	Unknown	Cytoplasm	Cytoplasm	NO	0	NO	0	NO	0	NO	NO	0.123527	NO	Cytoplasm	-
WP_020003279.1	VY93_RS02370	VY93_02370	A0A8D3YJ89	548	CytoplasmicMembra	Cytoplasm	CytoplasmicMembrane	NO	0	NO	0	NO	0	NO	NO	0.222132	NO	CytoplasmicMembrane	-
WP_026365142.1	VY93_RS00250	VY93_00250	A0A8D3YHG9	116	Unknown	Cytoplasm	Cytoplasm	NO	0	NO	0	NO	0	NO	NO	0.448984	NO	Cytoplasm	-
WP_026365147.1	VY93_RS03705	VY93_03705	A0A8D3YIJ8	284	Cytoplasm	Extracellular	Cytoplasm	NO	0	NO	0	NO	0	NO	NO	0.582801	YES	Cytoplasm	-
WP_026365148.1	VY93_RS03710	VY93_03710	A0A8D4CAY3	150	Cytoplasm	Extracellular	Cytoplasm	NO	0	NO	0	NO	0	NO	NO	0.120492	NO	Cytoplasm	-
WP_026365149.1	VY93_RS03720	VY93_03720	A0A8D3YIR4	81	Unknown	Cytoplasm	Cytoplasm	NO	0	NO	0	NO	0	NO	NO	0.102904	NO	Cytoplasm	-
WP_026365150.1	VY93_RS04185	VY93_04185		62	Unknown	CytoplasmicMembrane	Cytoplasm	NO	0	NO	0	NO	0	NO	NO	0.767325	YES	Cytoplasm	-
WP_026365151.1	VY93_RS03725	VY93_03725	A0A8D4CBT5	70	Unknown	Extracellular	Cytoplasm	NO	0	NO	0	NO	0	NO	NO	0.594287	YES	Extracellular	Non-classical
WP_026365154.1	VY93_RS00350	VY93_00350	A0A8D3YHK9	135	Unknown	Cytoplasm	Cytoplasm	NO	0	NO	0	NO	0	NO	NO	0.492977	NO	Cytoplasm	-
WP_026365158.1	VY93_RS03200	VY93_03200	A0A8D3YID0	201	CytoplasmicMembra	Cytoplasm	CytoplasmicMembrane	NO	0	YES	1	NO	0	NO	NO	0.38219	NO	CytoplasmicMembrane	-
WP_027332489.1	VY93_RS03860	VY93_03860		110	Unknown	Cytoplasm	Cytoplasm	NO	0	NO	0	NO	0	NO	NO	0.191065	NO	Cytoplasm	-
WP_027332492.1	VY93_RS00215	VY93_00215	A0A8D4CAF0	340	CytoplasmicMembrane	Cytoplasmicmembrane	CytoplasmicMembrane	YES	7	YES	6	YES	7	NO	NO	0.333654	NO	CytoplasmicMembrane	-
WP_027332496.1	VY93_RS00965	VY93_00965	A0A8D3YJ65	721	CytoplasmicMembra	Extracellular	CytoplasmicMembrane	YES	1	YES	1	YES	1	NO	NO	0.953011	YES	CytoplasmicMembrane	-
WP_027332503.1	VY93_RS01400	VY93_01400	A0A8D4CBH0	142	Unknown	Extracellular	Extracellular	NO	0	NO	0	NO	0	NO	NO	0.727256	YES	Extracellular	Non-classical
WP_027332508.1	VY93_RS03820	VY93_03820		70	Unknown	Cytoplasmic	Cytoplasm	NO	0	NO	0	NO	0	NO	NO	0.867188	YES	Cytoplasm	-
WP_036434141.1	VY93_RS02725	VY93_02725	A0A8D3YI80	113	Unknown	Cytoplasm	Cytoplasm	YES	1	YES	1	YES	1	NO	NO	0.143572	NO	Cytoplasm	-
WP_036434150.1	VY93_RS02950	VY93_02950	A0A8D3YIA4	573	Cytoplasmic	Cytoplasm	Cytoplasm	YES	1	YES	1	YES	1	NO	NO	0.155422	NO	Cytoplasm	-
WP_036434211.1	VY93_RS00470	VY93_00470	A0A8D3YJN3	501	Cytoplasmic	Cytoplasm	Cytoplasm	NO	0	NO	0	NO	0	NO	NO	0.156506	NO	Cytoplasm	-
WP_036434240.1	VY93_RS03520	VY93_03520	A0A8D4CCI8	569	CytoplasmicMembrane	Cytoplasm	CytoplasmicMembrane	YES	5	YES	4	YES	4	NO	NO	0.089329	NO	CytoplasmicMembrane	-
WP_036434382.1	VY93_RS00400	VY93_00400	A0A8D4CBT9	310	Cytoplasmic	Cytoplasm	Cytoplasm	NO	0	NO	0	YES	1	NO	NO	0.064	NO	Cytoplasm	-
WP_046128305.1	VY93_RS00875	VY93_00875	A0A8D4CEM5	132	Cytoplasmic	Cytoplasm	Cytoplasm	NO	0	NO	0	NO	0	NO	NO	0.087324	NO	Cytoplasm	-
WP_046128318.1	VY93_RS01245	VY93_01245	A0A8D3YHR8	95	Unknown	Cytoplasmicmembrane	Cytoplasm	NO	0	NO	0	NO	0	NO	NO	0.199089	NO	Cytoplasm	-
WP_046128319.1	VY93_RS01250	VY93_01250	A0A8D4CAK2	186	Unknown	Cytoplasmic	Extracellular	NO	0	NO	0	NO	0	NO	NO	0.868757	YES	Extracellular	Non-classical
WP_046128320.1	VY93_RS01255	VY93_01255	A0A8D4CES4	686	Unknown	CytoplasmicMembrane	Extracellular	NO	0	NO	0	NO	0	NO	NO	0.957228	YES	Extracellular	Non-classical
WP_046128321.1	VY93_RS01260	VY93_01260	A0A8D3YHY2	147	Unknown	Extracellular	Extracellular	NO	0	NO	0	NO	0	NO	NO	0.821722	YES	Extracellular	Non-classical
WP_046128324.1	VY93_RS01280	VY93_01280	A0A8D3YIW1	675	Extracellular	Extracellular	Extracellular	NO	0	NO	0	NO	0	NO	NO	0.955271	YES	Extracellular	Non-classical
WP_046128325.1	VY93_RS01285	VY93_01285	A0A8D3YJ80	156	Unknown	Extracellular	Extracellular	NO	0	NO	0	NO	0	NO	NO	0.955501	YES	Extracellular	Non-classical
WP_046128327.1	VY93_RS04265	VY93_04265		687	Unknown	Extracellular	Extracellular	NO	0	NO	0	NO	0	NO	YES	0.959229	YES	Extracellular	Classical
WP_046128329.1	VY93_RS04120	VY93_04120		640	Extracellular	Cytoplasmic	Extracellular	NO	0	NO	0	NO	0	NO	NO	0.959641	YES	Extracellular	Non-classical
WP_046128330.1	VY93_RS01315	VY93_01315	A0A8D3YHT3	161	Unknown	Extracellular	Extracellular	NO	0	NO	0	NO	0	NO	NO	0.956472	YES	Extracellular	Non-classical
WP_046128333.1	VY93_RS01350	VY93_01350	A0A8D4CAK6	91	Unknown	Cytoplasmicmembrane	Cytoplasm	NO	0	NO	0	NO	0	NO	NO	0.343792	NO	Cytoplasm	-
WP_046128337.1	VY93_RS01420	VY93_01420	A0A8D3YJ90	692	Extracellular	Extracellular	Extracellular	NO	0	YES	1	NO	0	NO	NO	0.955576	YES	Extracellular	Non-classical
WP_046128338.1	VY93_RS01425	VY93_01425	A0A8D3YII4	145	Unknown	Extracellular	CytoplasmicMembrane	NO	0	NO	0	NO	0	NO	NO	0.879456	YES	Extracellular	Non-classical
WP_046128341.1	VY93_RS01450	VY93_01450	A0A8D4CEP4	667	Unknown	Outer Membrane	Extracellular	NO	0	YES	1	NO	0	YES	YES	0.95767	YES	Extracellular	Classical
WP_046128342.1	VY93_RS01455	VY93_01455	A0A8D3YHU1	142	Unknown	Extracellular	Extracellular	NO	0	NO	0	NO	0	NO	NO	0.645765	YES	Extracellular	Non-classical
WP_046128349.1	VY93_RS03010	VY93_03010	A0A8D3YII2	167	Unknown	Cytoplasm	Extracellular	NO	0	NO	0	NO	0	NO	NO	0.961142	YES	Extracellular	Non-classical
WP_051085464.1	VY93_RS03700	VY93_03700		99	Cytoplasmic	Cytoplasm	Cytoplasmic	NO	0	NO	0	NO	0	NO	NO	0.086917	NO	Cytoplasm	-
WP_051085465.1	VY93_RS03875	VY93_03875		63	Unknown	Cytoplasm	Cytoplasm	NO	0	NO	0	NO	0	NO	NO	0.075887	NO	Cytoplasm	-
WP_051245053.1	VY93_RS03870	VY93_03870		149	Unknown	Cytoplasm	Cytoplasm	NO	0	NO	0	NO	0	NO	NO	0.477682	NO	Cytoplasm	-
WP_052717777.1	VY93_RS03805	VY93_03805		97	Unknown	Cytoplasm	Cytoplasm	NO	0	NO	0	NO	0	NO	NO	0.357461	NO	Cytoplasm	-
WP_052717816.1	VY93_RS01380	VY93_01380		320	Unknown	Extracellular	Extracellular	NO	0	NO	0	NO	0	NO	NO	0.879483	YES	Extracellular	Non-classical
WP_052717818.1	VY93_RS04325	VY93_04325		345	Extracellular	Extracellular	Extracellular	NO	0	NO	0	NO	0	NO	NO	0.951753	YES	Extracellular	Non-classical
WP_052717822.1	VY93_RS01460	VY93_01460		337	Unknown	Extracellular	Extracellular	NO	0	NO	0	NO	0	NO	NO	0.952029	YES	Extracellular	Non-classical
WP_052717826.1	VY93_RS01270	VY93_01270	A0A8D4CBG5	625	CytoplasmicMembra	Extracellular	Extracellular	NO	0	NO	0	NO	0	NO	NO	0.956229	YES	Extracellular	Non-classical
WP_052717828.1	VY93_RS01330	VY93_01330	A0A8D3YJA5	625	CytoplasmicMembra	Extracellular	Extracellular	NO	0	NO	0	NO	0	NO	NO	0.956518	YES	Extracellular	Non-classical
WP_052717829.1	VY93_RS01410	VY93_01410	A0A8D3YHT1	625	CytoplasmicMembra	Extracellular	Extracellular	NO	0	NO	0	NO	0	NO	NO	0.956446	YES	Extracellular	Non-classical
WP_081619824.1	VY93_RS02300	VY93_02300	A0A8D4CF03	544	Unknown	Extracellular	CytoplasmicMembrane	YES	1	YES	1	NO	0	NO	NO	0.844633	YES	Extracellular	Non-classical
WP_109536922.1	VY93_RS00340	VY93_00340	A0A8D3YIV5	134	Unknown	Cytoplasm	Extracellular	YES	1	YES	1	NO	0	NO	YES	0.560208	YES	Extracellular	Classical
WP_109536960.1	VY93_RS00640	VY93_00640	A0A8D3YJ35	279	CytoplasmicMembrane	Cytoplasmicmembrane	CytoplasmicMembrane	YES	7	YES	7	YES	7	NO	NO	0.125279	NO	CytoplasmicMembrane	-
WP_109537226.1	VY93_RS02860	VY93_02860	A0A8D3YJ24	298	Cytoplasmic	Extracellular	CytoplasmicMembrane	NO	0	NO	0	NO	0	NO	NO	0.199092	NO	Cytoplasm	-
WP_109537311.1	VY93_RS03665	VY93_03665	A0A8D3YJB1	104	Unknown	Cytoplasm	Cytoplasmic	NO	0	NO	0	NO	0	NO	NO	0.043836	NO	Cytoplasm	-
WP_109537348.1	VY93_RS01690	VY93_01690	A0A8D4CAM5	249	CytoplasmicMembrane	Cytoplasmicmembrane	CytoplasmicMembrane	YES	6	YES	5	YES	6	NO	NO	0.116403	NO	Cytoplasmicmembrane	-
WP_109537356.1	VY93_RS02755	VY93_02755	A0A8D3YI81	475	Unknown	Cytoplasm	Cytoplasmic	NO	0	NO	0	NO	0	NO	NO	0.279347	NO	Cytoplasm	-
WP_117274805.1	VY93_RS00770	VY93_00770	A0A8D3YID1	154	Cytoplasmic	Extracellular	Cytoplasmic	NO	0	NO	0	NO	0	NO	NO	0.263897	NO	Cytoplasm	-
WP_117274821.1	VY93_RS01825	VY93_01825	A0A8D4CER0	251	CytoplasmicMembra	Extracellular	Extracellular	NO	0	YES	1	NO	0	YES	YES	0.577414	YES	Extracellular	Classical
WP_117274826.1	VY93_RS04030	VY93_04030		492	CytoplasmicMembrane	Cytoplasmicmembrane	CytoplasmicMembrane	YES	12	YES	12	YES	12	NO	NO	0.334199	NO	CytoplasmicMembrane	-
WP_117274827.1	VY93_RS02790	VY93_02790	A0A8D3YI94	652	CytoplasmicMembra	Extracellular	Extracellular	YES	1	YES	1	NO	0	YES	YES	0.677482	YES	Extracellular	Classical
WP_117274833.1	VY93_RS03125	VY93_03125	A0A8D4CAU9	177	CytoplasmicMembrane	Cytoplasm	Cytoplasmic	NO	0	NO	0	NO	0	NO	NO	0.292827	NO	Cytoplasm	-
WP_117274834.1	VY93_RS03145	VY93_03145	A0A8D4CBQ8	82	Unknown	Extracellular	Cytoplasmic	NO	0	NO	0	NO	0	NO	NO	0.893606	YES	Extracellular	Non-classical
WP_117274836.1	VY93_RS03335	VY93_03335	A0A8D3YJ68	347	CytoplasmicMembrane	Cytoplasmicmembrane	CytoplasmicMembrane	YES	8	YES	8	YES	8	NO	NO	0.091138	NO	CytoplasmicMembrane	-
WP_117274844.1	VY93_RS00345	VY93_00345	A0A8D3YI79	360	Unknown	Cytoplasmicmembrane	CytoplasmicMembrane	NO	0	NO	0	NO	0	NO	NO	0.136385	NO	Cytoplasmicmembrane	-
WP_117274846.1	VY93_RS00405	VY93_00405	A0A8D4CEN7	414	Cytoplasmic	Cytoplasm	Cytoplasmic	NO	0	NO	0	NO	0	NO	NO	0.079842	NO	Cytoplasm	-
WP_117274853.1	VY93_RS00700	VY93_00700	A0A8D3YJK8	353	Unknown	Extracellular	CytoplasmicMembrane	NO	0	NO	0	NO	0	YES	YES	0.743189	YES	Extracellular	Classical
WP_117274856.1	VY93_RS01095	VY93_01095	A0A8D4CC77	95	Unknown	Cytoplasm	Cytoplasm	NO	0	NO	0	NO	0	NO	NO	0.949906	YES	Cytoplasm	-
WP_117274875.1	VY93_RS01755	VY93_01755	A0A8D4CCA4	156	Unknown	Cytoplasm	Cytoplasmic	NO	0	NO	0	NO	0	NO	NO	0.111736	NO	Cytoplasm	-
WP_117274881.1	VY93_RS01980	VY93_01980	A0A8D3YI06	149	Unknown	Cytoplasm	Cytoplasmic	YES	2	YES	2	YES	2	NO	NO	0.109068	NO	Cytoplasm	-
WP_117274890.1	VY93_RS02740	VY93_02740	A0A8D3YID7	783	Cytoplasmic	Cytoplasm	Cytoplasmic	NO	0	NO	0	NO	0	NO	NO	0.314481	NO	Cytoplasm	-
WP_144406205.1	VY93_RS01565	VY93_01565	A0A8D3YHV0	92	Unknown	Cytoplasm	Cytoplasmic	NO	0	NO	0	NO	0	NO	NO	0.431249	NO	Cytoplasm	-
WP_144406207.1	VY93_RS03730	VY93_03730	A0A8D3YIK5	204	Cytoplasmic	Extracellular	Cytoplasmic	NO	0	NO	0	NO	0	NO	NO	0.28222	NO	Cytoplasm	-
WP_220094922.1	VY93_RS01215	VY93_01215	A0A8D4CEN6	655	CytoplasmicMembra	Cytoplasmicmembrane	CytoplasmicMembrane	NO	0	YES	1	NO	0	YES	YES	0.960305	YES	CytoplasmicMembrane	-
WP_020003095.1	VY93_RS00545	VY93_00545	A0A8D3YHM6	132	Unknown	Cytoplasm	Cytoplasmic	NO	0	NO	0	NO	0	NO	NO	0.036437	NO	Cytoplasm	-
(a)According to NCBI database (https://www.ncbi.nlm.nih.gov/)
(b)According to UniProt (https://www.uniprot.org/)
(c)Score greater than 0.5 is considered to be secreted by a non-classical pathway.
