# Supplementary material for: Hypothetical Proteins of Mycoplasma synoviae Reannotation and Expression Changes Identified via RNA-Sequencing
Source: Microorganisms. 2023 Nov 6;11(11):2716. doi: 10.3390/microorganisms11112716 (PMC10673309; doi:10.3390/microorganisms11112716)
Supplement: Supplementary file 1 [file microorganisms-11-02716-s001.zip › Supplementary /Supplementary Table S12.xlsx]

## Sheet: Sheet1
Supplementary Table12：Datas for KEGG analysis.
KEGG_A_class	KEGG_B_class	Pathway	Count (273)	Pathway ID	Genes	K_IDs
Genetic Information Processing	Translation	Ribosome	51	ko03010	VY93_RS00075;VY93_RS00085;VY93_RS00260;VY93_RS00265;VY93_RS00355;VY93_RS00385;VY93_RS00410;VY93_RS00415;VY93_RS00885;VY93_RS02225;VY93_RS02260;VY93_RS02265;VY93_RS02290;VY93_RS02605;VY93_RS02610;VY93_RS02895;VY93_RS02905;VY93_RS02990;VY93_RS02995;VY93_RS03105;VY93_RS03155;VY93_RS03165;VY93_RS03170;VY93_RS03175;VY93_RS03295;VY93_RS03325;VY93_RS03330;VY93_RS03405;VY93_RS03410;VY93_RS03415;VY93_RS03…	K02959+K02884+K02992+K02950+K02902+K02968+K02871+K02996+K02911+K02967+K02864+K02935+K02939+K02909+K02986+K02990+K02963+K02899+K02888+K02956+K02879+K02948+K02952+K02919+K02914+K02916+K02887+K02863+K02867+K02876+K02988+K02881+K02933+K02994+K02954+K02931+K02895+K02874+K02961+K02904+K02878+K02982+K02890+K02965+K02886+K02892+K02926+K02906+K02946+K02913+K02913
Environmental Information Processing	Membrane transport	ABC transporters	32	ko02010	VY93_RS00475;VY93_RS00480;VY93_RS00485;VY93_RS00560;VY93_RS00730;VY93_RS00735;VY93_RS00740;VY93_RS00745;VY93_RS01070;VY93_RS01075;VY93_RS01080;VY93_RS01085;VY93_RS01795;VY93_RS01875;VY93_RS01880;VY93_RS01885;VY93_RS01890;VY93_RS02075;VY93_RS02765;VY93_RS02770;VY93_RS02775;VY93_RS02780;VY93_RS02785;VY93_RS02790;VY93_RS02800;VY93_RS02805;VY93_RS03575;VY93_RS03580;VY93_RS03585;VY93_RS03590;VY93_RS03…	K02042+K02041+K02044+K10112+K07335+K23537+K23535+K23536+K15581+K15582+K10823+K15583+K10112+K10823+K15583+K15582+K15581+K10112+K18888+K18887+K11072+K11071+K11070+K11069+K18887+K18888+K11050+K11051+K16786+K16787+K16785+K15580
Genetic Information Processing	Translation	Aminoacyl-tRNA biosynthesis	24	ko00970	VY93_RS00505;VY93_RS00510;VY93_RS00515;VY93_RS00550;VY93_RS00935;VY93_RS00940;VY93_RS01630;VY93_RS01655;VY93_RS01670;VY93_RS01680;VY93_RS01695;VY93_RS01935;VY93_RS01940;VY93_RS02040;VY93_RS02270;VY93_RS02360;VY93_RS02365;VY93_RS02435;VY93_RS02680;VY93_RS02855;VY93_RS03035;VY93_RS03240;VY93_RS03345;VY93_RS03400	K02434+K02433+K02435+K09698+K01867+K01868+K01873+K01874+K01890+K01889+K01869+K01887+K01883+K01872+K01893+K01876+K01892+K01880+K01881+K00604+K01870+K01875+K04567+K01866
Metabolism	Carbohydrate metabolism	Glycolysis / Gluconeogenesis	18	ko00010	VY93_RS00070;VY93_RS00425;VY93_RS00620;VY93_RS00785;VY93_RS01150;VY93_RS01470;VY93_RS01480;VY93_RS01485;VY93_RS01490;VY93_RS01495;VY93_RS01620;VY93_RS01925;VY93_RS02425;VY93_RS02500;VY93_RS02635;VY93_RS02650;VY93_RS03530;VY93_RS03570	K01689+K00128+K00927+K20118+K00134+K00134+K00161+K00162+K00627+K00382+K00850+K01624+K01810+K00016+K01810+K01803+K00873+K15633
Cellular Processes	Cellular community - prokaryotes	Quorum sensing	17	ko02024	VY93_RS00130;VY93_RS00685;VY93_RS00775;VY93_RS00925;VY93_RS01070;VY93_RS01075;VY93_RS01080;VY93_RS01085;VY93_RS01875;VY93_RS01880;VY93_RS01885;VY93_RS01890;VY93_RS01955;VY93_RS03195;VY93_RS03285;VY93_RS04020;VY93_RS04195	K03106+K03070+K03110+K12257+K15581+K15582+K10823+K15583+K10823+K15583+K15582+K15581+K03073+K03076+K03217+K03075+K15580
Metabolism	Energy metabolism	Oxidative phosphorylation	14	ko00190	VY93_RS00795;VY93_RS00855;VY93_RS00860;VY93_RS02180;VY93_RS02185;VY93_RS02190;VY93_RS02195;VY93_RS02200;VY93_RS02205;VY93_RS02210;VY93_RS02215;VY93_RS02515;VY93_RS02520;VY93_RS04030	K01507+K02111+K02112+K02114+K02112+K02115+K02111+K02113+K02109+K02110+K02108+K02112+K02111+K02112
Genetic Information Processing	Replication and repair	Homologous recombination	14	ko03440	VY93_RS00010;VY93_RS00020;VY93_RS00275;VY93_RS00285;VY93_RS00295;VY93_RS00400;VY93_RS00890;VY93_RS00895;VY93_RS02875;VY93_RS02880;VY93_RS02900;VY93_RS03100;VY93_RS03375;VY93_RS03660	K02338+K03763+K02341+K06187+K02343+K02340+K03550+K03551+K02335+K02337+K03111+K03553+K03581+K03584
Metabolism	Energy metabolism	Photosynthesis	13	ko00195	VY93_RS00855;VY93_RS00860;VY93_RS02180;VY93_RS02185;VY93_RS02190;VY93_RS02195;VY93_RS02200;VY93_RS02205;VY93_RS02210;VY93_RS02215;VY93_RS02515;VY93_RS02520;VY93_RS04030	K02111+K02112+K02114+K02112+K02115+K02111+K02113+K02109+K02110+K02108+K02112+K02111+K02112
Metabolism	Nucleotide metabolism	Pyrimidine metabolism	12	ko00240	VY93_RS00280;VY93_RS00765;VY93_RS01685;VY93_RS02100;VY93_RS02140;VY93_RS02150;VY93_RS02155;VY93_RS02165;VY93_RS02400;VY93_RS02840;VY93_RS03095;VY93_RS03690	K00943+K00945+K00761+K01489+K01493+K00560+K00526+K00525+K00756+K00857+K09769+K09903
Genetic Information Processing	Replication and repair	DNA replication	12	ko03030	VY93_RS00010;VY93_RS00020;VY93_RS00275;VY93_RS00295;VY93_RS00400;VY93_RS02285;VY93_RS02440;VY93_RS02875;VY93_RS02880;VY93_RS02900;VY93_RS03130;VY93_RS03385	K02338+K03763+K02341+K02343+K02340+K02314+K02316+K02335+K02337+K03111+K01972+K03470
Genetic Information Processing	Replication and repair	Mismatch repair	11	ko03430	VY93_RS00010;VY93_RS00020;VY93_RS00275;VY93_RS00295;VY93_RS00400;VY93_RS01015;VY93_RS02585;VY93_RS02880;VY93_RS02900;VY93_RS02955;VY93_RS03130	K02338+K03763+K02341+K02343+K02340+K06223+K06223+K02337+K03111+K03657+K01972
Metabolism	Carbohydrate metabolism	Pentose phosphate pathway	10	ko00030	VY93_RS00465;VY93_RS00645;VY93_RS00805;VY93_RS01045;VY93_RS01620;VY93_RS01925;VY93_RS02120;VY93_RS02395;VY93_RS02425;VY93_RS02635	K01839+K01783+K00948+K00615+K00850+K01624+K01808+K01619+K01810+K01810
Metabolism	Nucleotide metabolism	Purine metabolism	10	ko00230	VY93_RS00465;VY93_RS00665;VY93_RS00805;VY93_RS02065;VY93_RS02155;VY93_RS02165;VY93_RS02405;VY93_RS03095;VY93_RS03190;VY93_RS03800	K01839+K00942+K00948+K00760+K00526+K00525+K03784+K09769+K00939+K00759
Genetic Information Processing	Folding, sorting and degradation	Protein export	10	ko03060	VY93_RS00130;VY93_RS00225;VY93_RS00685;VY93_RS00775;VY93_RS00925;VY93_RS01955;VY93_RS03030;VY93_RS03195;VY93_RS03285;VY93_RS04020	K03106+K03100+K03070+K03110+K12257+K03073+K03101+K03076+K03217+K03075
Metabolism	Carbohydrate metabolism	Ascorbate and aldarate metabolism	9	ko00053	VY93_RS00155;VY93_RS00160;VY93_RS00165;VY93_RS00170;VY93_RS00175;VY93_RS00180;VY93_RS00425;VY93_RS03765;VY93_RS03770	K03475+K02822+K02821+K03078+K03079+K03077+K00128+K02821+K02822
Metabolism	Carbohydrate metabolism	Pyruvate metabolism	9	ko00620	VY93_RS00425;VY93_RS01480;VY93_RS01485;VY93_RS01490;VY93_RS01495;VY93_RS02500;VY93_RS03530;VY93_RS03550;VY93_RS03555	K00128+K00161+K00162+K00627+K00382+K00016+K00873+K00925+K00625
Human Diseases	Drug resistance: antimicrobial	beta-Lactam resistance	9	ko01501	VY93_RS01070;VY93_RS01075;VY93_RS01080;VY93_RS01085;VY93_RS01875;VY93_RS01880;VY93_RS01885;VY93_RS01890;VY93_RS04195	K15581+K15582+K10823+K15583+K10823+K15583+K15582+K15581+K15580
Metabolism	Energy metabolism	Carbon fixation in photosynthetic organisms	8	ko00710	VY93_RS00620;VY93_RS00645;VY93_RS01045;VY93_RS01150;VY93_RS01470;VY93_RS01925;VY93_RS02120;VY93_RS02650	K00927+K01783+K00615+K00134+K00134+K01624+K01808+K01803
Environmental Information Processing	Membrane transport	Phosphotransferase system (PTS)	8	ko02060	VY93_RS00155;VY93_RS00160;VY93_RS00165;VY93_RS00785;VY93_RS02130;VY93_RS02850;VY93_RS03765;VY93_RS03770	K03475+K02822+K02821+K20118+K02784+K08483+K02821+K02822
Environmental Information Processing	Membrane transport	Bacterial secretion system	8	ko03070	VY93_RS00130;VY93_RS00685;VY93_RS00775;VY93_RS00925;VY93_RS01955;VY93_RS03195;VY93_RS03285;VY93_RS04020	K03106+K03070+K03110+K12257+K03073+K03076+K03217+K03075
Environmental Information Processing	Signal transduction	HIF-1 signaling pathway	8	ko04066	VY93_RS00070;VY93_RS00620;VY93_RS01150;VY93_RS01470;VY93_RS01480;VY93_RS01485;VY93_RS01620;VY93_RS02500	K01689+K00927+K00134+K00134+K00161+K00162+K00850+K00016
Metabolism	Carbohydrate metabolism	Amino sugar and nucleotide sugar metabolism	7	ko00520	VY93_RS00785;VY93_RS01115;VY93_RS01120;VY93_RS01135;VY93_RS01140;VY93_RS02425;VY93_RS02635	K20118+K02564+K01443+K01788+K01639+K01810+K01810
Metabolism	Lipid metabolism	Glycerophospholipid metabolism	7	ko00564	VY93_RS00025;VY93_RS00125;VY93_RS00140;VY93_RS00535;VY93_RS02125;VY93_RS02700;VY93_RS03560	K00981+K08591+K01126+K00655+K06131+K00995+K00057
Metabolism	Energy metabolism	Methane metabolism	7	ko00680	VY93_RS00070;VY93_RS01620;VY93_RS01665;VY93_RS01925;VY93_RS03550;VY93_RS03555;VY93_RS03570	K01689+K00850+K00600+K01624+K00925+K00625+K15633
Metabolism	Metabolism of cofactors and vitamins	Pantothenate and CoA biosynthesis	6	ko00770	VY93_RS00030;VY93_RS00035;VY93_RS00425;VY93_RS00540;VY93_RS02870;VY93_RS03545	K03525+K13038+K00128+K00997+K00859+K00954
Genetic Information Processing	Folding, sorting and degradation	RNA degradation	6	ko03018	VY93_RS00070;VY93_RS01620;VY93_RS01645;VY93_RS01910;VY93_RS02945;VY93_RS03525	K01689+K00850+K12573+K04043+K12574+K12574
Genetic Information Processing	Replication and repair	Nucleotide excision repair	6	ko03420	VY93_RS00135;VY93_RS00310;VY93_RS01475;VY93_RS02875;VY93_RS02955;VY93_RS03130	K03701+K03702+K03703+K02335+K03657+K01972
Metabolism	Metabolism of cofactors and vitamins	One carbon pool by folate	5	ko00670	VY93_RS01625;VY93_RS01665;VY93_RS02145;VY93_RS02150;VY93_RS02855	K01491+K00600+K00287+K00560+K00604
Genetic Information Processing	Replication and repair	Base excision repair	5	ko03410	VY93_RS00670;VY93_RS01675;VY93_RS02410;VY93_RS02875;VY93_RS03130	K01151+K03648+K10563+K02335+K01972
Organismal Systems	Endocrine system	Glucagon signaling pathway	5	ko04922	VY93_RS01480;VY93_RS01485;VY93_RS01620;VY93_RS02500;VY93_RS03530	K00161+K00162+K00850+K00016+K00873
Human Diseases	Cancer: overview	Central carbon metabolism in cancer	5	ko05230	VY93_RS01480;VY93_RS01485;VY93_RS01620;VY93_RS02500;VY93_RS03530	K00161+K00162+K00850+K00016+K00873
Metabolism	Carbohydrate metabolism	Citrate cycle (TCA cycle)	4	ko00020	VY93_RS01480;VY93_RS01485;VY93_RS01490;VY93_RS01495	K00161+K00162+K00627+K00382
Metabolism	Carbohydrate metabolism	Pentose and glucuronate interconversions	4	ko00040	VY93_RS00170;VY93_RS00175;VY93_RS00180;VY93_RS00645	K03078+K03079+K03077+K01783
Metabolism	Carbohydrate metabolism	Fructose and mannose metabolism	4	ko00051	VY93_RS01620;VY93_RS01925;VY93_RS02120;VY93_RS02650	K00850+K01624+K01808+K01803
Metabolism	Amino acid metabolism	Cysteine and methionine metabolism	4	ko00270	VY93_RS00630;VY93_RS02380;VY93_RS02500;VY93_RS03340	K08968+K00558+K00016+K00789
Metabolism	Lipid metabolism	Glycerolipid metabolism	4	ko00561	VY93_RS00125;VY93_RS00425;VY93_RS00535;VY93_RS03675	K08591+K00128+K00655+K03621
Metabolism	Carbohydrate metabolism	Propanoate metabolism	4	ko00640	VY93_RS01495;VY93_RS02500;VY93_RS03550;VY93_RS03555	K00382+K00016+K00925+K00625
Metabolism	Metabolism of cofactors and vitamins	Riboflavin metabolism	4	ko00740	VY93_RS00185;VY93_RS03110;VY93_RS03380;VY93_RS03625	K21064+K11753+K21064+K21064
Cellular Processes	Cell growth and death	Cell cycle - Caulobacter	4	ko04112	VY93_RS00005;VY93_RS01700;VY93_RS01850;VY93_RS02285	K02313+K01338+K03531+K02314
Human Diseases	Infectious disease: bacterial	Salmonella infection	4	ko05132	VY93_RS01150;VY93_RS01470;VY93_RS03515;VY93_RS03565	K00134+K00134+K03671+K03671
Human Diseases	Cardiovascular disease	Diabetic cardiomyopathy	4	ko05415	VY93_RS01150;VY93_RS01470;VY93_RS01480;VY93_RS01485	K00134+K00134+K00161+K00162
Metabolism	Amino acid metabolism	Glycine, serine and threonine metabolism	3	ko00260	VY93_RS01495;VY93_RS01665;VY93_RS03570	K00382+K00600+K15633
Metabolism	Metabolism of other amino acids	Selenocompound metabolism	3	ko00450	VY93_RS01655;VY93_RS01750;VY93_RS03270	K01874+K11717+K00384
Metabolism	Carbohydrate metabolism	Starch and sucrose metabolism	3	ko00500	VY93_RS00580;VY93_RS02425;VY93_RS02635	K01838+K01810+K01810
Metabolism	Carbohydrate metabolism	C5-Branched dibasic acid metabolism	3	ko00660	VY93_RS02910;VY93_RS02915;VY93_RS02920	K18292+K18290+K18288
Metabolism	Energy metabolism	Carbon fixation pathways in prokaryotes	3	ko00720	VY93_RS01625;VY93_RS03550;VY93_RS03555	K01491+K00925+K00625
Metabolism	Metabolism of cofactors and vitamins	Thiamine metabolism	3	ko00730	VY93_RS00650;VY93_RS02760;VY93_RS03190	K06949+K03151+K00939
Metabolism	Energy metabolism	Sulfur metabolism	3	ko00920	VY93_RS01510;VY93_RS01830;VY93_RS01835	K06881+K06881+K06881
Metabolism	Xenobiotics biodegradation and metabolism	Drug metabolism - other enzymes	3	ko00983	VY93_RS02065;VY93_RS02100;VY93_RS02840	K00760+K01489+K00857
Human Diseases	Drug resistance: antineoplastic	Antifolate resistance	3	ko01523	VY93_RS01665;VY93_RS02145;VY93_RS02150	K00600+K00287+K00560
Genetic Information Processing	Transcription	RNA polymerase	3	ko03020	VY93_RS02640;VY93_RS02645;VY93_RS03160	K03046+K03043+K03040
Metabolism	Amino acid metabolism	Valine, leucine and isoleucine degradation	2	ko00280	VY93_RS00425;VY93_RS01495	K00128+K00382
Metabolism	Amino acid metabolism	Lysine degradation	2	ko00310	VY93_RS00425;VY93_RS01495	K00128+K00382
Metabolism	Amino acid metabolism	Tryptophan metabolism	2	ko00380	VY93_RS00425;VY93_RS01495	K00128+K00382
Metabolism	Metabolism of other amino acids	Taurine and hypotaurine metabolism	2	ko00430	VY93_RS03550;VY93_RS03555	K00925+K00625
Metabolism	Metabolism of other amino acids	Cyanoamino acid metabolism	2	ko00460	VY93_RS01665;VY93_RS01840	K00600+K01914
Metabolism	Metabolism of other amino acids	Glutathione metabolism	2	ko00480	VY93_RS00820;VY93_RS00825	K01255+K01255
Metabolism	Carbohydrate metabolism	Glyoxylate and dicarboxylate metabolism	2	ko00630	VY93_RS01495;VY93_RS01665	K00382+K00600
Metabolism	Metabolism of cofactors and vitamins	Nicotinate and nicotinamide metabolism	2	ko00760	VY93_RS01735;VY93_RS02405	K00969+K03784
Metabolism	Metabolism of cofactors and vitamins	Folate biosynthesis	2	ko00790	VY93_RS02145;VY93_RS02455	K00287+K22391
Genetic Information Processing	Folding, sorting and degradation	Sulfur relay system	2	ko04122	VY93_RS02035;VY93_RS02760	K00566+K03151
Organismal Systems	Immune system	NOD-like receptor signaling pathway	2	ko04621	VY93_RS03515;VY93_RS03565	K03671+K03671
Human Diseases	Neurodegenerative disease	Alzheimer disease	2	ko05010	VY93_RS01150;VY93_RS01470	K00134+K00134
Human Diseases	Neurodegenerative disease	Parkinson disease	2	ko05012	VY93_RS03515;VY93_RS03565	K03671+K03671
Human Diseases	Infectious disease: bacterial	Pathogenic Escherichia coli infection	2	ko05130	VY93_RS01150;VY93_RS01470	K00134+K00134
Human Diseases	Cardiovascular disease	Fluid shear stress and atherosclerosis	2	ko05418	VY93_RS03515;VY93_RS03565	K03671+K03671
Metabolism	Carbohydrate metabolism	Galactose metabolism	1	ko00052	VY93_RS01620	K00850
Metabolism	Lipid metabolism	Fatty acid degradation	1	ko00071	VY93_RS00425	K00128
Metabolism	Amino acid metabolism	Alanine, aspartate and glutamate metabolism	1	ko00250	VY93_RS01840	K01914
Metabolism	Amino acid metabolism	Arginine and proline metabolism	1	ko00330	VY93_RS00425	K00128
Metabolism	Amino acid metabolism	Histidine metabolism	1	ko00340	VY93_RS00425	K00128
Metabolism	Metabolism of other amino acids	beta-Alanine metabolism	1	ko00410	VY93_RS00425	K00128
Metabolism	Glycan biosynthesis and metabolism	Other glycan degradation	1	ko00511	VY93_RS01145	K01186
Metabolism	Carbohydrate metabolism	Inositol phosphate metabolism	1	ko00562	VY93_RS02650	K01803
Metabolism	Lipid metabolism	Sphingolipid metabolism	1	ko00600	VY93_RS01145	K01186
Metabolism	Xenobiotics biodegradation and metabolism	Chloroalkane and chloroalkene degradation	1	ko00625	VY93_RS00425	K00128
Metabolism	Metabolism of cofactors and vitamins	Lipoic acid metabolism	1	ko00785	VY93_RS00320	K03800
Metabolism	Metabolism of terpenoids and polyketides	Terpenoid backbone biosynthesis	1	ko00900	VY93_RS02175	K13273
Metabolism	Metabolism of terpenoids and polyketides	Limonene and pinene degradation	1	ko00903	VY93_RS00425	K00128
Metabolism	Metabolism of terpenoids and polyketides	Insect hormone biosynthesis	1	ko00981	VY93_RS00425	K00128
Metabolism	Biosynthesis of other secondary metabolites	Biosynthesis of various antibiotics	1	ko00998	VY93_RS00335	K02078
Metabolism	Biosynthesis of other secondary metabolites	Biosynthesis of various plant secondary metabolites	1	ko00999	VY93_RS03340	K00789
Metabolism	Metabolism of terpenoids and polyketides	Biosynthesis of ansamycins	1	ko01051	VY93_RS01045	K00615
Environmental Information Processing	Signal transduction	Two-component system	1	ko02020	VY93_RS00005	K02313
Cellular Processes	Cell motility	Flagellar assembly	1	ko02040	VY93_RS04285	K03086
Environmental Information Processing	Signal transduction	Phosphatidylinositol signaling system	1	ko04070	VY93_RS00025	K00981
Cellular Processes	Transport and catabolism	Lysosome	1	ko04142	VY93_RS01145	K01186
Cellular Processes	Transport and catabolism	Peroxisome	1	ko04146	VY93_RS02175	K13273
Environmental Information Processing	Signal transduction	AMPK signaling pathway	1	ko04152	VY93_RS01620	K00850
Organismal Systems	Aging	Longevity regulating pathway - worm	1	ko04212	VY93_RS01910	K04043
Organismal Systems	Environmental adaptation	Plant-pathogen interaction	1	ko04626	VY93_RS03630	K02358
Organismal Systems	Endocrine system	Thyroid hormone signaling pathway	1	ko04919	VY93_RS01620	K00850
Human Diseases	Endocrine and metabolic disease	Type II diabetes mellitus	1	ko04930	VY93_RS03530	K00873
Human Diseases	Endocrine and metabolic disease	Alcoholic liver disease	1	ko04936	VY93_RS00425	K00128
Human Diseases	Infectious disease: bacterial	Tuberculosis	1	ko05152	VY93_RS01910	K04043
Human Diseases	Infectious disease: viral	Human papillomavirus infection	1	ko05165	VY93_RS03530	K00873
Human Diseases	Cancer: overview	Viral carcinogenesis	1	ko05203	VY93_RS03530	K00873
Human Diseases	Cancer: overview	MicroRNAs in cancer	1	ko05206	VY93_RS02380	K00558
Human Diseases	Immune disease	Primary immunodeficiency	1	ko05340	VY93_RS01675	K03648
