# Supplementary material for: Hypothetical Proteins of Mycoplasma synoviae Reannotation and Expression Changes Identified via RNA-Sequencing
Source: Microorganisms. 2023 Nov 6;11(11):2716. doi: 10.3390/microorganisms11112716 (PMC10673309; doi:10.3390/microorganisms11112716)
Supplement: Supplementary file 1 [file microorganisms-11-02716-s001.zip › Supplementary /Supplementary Table S8.xlsx]

## Sheet: Table S8
Supplementary Table8: Prediction of putative virulence factors among M. synoviae ATCC 25204 HPs. Prediction of virulence-related proteins were based in silico prediction and proteomic data analyses. In silico prediction was performed by tool VirulentPred. The HPs were analyzed for identification of related virulence factors (VFDB), potential bacterial toxins (DBETH and BTXPRED) and potential anti…
NCBI ID(a)	NCBI Old locus(a)	UNIPROT ID(b)	VirulentPred(c)		VFDB(e)		CARD	DBETH(g)	BTXPred(h)
			Score	Result	VFDB ID	VFDB description
WP_011283232.1	VY93_RS00365	A0A8D3YHI9	1.0019	Virulent
WP_011283309.1	VY93_RS00780	A0A8D3YJL7	0.9794	Virulent
WP_011283502.1	VY93_RS01950	A0A8D3YI58	1.0663	Virulent	VFG034922	TTSS secreted effectors - Effector delivery system
WP_011283510.1	VY93_RS01990	A0A8D4CER8	0.9452	Virulent
WP_011283591.1	VY93_RS02425	A0A8D4CEX7	0.9765	Virulent				Not Toxin
WP_011283757.1	VY93_RS03395	A0A8D4CBS1	0.3738	Virulent
WP_020002733.1	VY93_RS00205	A0A8D4CC32	1.0205	Virulent
WP_020002735.1	VY93_RS00910	A0A8D3YHU9	1.0201	Virulent
WP_020002736.1	VY93_RS00915	A0A8D4CBF2	1.0118	Virulent	VFG019180	(bont) botulinum neurotoxin, BoNT [BoNT - Exotoxin] [Clostridium botulinum F str. Langeland]
WP_020002741.1	VY93_RS04225		1.0017	Virulent
WP_020002743.1	VY93_RS00990	A0A8D4CC73	1.0017	Virulent
WP_020002754.1	VY93_RS01500	A0A8D4CBH2	1.0186	Virulent
WP_020002757.1	VY93_RS00960	A0A8D3YHQ2	1.0073	Virulent	VFG016362	(hal) heme-acquisition leucine-rich repeat protein [Hal - Nutritional/Metabolic factor] [Bacillus anthracis str. Sterne]		Not Toxin
WP_020002759.1	VY93_RS00970	A0A8D4CEZ9	1.0409	Virulent	VFG047777 (pdpB)	Type VI secretion system TssM homolog [T6SS - Effector delivery system] [Francisella tularensis subsp.tularensis SCHU S4]
WP_020002761.1	VY93_RS02560	A0A8D4CBN2	0.8257	Virulent	VFG011826	(fliK) flagellar hook-length control protein FliK [Flagella - Motility] [Campylobacter jejuni subsp. jejuni NCTC 11168]
WP_020002762.1	VY93_RS04250		-0.711	Non-Virulent
WP_020002768.1	VY93_RS04200		1.0576	Virulent
WP_020002770.1	VY93_RS01570	A0A8D3YJD1	1.0118	Virulent	VFG002300	(tcnA) alpha-toxin [Alpha-toxin (novyi) - Exotoxin] [Clostridium novyi str. ATCC19402]
WP_020002774.1	VY93_RS01555	A0A8D3YJT0	1.0467	Virulent
WP_020002775.1	VY93_RS01550	A0A8D3YHW1	1.0829	Virulent					Toxin
WP_020002782.1	VY93_RS00240	A0A8D4CBC0	1.0444	Virulent
WP_020002797.1	VY93_RS03080	A0A8D3YIB7	1.0177	Virulent
WP_020002801.1	VY93_RS03025	A0A8D3YJF2	1.0052	Virulent
WP_020002803.1	VY93_RS03020	A0A8D3YIB3	1.0922	Virulent
WP_020002806.1	VY93_RS04210		1.038	Virulent
WP_020002811.1	VY93_RS00945	A0A8D3YHR9	0.9659	Virulent
WP_020002817.1	VY93_RS02525	A0A8D4CCE0	0.9541	Virulent
WP_020002818.1	VY93_RS02530	A0A8D3YI54	0.9952	Virulent	VFG045307	(pgi) glucose-6-phosphate isomerase [LPS - Immune modulation] [Legionella pneumophila subsp. pneumophila str. Philadelphia 1]
WP_020002839.1	VY93_RS00315	A0A8D3YHN3	1.0643	Virulent
WP_020002846.1	VY93_RS00275	A0A8D3YJF9	0.0764	Virulent	VFG001966	(Cj1438c) sugar transferase [Capsule - Immune modulation] [Campylobacter jejuni subsp. jejuni NCTC 11168]		Not Toxin
WP_020002852.1	VY93_RS03110	A0A8D3YJR6	0.6307	Virulent
WP_020002854.1	VY93_RS03120	A0A8D3YIC3	0.1958	Virulent	VFG049919	(bslA) s-layer protein [BslA - Adherence] [Bacillus anthracis str. Sterne]		Not Toxin
WP_020002867.1	VY93_RS03220	A0A8D3YIJ7	1.0474	Virulent	VFG043778	(bont) botulinum neurotoxin, BoNT [BoNT - Exotoxin] [Clostridium botulinum G str. 113/30, NCFB 3012]
WP_020002878.1	VY93_RS02420	A0A8D4CAR8	0.993	Virulent
WP_020002889.1	VY93_RS04190		1.0686	Virulent
WP_020002897.1	VY93_RS01110	A0A8D4CER9	1.0101	Virulent
WP_020002916.1	VY93_RS00790	A0A8D3YJZ3	1.0691	Virulent
WP_020002924.1	VY93_RS00830	A0A8D3YHU0	0.771	Virulent				Not Toxin
WP_020002926.1	VY93_RS00840	A0A8D3YHN9	1.0323	Virulent
WP_020002927.1	VY93_RS00845	A0A8D3YIQ6	1.0131	Virulent
WP_020002928.1	VY93_RS00850	A0A8D3YJ43	1.1308	Virulent	VFG006657	(flgK) flagellar hook-associated protein 1 FlgK [Flagella - Motility] [Helicobacter pylori 26695]
WP_020002935.1	VY93_RS01765	A0A8D4CAM8	-0.898	Non-Virulent
WP_020002936.1	VY93_RS01760	A0A8D3YHX5	0.9078	Virulent
WP_020002944.1	VY93_RS01720	A0A8D3YJB6	0.8252	Virulent	VFG002436	(boaA) surface-exposed protein, autotransporter [BoaA - Adherence] [Burkholderia pseudomallei K96243]
WP_020002945.1	VY93_RS01715	A0A8D3YJ21	0.9024	Virulent
WP_020002946.1	VY93_RS01710	A0A8D3YHV8	1.0272	Virulent
WP_020002947.1	VY93_RS01705	A0A8D4CBI2	1.0113	Virulent
WP_020002956.1	VY93_RS01660	A0A8D3YJT7	1.0988	Virulent
WP_020002981.1	VY93_RS02865	A0A8D3YI97	1.0338	Virulent	VFG001949	(Cj1421c) sugar transferase [Capsule - Immune modulation][Campylobacter jejuni subsp. jejuni NCTC 11168]
WP_020002993.1	VY93_RS02935	A0A8D3YJE2	1.0139	Virulent
WP_020003000.1	VY93_RS02970	A0A8D3YJQ9	1.077	Virulent
WP_020003012.1	VY93_RS02695	A0A8D3YI84	0.99	Virulent
WP_020003014.1	VY93_RS02705	A0A8D4CEU9	1.0558	Virulent
WP_020003015.1	VY93_RS02710	A0A8D3YI85	1.1271	Virulent
WP_020003019.1	VY93_RS02730	A0A8D4CAS9	-0.556	Non-Virulent
WP_020003040.1	VY93_RS00115	A0A8D4CEI5	1.0694	Virulent	VFG011826	(fliK) flagellar hook-length control protein FliK [Flagella - Motility] [Campylobacter jejuni subsp. jejuni NCTC 11168]		Not Toxin
WP_020003041.1	VY93_RS00110	A0A8D3YJE1	1.0833	Virulent
WP_020003063.1	VY93_RS00715	A0A8D3YJ40	1.0545	Virulent
WP_020003064.1	VY93_RS00710	A0A8D3YHM9	0.9616	Virulent
WP_020003065.1	VY93_RS00705	A0A8D4CEL6	1.0299	Virulent	VFG041317	(lem19) Dot/Icm type IV secretion system effector Lem19 [Dot/Icm T4SS secreted effectors - Effector delivery system] [Legionella pneumophila subsp. pneumophila str. Philadelphia 1]
WP_020003069.1	VY93_RS00680	A0A8D3YIN4	0.9829	Virulent				Not Toxin
WP_020003105.1	VY93_RS00485	A0A8D3YHJ9	0.7649	Virulent
WP_020003117.1	VY93_RS03260	A0A8D3YJ58	0.9903	Virulent				Not Toxin
WP_020003121.1	VY93_RS03280	A0A8D3YIE2	0.9538	Virulent
WP_020003162.1	VY93_RS03535	A0A8D4CF29	1.0112	Virulent				Not Toxin
WP_020003182.1	VY93_RS01810	A0A8D3YIM0	0.6971	Virulent
WP_020003183.1	VY93_RS01815	A0A8D3YHY5	1.0971	Virulent	VFG002418	(vWbp) secreted von Willebrand factor-binding protein precursor [VWbp - Exoenzyme] [Staphylococcus aureus subsp. aureus str. Newman]
WP_020003191.1	VY93_RS01855	A0A8D3YHY6	0.9295	Virulent	VFG047860	(iglF/clpV) Type VI secretion system secreted protein IglF [T6SS - Effector delivery system] [Francisella tularensis subsp. tularensis SCHU S4]
WP_020003197.1	VY93_RS01895	A0A8D3YIN2	0.5909	Virulent
WP_020003198.1	VY93_RS01900	A0A8D3YHZ6	0.8954	Virulent
WP_020003204.1	VY93_RS01930	A0A8D4CCB1	1.0235	Virulent
WP_020003213.1	VY93_RS04205		1.0124	Virulent
WP_020003214.1	VY93_RS02000	A0A8D3YJH0	1.0852	Virulent
WP_020003223.1	VY93_RS02050	A0A8D3YJF5	1.0313	Virulent				Not Toxin
WP_020003229.1	VY93_RS02085	A0A8D4CCC0	0.7775	Virulent
WP_020003230.1	VY93_RS02090	A0A8D3YI12	0.9858	Virulent
WP_020003234.1	VY93_RS02110	A0A8D4CBL0	1.0176	Virulent
WP_020003242.1	VY93_RS02170	A0A8D4CAQ3	-0.172	Non-Virulent
WP_020003244.1	VY93_RS02175	A0A8D4CEW4	1.0097	Virulent
WP_020003253.1	VY93_RS02220	A0A8D3YJZ4	0.9872	Virulent
WP_020003257.1	VY93_RS02240	A0A8D3YJJ7	-1.059	Non-Virulent				Not Toxin
WP_020003259.1	VY93_RS02250	A0A8D3YI31	0.9614	Virulent	VFG043642	(MHP_RS00555) P110/LppT family adhesin N-terminal domain [P97/P102 paralog family - Adherence] [Mycoplasma hyopneumoniae 232]
WP_020003260.1	VY93_RS02255	A0A8D4CAQ8	0.8494	Virulent
WP_020003268.1	VY93_RS02305	A0A8D3YK04	0.8955	Virulent
WP_020003269.1	VY93_RS02310	A0A8D4CET5	1.1171	Virulent
WP_020003270.1	VY93_RS02315	A0A8D3YI45	1.0216	Virulent
WP_020003279.1	VY93_RS02370	A0A8D3YJ89	0.9289	Virulent				Not Toxin
WP_026365142.1	VY93_RS00250	A0A8D3YHG9	1.0184	Virulent
WP_026365147.1	VY93_RS03705	A0A8D3YIJ8	0.4561	Virulent
WP_026365148.1	VY93_RS03710	A0A8D4CAY3	0.9924	Virulent
WP_026365149.1	VY93_RS03720	A0A8D3YIR4	1.0308	Virulent
WP_026365150.1	VY93_RS04185		1.0227	Virulent
WP_026365151.1	VY93_RS03725	A0A8D4CBT5	1.0219	Virulent
WP_026365154.1	VY93_RS00350	A0A8D3YHK9	1.0304	Virulent
WP_026365158.1	VY93_RS03200	A0A8D3YID0	1.166	Virulent
WP_027332489.1	VY93_RS03860		1.0448	Virulent
WP_027332492.1	VY93_RS00215	A0A8D4CAF0	1.0501	Virulent
WP_027332496.1	VY93_RS00965	A0A8D3YJ65	0.7515	Virulent
WP_027332503.1	VY93_RS01400	A0A8D4CBH0	1.021	Virulent
WP_027332508.1	VY93_RS03820		1.0716	Virulent
WP_036434141.1	VY93_RS02725	A0A8D3YI80	1.0128	Virulent
WP_036434150.1	VY93_RS02950	A0A8D3YIA4	1.0158	Virulent
WP_036434211.1	VY93_RS00470	A0A8D3YJN3	0.8191	Virulent	VFG046120	(MHP_RS03455) P102 paralog, surface adhesin [P97/P102 paralog family - Adherence] [Mycoplasma hyopneumoniae 232]		Not Toxin
WP_036434240.1	VY93_RS03520	A0A8D4CCI8	0.8154	Virulent
WP_036434382.1	VY93_RS00400	A0A8D4CBT9	0.6083	Virulent	VFG001969	(kfiD) UDP-glucose 6-dehydrogenase [Capsule - Immune modulation] [Campylobacter jejuni subsp. jejuni NCTC 11168]		Not Toxin
WP_046128305.1	VY93_RS00875	A0A8D4CEM5	1.0433	Virulent
WP_046128318.1	VY93_RS01245	A0A8D3YHR8	1.031	Virulent
WP_046128319.1	VY93_RS01250	A0A8D4CAK2	1.0341	Virulent
WP_046128320.1	VY93_RS01255	A0A8D4CES4	1.0092	Virulent
WP_046128321.1	VY93_RS01260	A0A8D3YHY2	1.0495	Virulent
WP_046128324.1	VY93_RS01280	A0A8D3YIW1	1.0277	Virulent	VFG013647	(invC/ilp) intimin-like invasin C protein [Invasin C/Ilp - Invasion] [Yersinia pseudotuberculosis IP 31758]
WP_046128325.1	VY93_RS01285	A0A8D3YJ80	1.0389	Virulent
WP_046128327.1	VY93_RS04265		1.0206	Virulent
WP_046128329.1	VY93_RS04120		1.047	Virulent
WP_046128330.1	VY93_RS01315	A0A8D3YHT3	1.0039	Virulent
WP_046128333.1	VY93_RS01350	A0A8D4CAK6	1.1311	Virulent
WP_046128337.1	VY93_RS01420	A0A8D3YJ90	0.9998	Virulent
WP_046128338.1	VY93_RS01425	A0A8D3YII4	1.0585	Virulent
WP_046128341.1	VY93_RS01450	A0A8D4CEP4	0.9223	Virulent
WP_046128342.1	VY93_RS01455	A0A8D3YHU1	1.0221	Virulent
WP_046128349.1	VY93_RS03010	A0A8D3YII2	0.9665	Virulent
WP_051085464.1	VY93_RS03700		1.0063	Virulent
WP_051085465.1	VY93_RS03875		-1.066	Non-Virulent
WP_051245053.1	VY93_RS03870		1.0095	Virulent
WP_052717777.1	VY93_RS03805		1.0255	Virulent
WP_052717816.1	VY93_RS01380		1.0175	Virulent
WP_052717818.1	VY93_RS04325		1.054	Virulent				Not Toxin
WP_052717822.1	VY93_RS01460		1.0657	Virulent
WP_052717826.1	VY93_RS01270	A0A8D4CBG5	1.1215	Virulent
WP_052717828.1	VY93_RS01330	A0A8D3YJA5	1.1121	Virulent
WP_052717829.1	VY93_RS01410	A0A8D3YHT1	1.1177	Virulent
WP_081619824.1	VY93_RS02300	A0A8D4CF03	1.0473	Virulent	VFG047777	(pdpB) Type VI secretion system TssM homolog [T6SS - Effector delivery system] [Francisella tularensis subsp. tularensis SCHU S4]
WP_109536922.1	VY93_RS00340	A0A8D3YIV5	0.9719	Virulent
WP_109536960.1	VY93_RS00640	A0A8D3YJ35	-0.916	Non-Virulent				Not Toxin
WP_109537196.1			0.5924	Virulent
WP_109537226.1	VY93_RS02860	A0A8D3YJ24	1.0114	Virulent				Not Toxin
WP_109537311.1	VY93_RS03665	A0A8D3YJB1	1.0609	Virulent
WP_109537348.1	VY93_RS01690	A0A8D4CAM5	0.9456	Virulent
WP_109537356.1	VY93_RS02755	A0A8D3YI81	0.9907	Virulent	VFG011826	(fliK) flagellar hook-length control protein FliK [Flagella - Motility] [Campylobacter jejuni subsp. jejuni NCTC 11168]		Not Toxin
WP_117274805.1	VY93_RS00770	A0A8D3YID1	0.994	Virulent
WP_117274821.1	VY93_RS01825	A0A8D4CER0	0.8661	Virulent	VFG039274	(CBU_0201) Coxiella Dot/Icm type IVB secretion system translocated effector, ankyrin repeat-containing protein [T4SS secreted effectors - Effector delivery system] [Coxiella burnetii RSA 493]
WP_117274826.1	VY93_RS04030		0.9992	Virulent				Not Toxin
WP_117274827.1	VY93_RS02790	A0A8D3YI94	1.1215	Virulent	VFG002406	(esaA) type VII secretion system protein EsaA [Type VII secretion system - Effector delivery system] [Staphylococcus aureus subsp. aureus MW2]
WP_117274833.1	VY93_RS03125	A0A8D4CAU9	1.0033	Virulent
WP_117274834.1	VY93_RS03145	A0A8D4CBQ8	1.0443	Virulent
WP_117274836.1	VY93_RS03335	A0A8D3YJ68	1.1621	Virulent				Not Toxin
WP_117274844.1	VY93_RS00345	A0A8D3YI79	0.8197	Virulent	VFG011826	(fliK) flagellar hook-length control protein FliK [Flagella - Motility] [Campylobacter jejuni subsp. jejuni NCTC 11168]
WP_117274846.1	VY93_RS00405	A0A8D4CEN7	0.8788	Virulent				Not Toxin
WP_117274853.1	VY93_RS00700	A0A8D3YJK8	1.0901	Virulent
WP_117274856.1	VY93_RS01095	A0A8D4CC77	0.9856	Virulent
WP_117274875.1	VY93_RS01755	A0A8D4CCA4	1.0289	Virulent	VFG045474	(cylM) CylM; cytolysin subunit modifier [Cytolysin - Exotoxin] [Enterococcus faecalis str. MMH594]
WP_117274881.1	VY93_RS01980	A0A8D3YI06	0.996	Virulent
WP_117274890.1	VY93_RS02740	A0A8D3YID7	1.0175	Virulent	VFG002035	(hmw1) cytadherence accessory protein HMW1 [Cytadherence organelle - Adherence] [Mycoplasma pneumoniae M129]
WP_144406205.1	VY93_RS01565	A0A8D3YHV0	1.017	Virulent
WP_144406207.1	VY93_RS03730	A0A8D3YIK5	1.0654	Virulent
WP_220094922.1	VY93_RS01215	A0A8D4CEN6	1.0927	Virulent
WP_020003095.1	VY93_RS00545	A0A8D3YHM6	1.004	Virulent
(a)According to NCBI database (https://www.ncbi.nlm.nih.gov/)
(b)According to UniProt (https://www.uniprot.org/)
(c)According to VirulentPred (http://203.92.44.117/virulent/)
(e)According to VFDB (http://www.mgc.ac.cn/VFs/main.htm)
(f)According to CARD (https://card.mcmaster.ca/)
(g)According to DBETH (http://www.hpppi.iicb.res.in/btox/)
(h)According to TXPred (http://crdd.osdd.net/raghava/btxpred/)
