# Supplementary material for: Hypothetical Proteins of Mycoplasma synoviae Reannotation and Expression Changes Identified via RNA-Sequencing
Source: Microorganisms. 2023 Nov 6;11(11):2716. doi: 10.3390/microorganisms11112716 (PMC10673309; doi:10.3390/microorganisms11112716)
Supplement: Supplementary file 1 [file microorganisms-11-02716-s001.zip › Supplementary /Supplementary Table S9.xlsx]

## Sheet: Table S9
Table S9: Prediction of antigens of M. synoviae ATCC 25204 HPs. Prediction of antigenic-related proteins were based in silico prediction by Predicted Antigenicity Peptides software.
NCBI Protein ID(a)	NCBI locus(a)	NCBI Old locus(a)	UNIPROT ID(b)	Epitopes(c)			Length of protein (aa)	Subcellular localization consensus	Secretion pathway consensus
				Quantity	Coverery (aa)	Coverery (%)
WP_020002735.1	VY93_RS00910	VY93_00910	A0A8D3YHU9	5	128	0.723164	177	CytoplasmicMembrane	-
WP_020002736.1	VY93_RS00915	VY93_00915	A0A8D4CBF2	14	183	0.429577	426	Extracellular	Classical
WP_020002743.1	VY93_RS00990	VY93_00990	A0A8D4CC73	3	40	0.615385	65	Extracellular	Non-classical
WP_020002757.1	VY93_RS00960	VY93_00960	A0A8D3YHQ2	14	209	0.525126	398	CytoplasmicMembrane	-
WP_020002761.1	VY93_RS02560	VY93_02560	A0A8D4CBN2	53	552	0.350476	1575	Extracellular	Classical
WP_020002768.1	VY93_RS04200	VY93_04200		2	21	0.428571	49	Extracellular	Classical
WP_020002770.1	VY93_RS01570	VY93_01570	A0A8D3YJD1	3	39	0.357798	109	Extracellular	Non-classical
WP_020002775.1	VY93_RS01550	VY93_01550	A0A8D3YHW1	4	36	0.246575	146	Extracellular	Non-classical
WP_020002782.1	VY93_RS00240	VY93_00240	A0A8D4CBC0	22	285	0.515371	553	CytoplasmicMembrane	-
WP_020002801.1	VY93_RS03025	VY93_03025	A0A8D3YJF2	2	34	0.390805	87	Extracellular	Classical
WP_020002803.1	VY93_RS03020	VY93_03020	A0A8D3YIB3	6	70	0.264151	265	Extracellular	Non-classical
WP_020002806.1	VY93_RS04210	VY93_04210		2	18	0.4	45	Extracellular	Non-classical
WP_020002811.1	VY93_RS00945	VY93_00945	A0A8D3YHR9	5	131	0.803681	163	CytoplasmicMembrane	-
WP_020002817.1	VY93_RS02525	VY93_02525	A0A8D4CCE0	22	306	0.456716	670	Extracellular	Classical
WP_020002818.1	VY93_RS02530	VY93_02530	A0A8D3YI54	5	71	0.467105	152	CytoplasmicMembrane	-
WP_020002854.1	VY93_RS03120	VY93_03120	A0A8D3YIC3	12	161	0.560976	287	Extracellular	Non-classical
WP_020002878.1	VY93_RS02420	VY93_02420	A0A8D4CAR8	3	25	0.203252	123	Extracellular	Non-classical
WP_020002889.1	VY93_RS04190	VY93_04190		1	14	0.25	56	CytoplasmicMembrane	-
WP_020002897.1	VY93_RS01110	VY93_01110	A0A8D4CER9	2	40	0.526316	76	Extracellular	Non-classical
WP_020002916.1	VY93_RS00790	VY93_00790	A0A8D3YJZ3	3	64	0.520325	123	CytoplasmicMembrane	-
WP_020002924.1	VY93_RS00830	VY93_00830	A0A8D3YHU0	16	398	0.817248	487	CytoplasmicMembrane	-
WP_020002928.1	VY93_RS00850	VY93_00850	A0A8D3YJ43	22	267	0.363265	735	Extracellular	Classical
WP_020002935.1	VY93_RS01765	VY93_01765	A0A8D4CAM8	14	367	0.764583	480	CytoplasmicMembrane	-
WP_020002944.1	VY93_RS01720	VY93_01720	A0A8D3YJB6	30	353	0.485557	727	Extracellular	Classical
WP_020002945.1	VY93_RS01715	VY93_01715	A0A8D3YJ21	9	103	0.361404	285	Extracellular	Non-classical
WP_020002947.1	VY93_RS01705	VY93_01705	A0A8D4CBI2	3	34	0.485714	70	Extracellular	Classical
WP_020002993.1	VY93_RS02935	VY93_02935	A0A8D3YJE2	3	51	0.536842	95	CytoplasmicMembrane	-
WP_020003000.1	VY93_RS02970	VY93_02970	A0A8D3YJQ9	14	193	0.489848	394	Extracellular	Classical
WP_020003012.1	VY93_RS02695	VY93_02695	A0A8D3YI84	4	47	0.47	100	CytoplasmicMembrane	-
WP_020003015.1	VY93_RS02710	VY93_02710	A0A8D3YI85	5	44	0.382609	115	Extracellular	Non-classical
WP_020003040.1	VY93_RS00115	VY93_00115	A0A8D4CEI5	9	179	0.466146	384	CytoplasmicMembrane	-
WP_020003041.1	VY93_RS00110	VY93_00110	A0A8D3YJE1	11	193	0.641196	301	CytoplasmicMembrane	-
WP_020003063.1	VY93_RS00715	VY93_00715	A0A8D3YJ40	8	106	0.389706	272	Extracellular	Classical
WP_020003064.1	VY93_RS00710	VY93_00710	A0A8D3YHM9	8	120	0.398671	301	CytoplasmicMembrane	-
WP_020003065.1	VY93_RS00705	VY93_00705	A0A8D4CEL6	11	141	0.456311	309	Extracellular	Classical
WP_020003105.1	VY93_RS00485	VY93_00485	A0A8D3YHJ9	12	149	0.368812	404	CytoplasmicMembrane	-
WP_020003117.1	VY93_RS03260	VY93_03260	A0A8D3YJ58	5	163	0.536184	304	CytoplasmicMembrane	-
WP_020003162.1	VY93_RS03535	VY93_03535	A0A8D4CF29	13	245	0.601966	407	CytoplasmicMembrane	-
WP_020003182.1	VY93_RS01810	VY93_01810	A0A8D3YIM0	3	68	0.747253	91	CytoplasmicMembrane	-
WP_020003183.1	VY93_RS01815	VY93_01815	A0A8D3YHY5	18	216	0.418605	516	CytoplasmicMembrane	-
WP_020003191.1	VY93_RS01855	VY93_01855	A0A8D3YHY6	18	218	0.560411	389	Extracellular	Non-classical
WP_020003198.1	VY93_RS01900	VY93_01900	A0A8D3YHZ6	30	325	0.42876	758	Extracellular	Non-classical
WP_020003229.1	VY93_RS02085	VY93_02085	A0A8D4CCC0	8	172	0.639405	269	CytoplasmicMembrane	-
WP_020003230.1	VY93_RS02090	VY93_02090	A0A8D3YI12	21	248	0.392405	632	Extracellular	Classical
WP_020003234.1	VY93_RS02110	VY93_02110	A0A8D4CBL0	4	71	0.537879	132	CytoplasmicMembrane	-
WP_020003242.1	VY93_RS02170	VY93_02170	A0A8D4CAQ3	21	284	0.570281	498	CytoplasmicMembrane	-
WP_020003253.1	VY93_RS02220	VY93_02220	A0A8D3YJZ4	5	121	0.751553	161	CytoplasmicMembrane	-
WP_020003257.1	VY93_RS02240	VY93_02240	A0A8D3YJJ7	10	198	0.697183	284	CytoplasmicMembrane	-
WP_020003259.1	VY93_RS02250	VY93_02250	A0A8D3YI31	22	296	0.359223	824	CytoplasmicMembrane	-
WP_020003260.1	VY93_RS02255	VY93_02255	A0A8D4CAQ8	5	137	0.840491	163	CytoplasmicMembrane	-
WP_020003268.1	VY93_RS02305	VY93_02305	A0A8D3YK04	25	318	0.493789	644	Extracellular	Classical
WP_020003279.1	VY93_RS02370	VY93_02370	A0A8D3YJ89	22	292	0.532847	548	CytoplasmicMembrane	-
WP_026365151.1	VY93_RS03725	VY93_03725	A0A8D4CBT5	2	22	0.314286	70	Extracellular	Non-classical
WP_026365158.1	VY93_RS03200	VY93_03200	A0A8D3YID0	8	80	0.39801	201	CytoplasmicMembrane	-
WP_027332492.1	VY93_RS00215	VY93_00215	A0A8D4CAF0	11	252	0.741176	340	CytoplasmicMembrane	-
WP_027332496.1	VY93_RS00965	VY93_00965	A0A8D3YJ65	24	309	0.428571	721	CytoplasmicMembrane	-
WP_027332503.1	VY93_RS01400	VY93_01400	A0A8D4CBH0	6	55	0.387324	142	Extracellular	Non-classical
WP_036434240.1	VY93_RS03520	VY93_03520	A0A8D4CCI8	14	285	0.500879	569	CytoplasmicMembrane	-
WP_046128319.1	VY93_RS01250	VY93_01250	A0A8D4CAK2	6	95	0.510753	186	Extracellular	Non-classical
WP_046128320.1	VY93_RS01255	VY93_01255	A0A8D4CES4	16	204	0.297376	686	Extracellular	Non-classical
WP_046128321.1	VY93_RS01260	VY93_01260	A0A8D3YHY2	4	43	0.292517	147	Extracellular	Non-classical
WP_046128324.1	VY93_RS01280	VY93_01280	A0A8D3YIW1	16	170	0.251852	675	Extracellular	Non-classical
WP_046128325.1	VY93_RS01285	VY93_01285	A0A8D3YJ80	7	77	0.49359	156	Extracellular	Non-classical
WP_046128327.1	VY93_RS04265	VY93_04265		24	292	0.425036	687	Extracellular	Classical
WP_046128329.1	VY93_RS04120	VY93_04120		24	323	0.504687	640	Extracellular	Non-classical
WP_046128330.1	VY93_RS01315	VY93_01315	A0A8D3YHT3	8	74	0.459627	161	Extracellular	Non-classical
WP_046128337.1	VY93_RS01420	VY93_01420	A0A8D3YJ90	21	225	0.325145	692	Extracellular	Non-classical
WP_046128338.1	VY93_RS01425	VY93_01425	A0A8D3YII4	4	75	0.517241	145	Extracellular	Non-classical
WP_046128341.1	VY93_RS01450	VY93_01450	A0A8D4CEP4	26	327	0.490255	667	Extracellular	Classical
WP_046128342.1	VY93_RS01455	VY93_01455	A0A8D3YHU1	6	58	0.408451	142	Extracellular	Non-classical
WP_046128349.1	VY93_RS03010	VY93_03010	A0A8D3YII2	6	84	0.502994	167	Extracellular	Non-classical
WP_052717816.1	VY93_RS01380	VY93_01380		10	124	0.3875	320	Extracellular	Non-classical
WP_052717818.1	VY93_RS04325	VY93_04325		12	143	0.414493	345	Extracellular	Non-classical
WP_052717822.1	VY93_RS01460	VY93_01460		11	107	0.317507	337	Extracellular	Non-classical
WP_052717826.1	VY93_RS01270	VY93_01270	A0A8D4CBG5	22	295	0.472	625	Extracellular	Non-classical
WP_052717828.1	VY93_RS01330	VY93_01330	A0A8D3YJA5	22	294	0.4704	625	Extracellular	Non-classical
WP_052717829.1	VY93_RS01410	VY93_01410	A0A8D3YHT1	22	295	0.472	625	Extracellular	Non-classical
WP_081619824.1	VY93_RS02300	VY93_02300	A0A8D4CF03	22	261	0.479779	544	Extracellular	Non-classical
WP_109536922.1	VY93_RS00340	VY93_00340	A0A8D3YIV5	5	57	0.425373	134	Extracellular	Classical
WP_109536960.1	VY93_RS00640	VY93_00640	A0A8D3YJ35	8	218	0.781362	279	CytoplasmicMembrane	-
WP_109537348.1	VY93_RS01690	VY93_01690	A0A8D4CAM5	7	185	0.742972	249	CytoplasmicMembrane	-
WP_117274821.1	VY93_RS01825	VY93_01825	A0A8D4CER0	8	116	0.462151	251	Extracellular	Classical
WP_117274826.1	VY93_RS04030	VY93_04030		15	360	0.731707	492	CytoplasmicMembrane	-
WP_117274827.1	VY93_RS02790	VY93_02790	A0A8D3YI94	19	253	0.388037	652	Extracellular	Classical
WP_117274834.1	VY93_RS03145	VY93_03145	A0A8D4CBQ8	4	50	0.609756	82	Extracellular	-
WP_117274836.1	VY93_RS03335	VY93_03335	A0A8D3YJ68	9	227	0.654179	347	CytoplasmicMembrane	-
WP_117274844.1	VY93_RS00345	VY93_00345	A0A8D3YI79	14	175	0.486111	360	CytoplasmicMembrane	-
WP_117274853.1	VY93_RS00700	VY93_00700	A0A8D3YJK8	11	155	0.439093	353	Extracellular	Classical
WP_220094922.1	VY93_RS01215	VY93_01215	A0A8D4CEN6	23	273	0.416794	655	CytoplasmicMembrane	-
(a)According to NCBI database (https://www.ncbi.nlm.nih.gov/)
(b)According to Uniprot (https://www.uniprot.org/)
(c)According to Predicted Antigenicity Peptides (http://imed.med.ucm.es/Tools/antigenic.pl)
