# Supplementary material for: Hypothetical Proteins of Mycoplasma synoviae Reannotation and Expression Changes Identified via RNA-Sequencing
Source: Microorganisms. 2023 Nov 6;11(11):2716. doi: 10.3390/microorganisms11112716 (PMC10673309; doi:10.3390/microorganisms11112716)
Supplement: Supplementary file 1 [file microorganisms-11-02716-s001.zip › Supplementary /Supplementary Table S5.xlsx]

## Sheet: Table 5a
Supplementary Table 5a: Gene ontology (GO) categorization to HPs of M. synoviae ATCC 25204. The GO categorization was performed by Blast2GO, and the results were subcategorized in threee different categories "Molecular function", "Biological processes" and "Cellular component".
NCBI Protein ID(a)	NCBI locus(a)	NCBI Old locus(a)	UNIPROT ID(b)	Molecular function	Biological processes	Cellular compartiment	GO ID(c)
WP_011283232.1	VY93_RS00365	A0A8D3YHI9	A0A8D3YHI9
WP_011283309.1	VY93_RS00780	A0A8D3YJL7	A0A8D3YJL7
WP_011283502.1	VY93_RS01950	A0A8D3YI58	A0A8D3YI58
WP_011283510.1	VY93_RS01990	A0A8D4CER8	A0A8D4CER8
WP_011283591.1	VY93_RS02425	A0A8D4CEX7	A0A8D4CEX7	carbohydrate derivative binding	carbohydrate derivative metabolic process;		P:GO:1901135; F:GO:0097367
WP_011283757.1	VY93_RS03395	A0A8D4CBS1	A0A8D4CBS1	tRNA binding			F:GO:0000049
WP_020002733.1	VY93_RS00205	A0A8D4CC32	A0A8D4CC32
WP_020002735.1	VY93_RS00910	A0A8D3YHU9	A0A8D3YHU9
WP_020002736.1	VY93_RS00915	A0A8D4CBF2	A0A8D4CBF2
WP_020002741.1	VY93_RS04225
WP_020002743.1	VY93_RS00990	A0A8D4CC73	A0A8D4CC73		regulation of transcription, DNA-templated		P:GO:0006355
WP_020002754.1	VY93_RS01500	A0A8D4CBH2	A0A8D4CBH2
WP_020002757.1	VY93_RS00960	A0A8D3YHQ2	A0A8D3YHQ2
WP_020002759.1	VY93_RS00970	A0A8D4CEZ9	A0A8D4CEZ9
WP_020002761.1	VY93_RS02560	A0A8D4CBN2	A0A8D4CBN2
WP_020002762.1	VY93_RS04250
WP_020002768.1	VY93_RS04200
WP_020002770.1	VY93_RS01570	A0A8D3YJD1	A0A8D3YJD1
WP_020002774.1	VY93_RS01555	A0A8D3YJT0	A0A8D3YJT0
WP_020002775.1	VY93_RS01550	A0A8D3YHW1	A0A8D3YHW1
WP_020002782.1	VY93_RS00240	A0A8D4CBC0	A0A8D4CBC0
WP_020002797.1	VY93_RS03080	A0A8D3YIB7	A0A8D3YIB7
WP_020002801.1	VY93_RS03025	A0A8D3YJF2	A0A8D3YJF2
WP_020002803.1	VY93_RS03020	A0A8D3YIB3	A0A8D3YIB3
WP_020002806.1	VY93_RS04210
WP_020002811.1	VY93_RS00945	A0A8D3YHR9	A0A8D3YHR9
WP_020002817.1	VY93_RS02525	A0A8D4CCE0	A0A8D4CCE0
WP_020002818.1	VY93_RS02530	A0A8D3YI54	A0A8D3YI54
WP_020002839.1	VY93_RS00315	A0A8D3YHN3	A0A8D3YHN3
WP_020002846.1	VY93_RS00275	A0A8D3YJF9	A0A8D3YJF9
WP_020002852.1	VY93_RS03110	A0A8D3YJR6	A0A8D3YJR6	FMN adenylyltransferase activity	riboflavin biosynthetic process		P:GO:0009231; F:GO:0003919
WP_020002854.1	VY93_RS03120	A0A8D3YIC3	A0A8D3YIC3	RNA binding; pseudouridine synthase activity	pseudouridine synthesis; RNA processing		P:GO:0001522; P:GO:0006396; F:GO:0003723; F:GO:0009982
WP_020002867.1	VY93_RS03220	A0A8D3YIJ7	A0A8D3YIJ7
WP_020002878.1	VY93_RS02420	A0A8D4CAR8	A0A8D4CAR8
WP_020002889.1	VY93_RS04190
WP_020002897.1	VY93_RS01110	A0A8D4CER9	A0A8D4CER9
WP_020002916.1	VY93_RS00790	A0A8D3YJZ3	A0A8D3YJZ3
WP_020002924.1	VY93_RS00830	A0A8D3YHU0	A0A8D3YHU0
WP_020002926.1	VY93_RS00840	A0A8D3YHN9	A0A8D3YHN9	proton-transporting ATP synthase activity, rotational mechanism	ATP synthesis coupled proton transport;	proton-transporting ATP synthase complex, catalytic core F(1)	P:GO:0015986; F:GO:0046933; C:GO:0045261
WP_020002927.1	VY93_RS00845	A0A8D3YIQ6	A0A8D3YIQ6
WP_020002928.1	VY93_RS00850	A0A8D3YJ43	A0A8D3YJ43
WP_020002935.1	VY93_RS01765	A0A8D4CAM8	A0A8D4CAM8
WP_020002936.1	VY93_RS01760	A0A8D3YHX5	A0A8D3YHX5	RNA binding	regulation of transcription, DNA-templated		P:GO:0006355; F:GO:0003723
WP_020002944.1	VY93_RS01720	A0A8D3YJB6	A0A8D3YJB6
WP_020002945.1	VY93_RS01715	A0A8D3YJ21	A0A8D3YJ21
WP_020002946.1	VY93_RS01710	A0A8D3YHV8	A0A8D3YHV8
WP_020002947.1	VY93_RS01705	A0A8D4CBI2	A0A8D4CBI2
WP_020002956.1	VY93_RS01660	A0A8D3YJT7	A0A8D3YJT7
WP_020002981.1	VY93_RS02865	A0A8D3YI97	A0A8D3YI97
WP_020002993.1	VY93_RS02935	A0A8D3YJE2	A0A8D3YJE2
WP_020003000.1	VY93_RS02970	A0A8D3YJQ9	A0A8D3YJQ9
WP_020003012.1	VY93_RS02695	A0A8D3YI84	A0A8D3YI84
WP_020003014.1	VY93_RS02705	A0A8D4CEU9	A0A8D4CEU9
WP_020003015.1	VY93_RS02710	A0A8D3YI85	A0A8D3YI85
WP_020003019.1	VY93_RS02730	A0A8D4CAS9	A0A8D4CAS9	metalloendopeptidase activity	proteolysis		P:GO:0006508; F:GO:0004222
WP_020003040.1	VY93_RS00115	A0A8D4CEI5	A0A8D4CEI5
WP_020003041.1	VY93_RS00110	A0A8D3YJE1	A0A8D3YJE1
WP_020003063.1	VY93_RS00715	A0A8D3YJ40	A0A8D3YJ40
WP_020003064.1	VY93_RS00710	A0A8D3YHM9	A0A8D3YHM9
WP_020003065.1	VY93_RS00705	A0A8D4CEL6	A0A8D4CEL6
WP_020003069.1	VY93_RS00680	A0A8D3YIN4	A0A8D3YIN4
WP_020003105.1	VY93_RS00485	A0A8D3YHJ9	A0A8D3YHJ9
WP_020003117.1	VY93_RS03260	A0A8D3YJ58	A0A8D3YJ58
WP_020003121.1	VY93_RS03280	A0A8D3YIE2	A0A8D3YIE2
WP_020003162.1	VY93_RS03535	A0A8D4CF29	A0A8D4CF29
WP_020003182.1	VY93_RS01810	A0A8D3YIM0	A0A8D3YIM0
WP_020003183.1	VY93_RS01815	A0A8D3YHY5	A0A8D3YHY5
WP_020003191.1	VY93_RS01855	A0A8D3YHY6	A0A8D3YHY6
WP_020003197.1	VY93_RS01895	A0A8D3YIN2	A0A8D3YIN2
WP_020003198.1	VY93_RS01900	A0A8D3YHZ6	A0A8D3YHZ6
WP_020003204.1	VY93_RS01930	A0A8D4CCB1	A0A8D4CCB1
WP_020003213.1	VY93_RS04205
WP_020003214.1	VY93_RS02000	A0A8D3YJH0	A0A8D3YJH0
WP_020003223.1	VY93_RS02050	A0A8D3YJF5	A0A8D3YJF5
WP_020003229.1	VY93_RS02085	A0A8D4CCC0	A0A8D4CCC0
WP_020003230.1	VY93_RS02090	A0A8D3YI12	A0A8D3YI12
WP_020003234.1	VY93_RS02110	A0A8D4CBL0	A0A8D4CBL0
WP_020003242.1	VY93_RS02170	A0A8D4CAQ3	A0A8D4CAQ3
WP_020003244.1	VY93_RS02175	A0A8D4CEW4	A0A8D4CEW4	phosphomevalonate kinase activity	cholesterol biosynthetic process	cytoplasm	P:GO:0006695; F:GO:0004631; C:GO:0005737
WP_020003253.1	VY93_RS02220	A0A8D3YJZ4	A0A8D3YJZ4
WP_020003257.1	VY93_RS02240	A0A8D3YJJ7	A0A8D3YJJ7
WP_020003259.1	VY93_RS02250	A0A8D3YI31	A0A8D3YI31
WP_020003260.1	VY93_RS02255	A0A8D4CAQ8	A0A8D4CAQ8
WP_020003268.1	VY93_RS02305	A0A8D3YK04	A0A8D3YK04
WP_020003269.1	VY93_RS02310	A0A8D4CET5	A0A8D4CET5
WP_020003270.1	VY93_RS02315	A0A8D3YI45	A0A8D3YI45
WP_020003279.1	VY93_RS02370	A0A8D3YJ89	A0A8D3YJ89
WP_026365142.1	VY93_RS00250	A0A8D3YHG9	A0A8D3YHG9
WP_026365147.1	VY93_RS03705	A0A8D3YIJ8	A0A8D3YIJ8	DNA binding; N-methyltransferase activity	DNA methylation		P:GO:0006306; F:GO:0003677; F:GO:0008170
WP_026365148.1	VY93_RS03710	A0A8D4CAY3	A0A8D4CAY3
WP_026365149.1	VY93_RS03720	A0A8D3YIR4	A0A8D3YIR4
WP_026365150.1	VY93_RS04185
WP_026365151.1	VY93_RS03725	A0A8D4CBT5	A0A8D4CBT5
WP_026365154.1	VY93_RS00350	A0A8D3YHK9	A0A8D3YHK9
WP_026365158.1	VY93_RS03200	A0A8D3YID0	A0A8D3YID0	nucleic acid binding			F:GO:0003676
WP_027332489.1	VY93_RS03860
WP_027332492.1	VY93_RS00215	A0A8D4CAF0	A0A8D4CAF0
WP_027332496.1	VY93_RS00965	A0A8D3YJ65	A0A8D3YJ65
WP_027332503.1	VY93_RS01400	A0A8D4CBH0	A0A8D4CBH0
WP_027332508.1	VY93_RS03820
WP_036434141.1	VY93_RS02725	A0A8D3YI80	A0A8D3YI80
WP_036434150.1	VY93_RS02950	A0A8D3YIA4	A0A8D3YIA4
WP_036434211.1	VY93_RS00470	A0A8D3YJN3	A0A8D3YJN3
WP_036434240.1	VY93_RS03520	A0A8D4CCI8	A0A8D4CCI8
WP_036434382.1	VY93_RS00400	A0A8D4CBT9	A0A8D4CBT9	DNA binding;DNA-directed DNA polymerase activity;	DNA replication	DNA polymerase III complex	P:GO:0006260; F:GO:0003677; F:GO:0003887; C:GO:0009360
WP_046128305.1	VY93_RS00875	A0A8D4CEM5	A0A8D4CEM5
WP_046128318.1	VY93_RS01245	A0A8D3YHR8	A0A8D3YHR8
WP_046128319.1	VY93_RS01250	A0A8D4CAK2	A0A8D4CAK2
WP_046128320.1	VY93_RS01255	A0A8D4CES4	A0A8D4CES4
WP_046128321.1	VY93_RS01260	A0A8D3YHY2	A0A8D3YHY2	DNA binding；DNA-directed DNA polymerase activity	DNA replication	DNA polymerase III complex	P:GO:0006260; F:GO:0003677; F:GO:0003887; C:GO:0009360
WP_046128324.1	VY93_RS01280	A0A8D3YIW1	A0A8D3YIW1
WP_046128325.1	VY93_RS01285	A0A8D3YJ80	A0A8D3YJ80
WP_046128327.1	VY93_RS04265
WP_046128329.1	VY93_RS04120
WP_046128330.1	VY93_RS01315	A0A8D3YHT3	A0A8D3YHT3
WP_046128333.1	VY93_RS01350	A0A8D4CAK6	A0A8D4CAK6
WP_046128337.1	VY93_RS01420	A0A8D3YJ90	A0A8D3YJ90
WP_046128338.1	VY93_RS01425	A0A8D3YII4	A0A8D3YII4
WP_046128341.1	VY93_RS01450	A0A8D4CEP4	A0A8D4CEP4
WP_046128342.1	VY93_RS01455	A0A8D3YHU1	A0A8D3YHU1
WP_046128349.1	VY93_RS03010	A0A8D3YII2	A0A8D3YII2
WP_051085464.1	VY93_RS03700
WP_051085465.1	VY93_RS03875			DNA binding; N-methyltransferase activity	DNA methylation		P:GO:0006306; F:GO:0003677; F:GO:0008170
WP_051245053.1	VY93_RS03870
WP_052717777.1	VY93_RS03805
WP_052717816.1	VY93_RS01380
WP_052717818.1	VY93_RS04325
WP_052717822.1	VY93_RS01460
WP_052717826.1	VY93_RS01270	A0A8D4CBG5	A0A8D4CBG5
WP_052717828.1	VY93_RS01330	A0A8D3YJA5	A0A8D3YJA5
WP_052717829.1	VY93_RS01410	A0A8D3YHT1	A0A8D3YHT1
WP_081619824.1	VY93_RS02300	A0A8D4CF03	A0A8D4CF03
WP_109536922.1	VY93_RS00340	A0A8D3YIV5	A0A8D3YIV5
WP_109536960.1	VY93_RS00640	A0A8D3YJ35	A0A8D3YJ35
WP_109537196.1			A0A8D3YJ24
WP_109537226.1	VY93_RS02860	A0A8D3YJ24	A0A8D3YJB1
WP_109537311.1	VY93_RS03665	A0A8D3YJB1	A0A8D4CAM5
WP_109537348.1	VY93_RS01690	A0A8D4CAM5	A0A8D3YI81
WP_109537356.1	VY93_RS02755	A0A8D3YI81	A0A8D3YID1
WP_117274805.1	VY93_RS00770	A0A8D3YID1	A0A8D4CER0
WP_117274821.1	VY93_RS01825	A0A8D4CER0
WP_117274826.1	VY93_RS04030		A0A8D3YI94
WP_117274827.1	VY93_RS02790	A0A8D3YI94	A0A8D4CAU9
WP_117274833.1	VY93_RS03125	A0A8D4CAU9	A0A8D4CBQ8
WP_117274834.1	VY93_RS03145	A0A8D4CBQ8	A0A8D3YJ68
WP_117274836.1	VY93_RS03335	A0A8D3YJ68	A0A8D3YI79
WP_117274844.1	VY93_RS00345	A0A8D3YI79	A0A8D4CEN7
WP_117274846.1	VY93_RS00405	A0A8D4CEN7	A0A8D3YJK8
WP_117274853.1	VY93_RS00700	A0A8D3YJK8	A0A8D4CC77
WP_117274856.1	VY93_RS01095	A0A8D4CC77	A0A8D4CCA4
WP_117274875.1	VY93_RS01755	A0A8D4CCA4	A0A8D3YI06
WP_117274881.1	VY93_RS01980	A0A8D3YI06	A0A8D3YID7
WP_117274890.1	VY93_RS02740	A0A8D3YID7	A0A8D3YHV0
WP_144406205.1	VY93_RS01565	A0A8D3YHV0	A0A8D3YIK5
WP_144406207.1	VY93_RS03730	A0A8D3YIK5	A0A8D4CEN6
WP_220094922.1	VY93_RS01215	A0A8D4CEN6	A0A8D3YHM6
WP_020003095.1	VY93_RS00545	A0A8D3YHM6
(a)According to NCBI database (https://www.ncbi.nlm.nih.gov/)
(b)According to UniProt (https://www.uniprot.org/)
(c)ID number for the GO subcategory according to Gene Ontology Consortium (http://geneontology.org/).

## Sheet: Table S5b
Supplementary Table 5b: Identification of functional homologs to HPs of M. synoviae ATCC 25204. Functional homologous search were based in sequence similarity between orthologous proteins identified in several databases, and was performed by tools BLAST2GO, HMMER and FASTA.
NCBI Protein ID(a)	NCBI ID(a)	NCBI Old locus(a)	UNIPROT ID(b)	Homologs of known function
				BLAST2GO	HMMER(c)	FASTA(d)
WP_011283232.1	VY93_RS00365	A0A8D3YHI9	A0A8D3YHI9		No result	UL51_EHV1B
WP_011283309.1	VY93_RS00780	A0A8D3YJL7	A0A8D3YJL7	Putative helix-turn-helix protein, YlxM/p13-like	Putative helix-turn-helix protein, YlxM / p13 like	GERE_BACSU
WP_011283502.1	VY93_RS01950	A0A8D3YI58	A0A8D3YI58		No result	3BHS_BOVIN
WP_011283510.1	VY93_RS01990	A0A8D4CER8	A0A8D4CER8		No result	No result
WP_011283591.1	VY93_RS02425	A0A8D4CEX7	A0A8D4CEX7	carbohydrate derivative binding	No result	REN_SLCV
WP_011283757.1	VY93_RS03395	A0A8D4CBS1	A0A8D4CBS1	Nucleic acid-binding, OB-fold	Putative tRNA binding domain	SYFB_BACSU
WP_020002733.1	VY93_RS00205	A0A8D4CC32	A0A8D4CC32	Galactose-binding-like domain superfamily	No result	CLPAB_SOLLC
WP_020002735.1	VY93_RS00910	A0A8D3YHU9	A0A8D3YHU9		No result	NU5M_HUMAN
WP_020002736.1	VY93_RS00915	A0A8D4CBF2	A0A8D4CBF2		No result	ERF1_XENLA
WP_020002741.1	VY93_RS04225				No result	DNLJ_BACSU
WP_020002743.1	VY93_RS00990	A0A8D4CC73	A0A8D4CC73	Arc-type ribbon-helix-helix	No result	RL35A_PYRWO
WP_020002754.1	VY93_RS01500	A0A8D4CBH2	A0A8D4CBH2		No result	CH60_RAT
WP_020002757.1	VY93_RS00960	A0A8D3YHQ2	A0A8D3YHQ2	Prokaryotic membrane lipoprotein lipid attachment site profile.	No result	ETXB_STAAU
WP_020002759.1	VY93_RS00970	A0A8D4CEZ9	A0A8D4CEZ9		No result	V130_FOWPN
WP_020002761.1	VY93_RS02560	A0A8D4CBN2	A0A8D4CBN2		No result	GRSA_BREBE
WP_020002762.1	VY93_RS04250			Elongation factor Ts, dimerisation domain superfamily	No result	EFTS_ECOLI
WP_020002768.1	VY93_RS04200			Prokaryotic membrane lipoprotein lipid attachment site profile.	No result	ETB_STAAU
WP_020002770.1	VY93_RS01570	A0A8D3YJD1	A0A8D3YJD1		No result	C9L_VACCW
WP_020002774.1	VY93_RS01555	A0A8D3YJT0	A0A8D3YJT0		No result	DPOL_ICHVA
WP_020002775.1	VY93_RS01550	A0A8D3YHW1	A0A8D3YHW1		No result	PRE3_STAAU
WP_020002782.1	VY93_RS00240	A0A8D4CBC0	A0A8D4CBC0		No result	DRTS_PLACH
WP_020002797.1	VY93_RS03080	A0A8D3YIB7	A0A8D3YIB7		No result	PHO85_YEAST
WP_020002801.1	VY93_RS03025	A0A8D3YJF2	A0A8D3YJF2		No result	AFAE1_ECOLX
WP_020002803.1	VY93_RS03020	A0A8D3YIB3	A0A8D3YIB3		No result	NCAP_PI2HT
WP_020002806.1	VY93_RS04210				No result	RPC3_BPHK0
WP_020002811.1	VY93_RS00945	A0A8D3YHR9	A0A8D3YHR9		No result	CYB_LEITA
WP_020002817.1	VY93_RS02525	A0A8D4CCE0	A0A8D4CCE0		No result	REP_BPF1
WP_020002818.1	VY93_RS02530	A0A8D3YI54	A0A8D3YI54		No result	FANB_ECOLX
WP_020002839.1	VY93_RS00315	A0A8D3YHN3	A0A8D3YHN3		No result	VP74_NPVAC
WP_020002846.1	VY93_RS00275	A0A8D3YJF9	A0A8D3YJF9	P-loop containing nucleoside triphosphate hydrolase	DNA polymerase III, delta subunit	DPO3X_ECOLI
WP_020002852.1	VY93_RS03110	A0A8D3YJR6	A0A8D3YJR6	FAD synthetase	Prokaryotic riboflavin biosynthesis protein	SLC31_RAT
WP_020002854.1	VY93_RS03120	A0A8D3YIC3	A0A8D3YIC3	Pseudouridine synthase II, N-terminal	TruB family pseudouridylate synthase	TRUB_ECOL6
WP_020002867.1	VY93_RS03220	A0A8D3YIJ7	A0A8D3YIJ7		No result	D3_VACCC
WP_020002878.1	VY93_RS02420	A0A8D4CAR8	A0A8D4CAR8	Smr domain superfamily	No result	ILVG_ECOLI
WP_020002889.1	VY93_RS04190				No result	VNB_INBBE
WP_020002897.1	VY93_RS01110	A0A8D4CER9	A0A8D4CER9		No result	VMTL_LAMBD
WP_020002916.1	VY93_RS00790	A0A8D3YJZ3	A0A8D3YJZ3		No result	CYF_PEA
WP_020002924.1	VY93_RS00830	A0A8D3YHU0	A0A8D3YHU0		No result	CYB_CAEEL
WP_020002926.1	VY93_RS00840	A0A8D3YHN9	A0A8D3YHN9	ATP synthase, F1 complex, gamma subunit superfamily	No result	DICA_ECOLI
WP_020002927.1	VY93_RS00845	A0A8D3YIQ6	A0A8D3YIQ6		No result	PRE1_STAAU
WP_020002928.1	VY93_RS00850	A0A8D3YJ43	A0A8D3YJ43	mobidb-lite	No result	HEMA_I33A0
WP_020002935.1	VY93_RS01765	A0A8D4CAM8	A0A8D4CAM8		No result	RCEM_ROSDO
WP_020002936.1	VY93_RS01760	A0A8D3YHX5	A0A8D3YHX5	NusB-like superfamily	NusB family	NUSB_ECOLI
WP_020002944.1	VY93_RS01720	A0A8D3YJB6	A0A8D3YJB6	Prokaryotic membrane lipoprotein lipid attachment site profile.	No result	DNAA_MYCCT
WP_020002945.1	VY93_RS01715	A0A8D3YJ21	A0A8D3YJ21		No result	COPA_HELPY
WP_020002946.1	VY93_RS01710	A0A8D3YHV8	A0A8D3YHV8		No result	A1AG2_MOUSE
WP_020002947.1	VY93_RS01705	A0A8D4CBI2	A0A8D4CBI2	mobidb-lite	No result	RPOC1_EUGGR
WP_020002956.1	VY93_RS01660	A0A8D3YJT7	A0A8D3YJT7	Dimeric alpha-beta barrel	No result	GERE_BACSU
WP_020002981.1	VY93_RS02865	A0A8D3YI97	A0A8D3YI97		No result	MECR_STAAM
WP_020002993.1	VY93_RS02935	A0A8D3YJE2	A0A8D3YJE2		No result	NU5C_ORYNI
WP_020003000.1	VY93_RS02970	A0A8D3YJQ9	A0A8D3YJQ9		No result	Y04B_BPT4
WP_020003012.1	VY93_RS02695	A0A8D3YI84	A0A8D3YI84		No result	VXIS_BPL54
WP_020003014.1	VY93_RS02705	A0A8D4CEU9	A0A8D4CEU9		No result	REN_PYMVV
WP_020003015.1	VY93_RS02710	A0A8D3YI85	A0A8D3YI85		No result	GENK_ECOLX
WP_020003019.1	VY93_RS02730	A0A8D4CAS9	A0A8D4CAS9	Peptidase M13, C-terminal domain	Peptidase family M13	NEP_HUMAN
WP_020003040.1	VY93_RS00115	A0A8D4CEI5	A0A8D4CEI5		No result	KIP1_YEAST
WP_020003041.1	VY93_RS00110	A0A8D3YJE1	A0A8D3YJE1		No result	EF2_METJA
WP_020003063.1	VY93_RS00715	A0A8D3YJ40	A0A8D3YJ40	Aromatic cluster surface protein	No result	VL2_HPV33
WP_020003064.1	VY93_RS00710	A0A8D3YHM9	A0A8D3YHM9	Aromatic cluster surface protein	No result	KAP3_RAT
WP_020003065.1	VY93_RS00705	A0A8D4CEL6	A0A8D4CEL6	Aromatic cluster surface protein	No result	G6PI_ECOLI
WP_020003069.1	VY93_RS00680	A0A8D3YIN4	A0A8D3YIN4	Periplasmic binding protein-like I	No result	LacI
WP_020003105.1	VY93_RS00485	A0A8D3YHJ9	A0A8D3YHJ9	Extracytoplasmic thiamine-binding lipoprotein	Extracytoplasmic thiamine-binding lipoprotein	DPO3B_MYCCT
WP_020003117.1	VY93_RS03260	A0A8D3YJ58	A0A8D3YJ58		No result	RL17_RAT
WP_020003121.1	VY93_RS03280	A0A8D3YIE2	A0A8D3YIE2		No result	MOS_MSVTS
WP_020003162.1	VY93_RS03535	A0A8D4CF29	A0A8D4CF29		No result	AMYB_IPOBA
WP_020003182.1	VY93_RS01810	A0A8D3YIM0	A0A8D3YIM0		No result	MATRX_PI3H4
WP_020003183.1	VY93_RS01815	A0A8D3YHY5	A0A8D3YHY5	Prokaryotic membrane lipoprotein lipid attachment site profile.	No result	DPOL_PBCV1
WP_020003191.1	VY93_RS01855	A0A8D3YHY6	A0A8D3YHY6		No result	INV2_YEAST
WP_020003197.1	VY93_RS01895	A0A8D3YIN2	A0A8D3YIN2		No result	PDYN_HUMAN
WP_020003198.1	VY93_RS01900	A0A8D3YHZ6	A0A8D3YHZ6	Prokaryotic membrane lipoprotein lipid attachment site profile.	No result	PREA_BACTU
WP_020003204.1	VY93_RS01930	A0A8D4CCB1	A0A8D4CCB1	DNA-directed RNA polymerase subunit delta	No result	GUC2C_RAT
WP_020003213.1	VY93_RS04205				No result	IPT_AGRT4
WP_020003214.1	VY93_RS02000	A0A8D3YJH0	A0A8D3YJH0		No result	RR2_WHEAT
WP_020003223.1	VY93_RS02050	A0A8D3YJF5	A0A8D3YJF5		No result	V129_FOWPN
WP_020003229.1	VY93_RS02085	A0A8D4CCC0	A0A8D4CCC0	MetI-like superfamily	No result	LACG_RHIRD
WP_020003230.1	VY93_RS02090	A0A8D3YI12	A0A8D3YI12	Prokaryotic membrane lipoprotein lipid attachment site profile.	No result	UGPB_ECO57
WP_020003234.1	VY93_RS02110	A0A8D4CBL0	A0A8D4CBL0		No result	CDC13_YEAST
WP_020003242.1	VY93_RS02170	A0A8D4CAQ3	A0A8D4CAQ3	Prokaryotic membrane lipoprotein lipid attachment site profile.	No result	FBPA_SERMA
WP_020003244.1	VY93_RS02175	A0A8D4CEW4	A0A8D4CEW4	P-loop containing nucleoside triphosphate hydrolase	P-mevalo_kinase	HRG_HUMAN
WP_020003253.1	VY93_RS02220	A0A8D3YJZ4	A0A8D3YJZ4		N6_N4_Mtase(DNA methylase)	ACOX5_CANTR
WP_020003257.1	VY93_RS02240	A0A8D3YJJ7	A0A8D3YJJ7		No result	NS4A_CVH22
WP_020003259.1	VY93_RS02250	A0A8D3YI31	A0A8D3YI31	Prokaryotic membrane lipoprotein lipid attachment site profile.	No result	CIN8_YEAST
WP_020003260.1	VY93_RS02255	A0A8D4CAQ8	A0A8D4CAQ8		No result	PTMCB_ECO57
WP_020003268.1	VY93_RS02305	A0A8D3YK04	A0A8D3YK04	mobidb-lite	No result	JUN_AVIS1
WP_020003269.1	VY93_RS02310	A0A8D4CET5	A0A8D4CET5		No result	FA8_HUMAN
WP_020003270.1	VY93_RS02315	A0A8D3YI45	A0A8D3YI45		No result	FABPI_RAT
WP_020003279.1	VY93_RS02370	A0A8D3YJ89	A0A8D3YJ89		No result	RPOA_MARPO
WP_026365142.1	VY93_RS00250	A0A8D3YHG9	A0A8D3YHG9		No result	SIN3_YEAST
WP_026365147.1	VY93_RS03705	A0A8D3YIJ8	A0A8D3YIJ8	S-adenosyl-L-methionine-dependent methyltransferase superfamily	No result	GB_HHV6U
WP_026365148.1	VY93_RS03710	A0A8D4CAY3	A0A8D4CAY3		No result	IL1A_CAPHI
WP_026365149.1	VY93_RS03720	A0A8D3YIR4	A0A8D3YIR4		No result	RCRO_BP434
WP_026365150.1	VY93_RS04185				No result	ETF2_VAR67
WP_026365151.1	VY93_RS03725	A0A8D4CBT5	A0A8D4CBT5		No result	VG4_BPPZA
WP_026365154.1	VY93_RS00350	A0A8D3YHK9	A0A8D3YHK9		No result	RP28_BPSP1
WP_026365158.1	VY93_RS03200	A0A8D3YID0	A0A8D3YID0	mobidb-lite	No result	RAD4_YEAST
WP_027332489.1	VY93_RS03860			Protein kinase-like domain superfamily	No result	VG59_BPT4
WP_027332492.1	VY93_RS00215	A0A8D4CAF0	A0A8D4CAF0		No result	OPSB_BOVIN
WP_027332496.1	VY93_RS00965	A0A8D3YJ65	A0A8D3YJ65		No result	PET54_YEAST
WP_027332503.1	VY93_RS01400	A0A8D4CBH0	A0A8D4CBH0		No result	VG36_BPT2
WP_027332508.1	VY93_RS03820				No result	UTER_MOUSE
WP_036434141.1	VY93_RS02725	A0A8D3YI80	A0A8D3YI80		No result	IL3_CALJA
WP_036434150.1	VY93_RS02950	A0A8D3YIA4	A0A8D3YIA4		No result	DNAA_PROMI
WP_036434211.1	VY93_RS00470	A0A8D3YJN3	A0A8D3YJN3	Protein kinase-like domain superfamily	No result	GPRK1_DROME
WP_036434240.1	VY93_RS03520	A0A8D4CCI8	A0A8D4CCI8		No result	IL1B_BOVIN
WP_036434382.1	VY93_RS00400	A0A8D4CBT9	A0A8D4CBT9	DNA polymerase III delta, N-terminal	DNA_pol3_delta(DNA polymerase III, delta subunit)	BAB1_BABBO
WP_046128305.1	VY93_RS00875	A0A8D4CEM5	A0A8D4CEM5		No result	VP5_BTV11
WP_046128318.1	VY93_RS01245	A0A8D3YHR8	A0A8D3YHR8		No result	GLNA_RAT
WP_046128319.1	VY93_RS01250	A0A8D4CAK2	A0A8D4CAK2		No result	REF_HEVBR
WP_046128320.1	VY93_RS01255	A0A8D4CES4	A0A8D4CES4	mobidb-lite	No result	VP6_ROTHC
WP_046128321.1	VY93_RS01260	A0A8D3YHY2	A0A8D3YHY2		No result	TSST_STAAU
WP_046128324.1	VY93_RS01280	A0A8D3YIW1	A0A8D3YIW1		No result	NSS_TSWVL
WP_046128325.1	VY93_RS01285	A0A8D3YJ80	A0A8D3YJ80		No result	Invasion protein
WP_046128327.1	VY93_RS04265			mobidb-lite	No result	LAMA2_HUMAN
WP_046128329.1	VY93_RS04120				No result	LAMA2_HUMAN
WP_046128330.1	VY93_RS01315	A0A8D3YHT3	A0A8D3YHT3		No result	HBB3_RANCA
WP_046128333.1	VY93_RS01350	A0A8D4CAK6	A0A8D4CAK6		No result	GH_SHV21
WP_046128337.1	VY93_RS01420	A0A8D3YJ90	A0A8D3YJ90	mobidb-lite	No result	SOM2_HUMAN
WP_046128338.1	VY93_RS01425	A0A8D3YII4	A0A8D3YII4		No result	NS7B_CVCAK
WP_046128341.1	VY93_RS01450	A0A8D4CEP4	A0A8D4CEP4	mobidb-lite	No result	1B44_HUMAN
WP_046128342.1	VY93_RS01455	A0A8D3YHU1	A0A8D3YHU1		No result	FUMB_ECOLI
WP_046128349.1	VY93_RS03010	A0A8D3YII2	A0A8D3YII2		No result	TFPI1_HUMAN
WP_051085464.1	VY93_RS03700				No result	NSP4_ROTH7
WP_051085465.1	VY93_RS03875			DNA methylase N-4/N-6	N6_N4_Mtase(DNA methylase)	SP0F_BACSU
WP_051245053.1	VY93_RS03870				No result	GAG17_DROME
WP_052717777.1	VY93_RS03805				No result	VG59_BPT4
WP_052717816.1	VY93_RS01380				No result	FER_MYCSM
WP_052717818.1	VY93_RS04325			mobidb-lite	No result	CYC6_PAVLU
WP_052717822.1	VY93_RS01460			mobidb-lite	No result	VP6_ROTHC
WP_052717826.1	VY93_RS01270	A0A8D4CBG5	A0A8D4CBG5	mobidb-lite	No result	MYH7_RAT
WP_052717828.1	VY93_RS01330	A0A8D3YJA5	A0A8D3YJA5	mobidb-lite	No result	KINH_DROME
WP_052717829.1	VY93_RS01410	A0A8D3YHT1	A0A8D3YHT1	mobidb-lite	No result	MYH7_RAT
WP_081619824.1	VY93_RS02300	A0A8D4CF03	A0A8D4CF03		No result	FIBP_ADE03
WP_109536922.1	VY93_RS00340	A0A8D3YIV5	A0A8D3YIV5		No result	UL92_SHV21
WP_109536960.1	VY93_RS00640	A0A8D3YJ35	A0A8D3YJ35		No result	VG58_SHV21
WP_109537196.1			A0A8D3YJ24	PQ-loop repeat	No result	PT494_YEAST
WP_109537226.1	VY93_RS02860	A0A8D3YJ24	A0A8D3YJB1	P-loop containing nucleoside triphosphate hydrolase	No result	FTHS_CLOAC
WP_109537311.1	VY93_RS03665	A0A8D3YJB1	A0A8D4CAM5		No result	NS4A_CVH22
WP_109537348.1	VY93_RS01690	A0A8D4CAM5	A0A8D3YI81		No result	CIN8_YEAST
WP_109537356.1	VY93_RS02755	A0A8D3YI81	A0A8D3YID1		No result	CDC13_YEAST
WP_117274805.1	VY93_RS00770	A0A8D3YID1	A0A8D4CER0		No result	HBB_ALLMI
WP_117274821.1	VY93_RS01825	A0A8D4CER0		Major outer membrane lipoprotein (murein-lipoproteins)	No result	No result
WP_117274826.1	VY93_RS04030		A0A8D3YI94		No result	No result
WP_117274827.1	VY93_RS02790	A0A8D3YI94	A0A8D4CAU9	Aromatic cluster surface protein	No result	4F2_HUMAN
WP_117274833.1	VY93_RS03125	A0A8D4CAU9	A0A8D4CBQ8		No result	PYRF_MUCCL
WP_117274834.1	VY93_RS03145	A0A8D4CBQ8	A0A8D3YJ68		No result	LHA1_RHOS4
WP_117274836.1	VY93_RS03335	A0A8D3YJ68	A0A8D3YI79		No result	VG59_BPT4
WP_117274844.1	VY93_RS00345	A0A8D3YI79	A0A8D4CEN7		No result	HS90A_CHICK
WP_117274846.1	VY93_RS00405	A0A8D4CEN7	A0A8D3YJK8		No result	LA_RAT
WP_117274853.1	VY93_RS00700	A0A8D3YJK8	A0A8D4CC77		No result	X_HBVD2
WP_117274856.1	VY93_RS01095	A0A8D4CC77	A0A8D4CCA4		No result	SP0B_BACSU
WP_117274875.1	VY93_RS01755	A0A8D4CCA4	A0A8D3YI06		No result	IMMV_ECOLX
WP_117274881.1	VY93_RS01980	A0A8D3YI06	A0A8D3YID7		No result	KAR3_YEAST
WP_117274890.1	VY93_RS02740	A0A8D3YID7	A0A8D3YHV0		No result	VC05_VACCW
WP_144406205.1	VY93_RS01565	A0A8D3YHV0	A0A8D3YIK5		No result	COX41_BOVIN
WP_144406207.1	VY93_RS03730	A0A8D3YIK5	A0A8D4CEN6		No result	Apolipoprotein A-IV precursor
WP_220094922.1	VY93_RS01215	A0A8D4CEN6	A0A8D3YHM6	mobidb-lite	No result	T2E1_ECOLX
WP_020003095.1	VY93_RS00545	A0A8D3YHM6		Ebh helix bundles repeating unit (S and A modules)
(a)According to NCBI database (https://www.ncbi.nlm.nih.gov/)
(b)According to UniProt (https://www.uniprot.org/)
(c)According to HMMER (https://www.ebi.ac.uk/Tools/hmmer/search/phmmer)
(d)According to FASTA (https://fasta.bioch.virginia.edu/fasta_www2/fasta_list2.shtml)

## Sheet: Table S5c
Supplementary Table 5c: Identification of functional domains into HPs of M. synoviae ATCC 25204. Functional domains search were performed by tools Pfam, SUPERFAMILY, CATH, CDART, SMART, SBASE and INTERPRO.
NCBI Protein ID(a)	NCBI locus(a)	UNIPROT ID(b)	Pfam(family/Domain)(c)	SUPERFAMILY(d)	CATH(e)	CDART(f)	SMART(g)	SBASE(h)	InterPro
WP_011283232.1	VY93_RS00365	A0A8D3YHI9		No result	No result		No result	No result	No result
WP_011283309.1	VY93_RS00780	A0A8D3YJL7	Putative helix-turn-helix protein, YlxM / p13 like	Sigma3 and sigma4 domains of RNA polymerase sigma factors	UPF0122 protein A6J86_005860		HTH Superfamily	YlxM/p13-like - like domain；Sigma-70 region 4 - like domain；Sigma-70, region 4 type 2 - like domain	No result
WP_011283502.1	VY93_RS01950	A0A8D3YI58		ABC transporter transmembrane region	No result		No result	No result	No result
WP_011283510.1	VY93_RS01990	A0A8D4CER8	Domain of unknown function (DUF5904)	No result	No result		No result	Nematode chemoreceptor, Sra - like domain	No result
WP_011283591.1	VY93_RS02425	A0A8D4CEX7		SIS domain	No result		No result	DNA-directed DNA polymerase - like domain; Phosphoglucose isomerase (PGI) - like domain; DH - like domain; Geminivirus AL3 coat protein - like domain;	No result
WP_011283757.1	VY93_RS03395	A0A8D4CBS1	Putative tRNA binding domain	Nucleic acid-binding proteins	Phenylalanine--tRNA ligase beta subunit	tRNA-binding protein	tRNA_bindingDomain Superfamily	t-RNA-binding region - like domain	No result
WP_020002733.1	VY93_RS00205	A0A8D4CC32	Bacterial pre-peptidase C-terminal domain	Galactose-binding domain-like	No result		No result	Sulfatase - like domain;Fibronectin, type III - like domain;Peptidase, archaeal and bacterial C-terminal - like domain;Semaphorin/CD100 antigen - like domain;Peptidase S41 - like domain;5'-Nucleotidase, C-terminal - like domain;	No result
WP_020002735.1	VY93_RS00910	A0A8D3YHU9		No result	No result		No result	Acriflavin resistance protein - like domain;Pyridine nucleotide-disulphide oxidoreductase, NAD-binding region - like domain;	No result
WP_020002736.1	VY93_RS00915	A0A8D4CBF2	Colicin D	No result	No result	GNAT family N-acetyltransferase/peptidase C39 family protein	Peptidase_C39_like Superfamily	Glycoside hydrolase family 2, immunoglobulin-like beta-sandwich - like domain; Helicase, C-terminal - like domain;Catalase-related - like domain; Aspartate/glutamate/uridylate kinase - like domain;Mitochondrial substrate carrier - like domain;Secretion protein HlyD - like domain	No result
WP_020002741.1	VY93_RS04225			No result	No result		No result	No result	No result
WP_020002743.1	VY93_RS00990	A0A8D4CC73	Ribbon-helix-helix protein, copG family	No result	No result		No result	No result	No result
WP_020002754.1	VY93_RS01500	A0A8D4CBH2	RWP-RK domain	No result	No result		No result	No result	No result
WP_020002757.1	VY93_RS00960	A0A8D3YHQ2		No result	No result		No result	HI0933-like protein - like domain; PA14-related - like domain;DNA polymerase B region - like domain;DNA-directed DNA polymerase B - like domain;Ribosomal protein S2 - like domain;	No result
WP_020002759.1	VY93_RS00970	A0A8D4CEZ9	SH3 fold domain associated with phage DNA polymerases	No result	No result		No result	Bacterial luciferase-like - like domain;Phosphatidate cytidylyltransferase - like domain;	No result
WP_020002761.1	VY93_RS02560	A0A8D4CBN2		No result	No result		No result	Protein kinase - like domain; Olfactomedin-like - like domain;Tektin - like domain;BAR - like domain;	No result
WP_020002762.1	VY93_RS04250			Elongation factor Ts (EF-Ts), dimerisation domain	No result	translation elongation factor Ts	tsf Superfamily	Elongation factor Ts - like domain	No result
WP_020002768.1	VY93_RS04200		Mannosyltransferase (PIG-V)	No result	No result		No result	No result	No result
WP_020002770.1	VY93_RS01570	A0A8D3YJD1		No result	No result		No result	Protein kinase - like domain;TonB-dependent receptor - like domain;	No result
WP_020002774.1	VY93_RS01555	A0A8D3YJT0	ATP-dependent protease La (LON) substrate-binding domain	No result	No result		No result	BTB - like domain	No result
WP_020002775.1	VY93_RS01550	A0A8D3YHW1	Mu-like prophage FluMu N-terminal domain	No result	No result		No result	nucleic acid binding, OB-fold, tRNA/helicase-type - like domain;Cyanate lyase, C-terminal - like domain;Exodeoxyribonuclease V, RecC subunit - like domain; Exocyst complex component Sec10 - like domain;Aconitate hydratase, C-terminal - like domain;Aminoacyl tRNA synthetase, class II, N-terminal - like domain;	No result
WP_020002782.1	VY93_RS00240	A0A8D4CBC0	Beta-catenin-interacting protein ICAT	No result	No result		No result	Seadornavirus VP6 - like domain; Interferon-inducible GTPase - like domain; AAA ATPase - like domain;Sec1-like protein - like domain;	No result
WP_020002797.1	VY93_RS03080	A0A8D3YIB7		No result	No result		No result	Transcriptional regulatory protein, C-terminal - like domain;Anion-transporting ATPase - like domain;MCP methyltransferase, CheR-type - like domain; Cytochrome P450 - like domain;	No result
WP_020002801.1	VY93_RS03025	A0A8D3YJF2	Putative lactococcus lactis phage r1t holin	No result	No result		No result	No result	No result
WP_020002803.1	VY93_RS03020	A0A8D3YIB3		No result	No result		No result	Recombinase Flp protein - like domain;Protein of unknown function DUF1033 - like domain;AAA ATPase - like domain;Glycosyl hydrolase 53 - like domain;Helicase, C-terminal - like domain;	No result
WP_020002806.1	VY93_RS04210			No result	No result		No result	No result	No result
WP_020002811.1	VY93_RS00945	A0A8D3YHR9		No result	No result		No result	No result	No result
WP_020002817.1	VY93_RS02525	A0A8D4CCE0	Cadherin prodomain like	No result	No result		No result	Anticodon-binding - like domain;Hexon-associated protein - like domain;	No result
WP_020002818.1	VY93_RS02530	A0A8D3YI54		No result	No result		No result	BIG1, ER integral membrane cell wall biogenesis - like domain;	No result
WP_020002839.1	VY93_RS00315	A0A8D3YHN3		No result	No result		No result	No result	No result
WP_020002846.1	VY93_RS00275	A0A8D3YJF9	DNA polymerase III, delta subunit	P-loop containing nucleoside triphosphate hydrolases	DNA polymerase III subunit delta	DNA polymerase III subunit delta'	PRK07132 Superfamily	No result	No result
WP_020002852.1	VY93_RS03110	A0A8D3YJR6	FAD synthetase	Nucleotidylyl transferase	Riboflavin biosynthesis protein		PRK07143 Superfamily	Phosphatidylinositol-specific phospholipase C, X region - like domain; Riboflavin kinase / FAD synthetase - like domain;PKD - like domain; oly(A) polymerase, RNA-binding region - like domain; Glucose-inhibited division protein A - like domain	Riboflavin kinase (IPR023468)
WP_020002854.1	VY93_RS03120	A0A8D3YIC3	TruB family pseudouridylate synthase (N terminal domain)	Pseudouridine synthase	tRNA pseudouridine synthase B	tRNA pseudouridine(55) synthase TruB；putative methyltransferase	truB Superfamily	Pseudouridylate synthase TruB, N-terminal - like domain; MHC class II, beta chain, N-terminal - like domain;	tRNA pseudouridine synthase II, TruB (IPR014780)
WP_020002867.1	VY93_RS03220	A0A8D3YIJ7		No result	No result		No result	No result	No result
WP_020002878.1	VY93_RS02420	A0A8D4CAR8	Alpha-N-acetylglucosaminidase (NAGLU) N-terminal domain	No result	No result		No result	Smr protein/MutS2 C-terminal - like domain;Glycoside hydrolase, family 10 - like domain; Phosphatidylinositol-specific phospholipase C, X region - like domain; Smr protein/MutS2 C-terminal - like domain;	No result
WP_020002889.1	VY93_RS04190			No result	No result		No result	No result	No result
WP_020002897.1	VY93_RS01110	A0A8D4CER9	Super-infection exclusion protein B	No result	No result		No result	Hpt - like domain; ArgK protein - like domain; Carbohydrate-binding, CenC-like - like domain; L-lactate permease - like domain; tRNA ligase, fungi - like domain; Basic membrane lipoprotein - like domain;	No result
WP_020002916.1	VY93_RS00790	A0A8D3YJZ3	Transmembrane protein 51	No result	No result		No result	No result	No result
WP_020002924.1	VY93_RS00830	A0A8D3YHU0		No result	No result	ATP-binding protein	Full=Sensor protein KdpD	No result	No result
WP_020002926.1	VY93_RS00840	A0A8D3YHN9		ATP synthase (F1-ATPase), gamma subunit	No result		No result	ATPase, F1 complex, gamma subunit - like domain; Dihydrodipicolinate reductase - like domain	No result
WP_020002927.1	VY93_RS00845	A0A8D3YIQ6	SopE GEF domain	No result	No result		No result	Pleckstrin-like - like domain;Mitochondrial glycoprotein - like domain;	No result
WP_020002928.1	VY93_RS00850	A0A8D3YJ43		No result	No result		No result	Phosphotransferase system, phosphoenolpyruvate-dependent sugar EIIA 2 - like domain;Pyridoxal-5'-phosphate-dependent enzyme, beta subunit - like domain;	No result
WP_020002935.1	VY93_RS01765	A0A8D4CAM8	ECF transporter, substrate-specific component	No result	No result		No result	RDD - like domain;Protein of unknown function DUF124 - like domain;	No result
WP_020002936.1	VY93_RS01760	A0A8D3YHX5	NusB family Domain	NusB-like	Transcription antitermination factor NusB (1.10.940.10/FF/3)	transcription antitermination factor NusB	NusB_Sun Superfamily	No result	No result
WP_020002944.1	VY93_RS01720	A0A8D3YJB6		No result	No result		No result	AraC protein, arabinose-binding/dimerisation - like domain;Cytochrome P450 - like domain; Late protein L2 - like domain;Single-strand binding protein/Primosomal replication protein n - like domain;	No result
WP_020002945.1	VY93_RS01715	A0A8D3YJ21	Male gamete fusion factor	No result	No result		No result	ABC transporter related - like domain;Response regulator receiver - like domain;Glycoside hydrolase, family 49 - like domain;Sugar isomerase (SIS) - like domain;	No result
WP_020002946.1	VY93_RS01710	A0A8D3YHV8	Lipoprotein associated domain	No result	No result		No result	Glutathione S-transferase, N-terminal - like domain;Glutathione S-transferase, N-terminal - like domain;Glutathione S-transferase, N-terminal - like domain; Protein kinase - like domain;Carbohydrate-binding WSC - like domain;	No result
WP_020002947.1	VY93_RS01705	A0A8D4CBI2	Domain of unknown function (DUF3854)	No result	No result		No result	No result	No result
WP_020002956.1	VY93_RS01660	A0A8D3YJT7	Antibiotic biosynthesis monooxygenase	Dimeric alpha+beta barrel	No result	putative quinol monooxygenase,antibiotic biosynthesis monooxygenase	ABM Superfamily	No result	No result
WP_020002981.1	VY93_RS02865	A0A8D3YI97		No result	No result	recombinase,DnaD domain protein,RepB family plasmid replication initiator protein	DnaB Superfamily	Replication initiation and membrane attachment - like domain;Poxvirus P4A protein - like domain;	No result
WP_020002993.1	VY93_RS02935	A0A8D3YJE2		No result	No result		No result	Cytochrome b/b6, N-terminal - like domain	No result
WP_020003000.1	VY93_RS02970	A0A8D3YJQ9	Mycoplasma MFS transporter	No result	No result		No result	UspA - like domain;Histidine kinase A, N-terminal - like domain;	No result
WP_020003012.1	VY93_RS02695	A0A8D3YI84	QcrA subunit N-terminal region	No result	No result		No result	PAP/25A-associated - like domain	No result
WP_020003014.1	VY93_RS02705	A0A8D4CEU9	LMP repeated region	No result	No result		No result	Cyclin, N-terminal - like domain;Stage II sporulation P - like domain;	No result
WP_020003015.1	VY93_RS02710	A0A8D3YI85	Domain of unknown function (DUF3333)	No result	No result		No result	Glycine hydroxymethyltransferase - like domain; Chorismate synthase - like domain; RelA/SpoT - like domain; ATP-binding region, ATPase-like - like domain; Ubiquitin-conjugating enzyme, E2 - like domain; Ubiquitin-conjugating enzyme, E2 - like domain; Mannonate dehydratase - like domain;	No result
WP_020003019.1	VY93_RS02730	A0A8D4CAS9	Peptidase family M13	Metalloproteases ("zincins"), catalytic domain	Probable zinc metalloprotease	peptidase M13	PepO Superfamily	Peptidase M13 - like domain;Peptidase M13, neprilysin - like domain；Actin/actin-like - like domain;Zinc finger, C2CH-type - like domain; Thymidylate synthase complementing protein ThyX - like domain;Protein of unknown function DUF28 - like domain;	Peptidase M13 (IPR000718)
WP_020003040.1	VY93_RS00115	A0A8D4CEI5	DHHC palmitoyltransferase	No result	No result		No result	Spectrin repeat - like domain;Glycosyl transferase, family 20 - like domain;Histidine kinase A, N-terminal - like domain;	No result
WP_020003041.1	VY93_RS00110	A0A8D3YJE1	WTF protein	No result	No result		No result	Glycoside hydrolase family 65, central catalytic - like domain; Elongation factor G, domain IV - like domain;	No result
WP_020003063.1	VY93_RS00715	A0A8D3YJ40	C-terminal domain 11 of the ABC-three component (ABC-3C) systems	Serpins	No result	membrane protein	membrane protein（lipoprotein；DUF1573 domain-containing protein）	No result	Aromatic cluster surface protein (IPR027593)
WP_020003064.1	VY93_RS00710	A0A8D3YHM9		No result	No result	membrane protein	aro_clust_Mycop Superfamily	Prolyl 4-hydroxylase, alpha subunit - like domain; EPSP synthase (3-phosphoshikimate 1-carboxyvinyltransferase) - like domain;Protein of unknown function DUF596 - like domain;	Aromatic cluster surface protein (IPR027593)
WP_020003065.1	VY93_RS00705	A0A8D4CEL6	Ezrin/radixin/moesin family C terminal	No result	No result	membrane protein	aro_clust_Mycop Superfamily	Formylmethionine deformylase - like domain;Endonuclease/exonuclease/phosphatase - like domain;	Aromatic cluster surface protein (IPR027593)
WP_020003069.1	VY93_RS00680	A0A8D3YIN4	Trp repressor protein	Periplasmic binding protein-like I	No result		No result	Metal-dependent phosphohydrolase, HD region - like domain;Lysyl-tRNA synthetase (archaeal), class 1c - like domain;Ribosomal protein L22/L17 - like domain;Cytochrome P450 - like domain;	No result
WP_020003105.1	VY93_RS00485	A0A8D3YHJ9	Extracytoplasmic thiamine-binding lipoprotein	No result	High affinity transport system protein	high affinity transport system protein,alkylphosphonate ABC transporter	Mycoplasma_p37 Superfamily	High affinity transport system p37 - like domain; EAL - like domain; C-5 cytosine-specific DNA methylase - like domain;Fibronectin, type III - like domain; Glutamyl-tRNA synthetase, class Ic - like domain;	High affinity transport system p37 (IPR010592)
WP_020003117.1	VY93_RS03260	A0A8D3YJ58	Rho termination factor, N-terminal domain	No result	No result		No result	No result	No result
WP_020003121.1	VY93_RS03280	A0A8D3YIE2	SurA N-terminal domain	No result	No result		No result	Chaperonin Cpn60/TCP-1 - like domain;ATP-binding region, ATPase-like - like domain;ATP-binding region, ATPase-like - like domain;ATP-binding region, ATPase-like - like domain;Polysaccharide biosynthesis protein CapD - like domain;Histone H1/H5 - like domain;	No result
WP_020003162.1	VY93_RS03535	A0A8D4CF29	Domain of unknown function (DUF4833)	No result	No result		No result	Lipoprotein-associated - like domain	No result
WP_020003182.1	VY93_RS01810	A0A8D3YIM0		No result	No result		No result	Membrane bound O-acyl transferase, MBOAT - like domain;	No result
WP_020003183.1	VY93_RS01815	A0A8D3YHY5	Growth-arrest specific micro-tubule binding	No result	No result	sorting nexin-14 isoform X2	COG5391 Superfamily	Cysteinyl-tRNA synthetase, class Ia - like domain; Flagellar export chaperone - like domain;Protein of unknown function DUF247, plant - like domain;	No result
WP_020003191.1	VY93_RS01855	A0A8D3YHY6		No result	No result		No result	No result	No result
WP_020003197.1	VY93_RS01895	A0A8D3YIN2	D123	No result	No result		No result	Bacterial surface antigen (D15) - like domain	No result
WP_020003198.1	VY93_RS01900	A0A8D3YHZ6		No result	No result		No result	Class II aldolase/adducin, N-terminal - like domain; RNA helicase - like domain;Bacterial extracellular solute-binding protein, family 5 - like domain;Myosin head, motor region - like domain;	No result
WP_020003204.1	VY93_RS01930	A0A8D4CCB1	HB1, ASXL, restriction endonuclease HTH domain	No result	No result		No result	ParB-like nuclease - like domain;Protein of unknown function DUF639 - like domain; Nucleoside 2-deoxyribosyltransferase - like domain;Beta-lactamase-like - like domain; SEA - like domain;	No result
WP_020003213.1	VY93_RS04205			No result	No result		No result	Protein of unknown function DUF114 - like domain;Ribonuclease H - like domain;	No result
WP_020003214.1	VY93_RS02000	A0A8D3YJH0	Protein of unknown function (DUF3978)	No result	No result		No result	Mur ligase, middle region - like domain; Ribosomal protein S2 - like domain; Ribosomal protein S2 - like domain;Ribosomal protein S2 - like domain;Alanine dehydrogenase/PNT, N-terminal - like domain;Phosphatidylinositol 3- and 4-kinase, catalytic - like domain;	No result
WP_020003223.1	VY93_RS02050	A0A8D3YJF5	Family of unknown function (DUF6724)	No result	No result		No result	Protein of unknown function DUF927 - like domain	No result
WP_020003229.1	VY93_RS02085	A0A8D4CCC0	Cellulose biosynthesis protein BcsF	MetI-like	No result	carbohydrate ABC transporter permease	UgpE Superfamily	Binding-protein-dependent transport systems inner membrane component - like domain	No result
WP_020003230.1	VY93_RS02090	A0A8D3YI12	Lipoprotein_X	No result	No result	P40 protein;Variant surface antigen;BMP family ABC transporter substrate-binding protein	Mplas_variab_LP Superfamily	Phosphopantetheine-binding - like domain;Protein of unknown function DUF814 - like domain	No result
WP_020003234.1	VY93_RS02110	A0A8D4CBL0	Sigma factor regulator N-terminal	No result	No result		No result	Peptidase S41 - like domain	No result
WP_020003242.1	VY93_RS02170	A0A8D4CAQ3		No result	No result		No result	tRNA/rRNA methyltransferase, SpoU - like domain;ATPase, F1/V1/A1 complex, alpha/beta subunit, C-terminal - like domain; PAS - like domain	No result
WP_020003244.1	VY93_RS02175	A0A8D4CEW4	Phosphomevalonate kinase	No result	Phosphomevalonate kinase	phosphomevalonate kinase isoform 1	P-mevalo_kinase Superfamily	Higher eukaryotic phosphomevalonate kinase - like domain;Formylmethionine deformylase - like domain;Higher eukaryotic phosphomevalonate kinase - like domain;AAA ATPase - like domain;Chloramphenicol phosphotransferase-like - like domain	Higher eukaryotic phosphomevalonate kinase (IPR005919)
WP_020003253.1	VY93_RS02220	A0A8D3YJZ4		No result	No result		No result	Acyl-CoA oxidase, C-terminal - like domain; Lipid-binding START - like domain;	No result
WP_020003257.1	VY93_RS02240	A0A8D3YJJ7	ATP1G1/PLM/MAT8 family	No result	No result		No result	No result	No result
WP_020003259.1	VY93_RS02250	A0A8D3YI31	Fez1	No result	No result	zinc finger protein, partial,SMC-like protein	Smc Superfamily	SH2 motif - like domain;DNA/RNA non-specific endonuclease - like domain;	No result
WP_020003260.1	VY93_RS02255	A0A8D4CAQ8	PMP-22/EMP/MP20/Claudin family	No result	No result		No result	Protein kinase - like domain	No result
WP_020003268.1	VY93_RS02305	A0A8D3YK04	Domain of unknown function (DUF4461)	No result	No result	bifunctional 2',3'-cyclic-nucleotide 2'-phosphodiesterase/3'-nucleotidase;autotransporter outer membrane beta-barrel domain-containing protein	fibronec_FbpA Superfamily	Bacterial extracellular solute-binding protein, family 5 - like domain; Glycoside hydrolase, family 7 - like domain; Protein kinase - like domain;	No result
WP_020003269.1	VY93_RS02310	A0A8D4CET5		No result	No result		No result	SH2 motif - like domain; DNA/RNA non-specific endonuclease - like domain;	No result
WP_020003270.1	VY93_RS02315	A0A8D3YI45		No result	No result		No result	Peptidase M32, carboxypeptidase Taq metallopeptidase - like domain;Beta-ketoacyl synthase - like domain;	No result
WP_020003279.1	VY93_RS02370	A0A8D3YJ89		No result	No result		No result	B3/4 - like domain;Epsin, N-terminal - like domain;Peptidase C48, SUMO/Sentrin/Ubl1 - like domain;	No result
WP_026365142.1	VY93_RS00250	A0A8D3YHG9	Choline/ethanolamine kinase	Protein kinase-like (PK-like)	No result		No result	Aminoglycoside phosphotransferase - like domain; tRNA isopentenyltransferase - like domain; Ribosomal protein S2 - like domain;Serine/threonine protein kinase - like domain; Histidinol dehydrogenase - like domain;	No result
WP_026365147.1	VY93_RS03705	A0A8D3YIJ8	DNA methylase	S-adenosyl-L-methionine-dependent methyltransferases	Type III restriction-modification system StyLTI enzyme mod		No result	DNA methylase N-4/N-6 - like domain; Glutaredoxin - like domain; Peptidase C60, sortase A and B - like domain;	No result
WP_026365148.1	VY93_RS03710	A0A8D4CAY3		No result	No result		No result	DEAD/DEAH box helicase, N-terminal - like domain;Type III restriction enzyme, res subunit - like domain;Cytochrome P450 - like domain;Single-strand binding protein/Primosomal replication protein n - like domain;Pyridine nucleotide-disulphide oxidoreductase, NAD-binding region - like domain; GGDEF - like domain; Mannonate dehydratase - like domain;Inositol monophosphatase - like domain;Nitroreduct…	No result
WP_026365149.1	VY93_RS03720	A0A8D3YIR4	Dynamin GTPase effector domain	No result	No result		No result	ATPase, F1 complex, gamma subunit - like domain;AAA ATPase - like domain; ATPase, F1 complex, gamma subunit - like domain;Bacterial extracellular solute-binding protein, family 1 - like domai	No result
WP_026365150.1	VY93_RS04185			No result	No result		No result	ATPase, F1 complex, gamma subunit - like domain;AAA ATPase - like domain;Bacterial extracellular solute-binding protein, family 1 - like domain;	No result
WP_026365151.1	VY93_RS03725	A0A8D4CBT5		No result	No result		No result	Myosin head, motor region - like domain;HEAT - like domain;	No result
WP_026365154.1	VY93_RS00350	A0A8D3YHK9	ABC transporter transmembrane region 2	RNA polymerase subunits	No result		No result	No result	No result
WP_026365158.1	VY93_RS03200	A0A8D3YID0	PglZ domain	No result	No result		HNHc Superfamily	Pyridine nucleotide-disulphide oxidoreductase, NAD-binding region - like domain;Protein of unknown function DUF248, methyltransferase putative - like domain;	No result
WP_027332489.1	VY93_RS03860		Helix-turn-helix domain (DUF4817)	No result	No result		No result	RNA-binding S4 - like domain;dTDP-4-dehydrorhamnose reductase - like domain;	No result
WP_027332492.1	VY93_RS00215	A0A8D4CAF0		No result	No result		No result	Intracellular septation protein A - like domain	No result
WP_027332496.1	VY93_RS00965	A0A8D3YJ65	Malarial early transcribed membrane protein (ETRAMP)	No result	No result		No result	Bacterial extracellular solute-binding protein, family 3 - like domain; Ribosomal protein S20 - like domain; ATPase, V1/A1 complex, subunit E - like domain; Glycoside hydrolase, family 32 - like domain;Protein of unknown function DUF48 - like domain;Phage major capsid protein, P2 - like domain;	No result
WP_027332503.1	VY93_RS01400	A0A8D4CBH0		No result	No result		No result	Mycoplasma haemagglutinin - like domain;ATP-binding region, ATPase-like - like domain; Peptidyl-prolyl cis-trans isomerase, cyclophilin type - like domain;Type I phosphodiesterase/nucleotide pyrophosphatase - like domain	No result
WP_027332508.1	VY93_RS03820			No result	No result		No result	Mycoplasma haemagglutinin - like domain;Mlp lipoprotein - like domain;	No result
WP_036434141.1	VY93_RS02725	A0A8D3YI80	Centromere-associated protein K	No result	No result		No result	No result	No result
WP_036434150.1	VY93_RS02950	A0A8D3YIA4		No result	No result		No result	Herpesvirus BTRF1 protein - like domain	No result
WP_036434211.1	VY93_RS00470	A0A8D3YJN3	Nucleic acid binding protein NABP	Protein kinase-like (PK-like)	No result	Protein Kinases, catalytic domain	PKc_like Superfamily	Aminoglycoside phosphotransferase - like domain;Choline/ethanolamine kinase - like domain;Nuclear transport factor 2 - like domain;Protein of unknown function DUF1692 - like domain;Nuclear transport factor 2 - like domain;Short-chain dehydrogenase/reductase SDR - like domain;Manganese and iron superoxide dismutase - like domain;3-hydroxyacyl-CoA dehydrogenase, NAD-binding - like domain;	No result
WP_036434240.1	VY93_RS03520	A0A8D4CCI8	TolA binding protein trimerisation	No result	No result	signal-induced proliferation-associated 1-like protein 2 isoform X4;transposase, degenerate	ZapB Superfamily	Marvel - like domain	No result
WP_036434382.1	VY93_RS00400	A0A8D4CBT9	DNA polymerase III, delta subunit	P-loop containing nucleoside triphosphate hydrolases	No result	DNA polymerase III delta	HolA Superfamily	DNA polymerase III, delta - like domain; AAA ATPase, central region - like domain; Peptidase C14, caspase catalytic - like domain; EXS, C-terminal - like domain;Sulfatase - like domain; RNA-binding region RNP-1 (RNA recognition motif) - like domain;	No result
WP_046128305.1	VY93_RS00875	A0A8D4CEM5	Threonine synthase N terminus	No result	No result		No result	Protein of unknown function DUF463, YcjX-like protein - like domain; Sporozoite P67 surface antigen - like domain;	No result
WP_046128318.1	VY93_RS01245	A0A8D3YHR8	Vacuolar protein sorting protein 11 C terminal	No result	No result		No result	Mycoplasma haemagglutinin - like domain;	No result
WP_046128319.1	VY93_RS01250	A0A8D4CAK2		No result	No result		No result	Mycoplasma haemagglutinin - like domain;HMG1/2 (high mobility group) box - like domain;	No result
WP_046128320.1	VY93_RS01255	A0A8D4CES4	Tail spike TSP1/Gp66 receptor binding N-terminal domain	No result	No result		No result	Mycoplasma haemagglutinin - like domain;Uncharacterised sugar-binding - like domain;Protein of unknown function DUF1664 - like domain;UvrD/REP helicase - like domain;Protein of unknown function DUF869, plant - like domain;Aspartate/glutamate/uridylate kinase - like domain;	No result
WP_046128321.1	VY93_RS01260	A0A8D3YHY2	PrpF protein	No result	No result		No result	Mycoplasma haemagglutinin - like domain	No result
WP_046128324.1	VY93_RS01280	A0A8D3YIW1	HAUS augmin-like complex subunit 4	No result	No result		No result	Mycoplasma haemagglutinin - like domain;Uncharacterised sugar-binding - like domain; DNA polymerase epsilon subunit B - like domain;Nuclear hormone receptor, ligand-binding - like domain; Protein of unknown function DUF939, bacterial - like domain;AAA ATPase - like domain;TonB-dependent receptor - like domain;	No result
WP_046128325.1	VY93_RS01285	A0A8D3YJ80		No result	No result		No result	Mycoplasma haemagglutinin - like domain;Nitrogen regulatory protein P-II - like domain;Periplasmic binding protein - like domain;	No result
WP_046128327.1	VY93_RS04265		NAD(P)H dehydrogenase subunit S	No result	No result		No result	Mycoplasma haemagglutinin - like domain;Uncharacterised sugar-binding - like domain;	No result
WP_046128329.1	VY93_RS04120		Lipoprotein confined to pathogenic Mycobacterium	No result	No result		No result	Mycoplasma haemagglutinin - like domain;Uncharacterised sugar-binding - like domain;Protein of unknown function DUF1611 - like domain;	No result
WP_046128330.1	VY93_RS01315	A0A8D3YHT3		No result	No result		No result	Mycoplasma haemagglutinin - like domain;Guanylate kinase/L-type calcium channel region - like domain;HAP1, N-terminal - like domain;AAA ATPase - like domain;	No result
WP_046128333.1	VY93_RS01350	A0A8D4CAK6	Family of unknown function (DUF6756)	No result	No result		No result	Mycoplasma haemagglutinin - like domain;DSBA oxidoreductase - like domain;Nucleotidyl transferase - like domain;Aldo/keto reductase - like domain;	No result
WP_046128337.1	VY93_RS01420	A0A8D3YJ90	Archaeal Nre, N-terminal	No result	No result	metallothionein 1a, MT 1a=5.779 kda	PLN03223 Superfamily	Mycoplasma haemagglutinin - like domain;Uncharacterised sugar-binding - like domain;DNA polymerase epsilon subunit B - like domain;AAA ATPase - like domain;	No result
WP_046128338.1	VY93_RS01425	A0A8D3YII4		No result	No result		No result	Mycoplasma haemagglutinin - like domain;Sushi/SCR/CCP - like domain;	No result
WP_046128341.1	VY93_RS01450	A0A8D4CEP4	HAUS augmin-like complex subunit 4	No result	No result		No result	Mycoplasma haemagglutinin - like domain;Uncharacterised sugar-binding - like domain;Cell wall hydrolase, SleB - like domain;AAA ATPase - like domain;	No result
WP_046128342.1	VY93_RS01455	A0A8D3YHU1		No result	No result		No result	Mycoplasma haemagglutinin - like domain;Type I phosphodiesterase/nucleotide pyrophosphatase - like domain;AAA ATPase - like domain;Peptidase M12B, ADAM/reprolysin - like domain;ATPase, F1 complex, OSCP/delta subunit - like domain;Glycoside hydrolase, family 38 - like domain;	No result
WP_046128349.1	VY93_RS03010	A0A8D3YII2	Acyltransferase C-terminus	No result	No result		No result	Orn/DAP/Arg decarboxylase 2 - like domain;	No result
WP_051085464.1	VY93_RS03700		Domain of unknown function (DUF4020)	No result	No result		No result	Deoxyhypusine synthase - like domain;	No result
WP_051085465.1	VY93_RS03875		DNA methylase	S-adenosyl-L-methionine-dependent methyltransferases	DNA methylase N-4/N-6 domain protein	site-specific DNA-methyltransferase	Mod Superfamily	DNA methylase N-4/N-6 - like domain;MCM - like domain;	No result
WP_051245053.1	VY93_RS03870		Clostridium epsilon toxin ETX/Bacillus mosquitocidal toxin MTX2	No result	No result		No result	Protein of unknown function DUF740 - like domain;Deoxyribonuclease I - like domain;	No result
WP_052717777.1	VY93_RS03805			No result	No result		No result	RNA-binding S4 - like domain	No result
WP_052717816.1	VY93_RS01380			No result	No result		No result	Mycoplasma haemagglutinin - like domain;AAA ATPase - like domain;Branched-chain amino acid transport system II carrier protein - like domain;Elongator protein 3/MiaB/NifB - like domain;Serine/threonine protein kinase - like domain;Protein kinase - like domain;	No result
WP_052717818.1	VY93_RS04325			No result	No result		No result	Mycoplasma haemagglutinin - like domain;DNA/RNA non-specific endonuclease - like domain;	No result
WP_052717822.1	VY93_RS01460			No result	No result		No result	Mycoplasma haemagglutinin - like domain;Ribosomal protein S16 - like domain;Pyridoxal phosphate biosynthetic protein PdxJ - like domain; Peptidase S28 - like domain;UDP-glucuronosyl/UDP-glucosyltransferase - like domain;Protein of unknown function DUF187 - like domain;	No result
WP_052717826.1	VY93_RS01270	A0A8D4CBG5	ZPR1 zinc-finger domain	No result	No result		No result	Mycoplasma haemagglutinin - like domain;Uncharacterised sugar-binding - like domain;Protein of unknown function DUF1664 - like domain; Penicillin-binding protein, transpeptidase - like domain;	No result
WP_052717828.1	VY93_RS01330	A0A8D3YJA5	ZPR1 zinc-finger domain	No result	No result		No result	Mycoplasma haemagglutinin - like domain;Uncharacterised sugar-binding - like domain;Protein of unknown function DUF1664 - like domain; Penicillin-binding protein, transpeptidase - like domain;	No result
WP_052717829.1	VY93_RS01410	A0A8D3YHT1	ZPR2 zinc-finger domain	No result	No result		No result	Mycoplasma haemagglutinin - like domain;Uncharacterised sugar-binding - like domain;Protein of unknown function DUF1664 - like domain; Penicillin-binding protein, transpeptidase - like domain;	No result
WP_081619824.1	VY93_RS02300	A0A8D4CF03	3' exoribonuclease family, domain 2	No result	No result		No result	Methyltransferase type 12 - like domain;Autotransporter beta-domain - like domain;Pyridine nucleotide-disulphide oxidoreductase, NAD-binding region - like domain;Adenoviral fiber protein, knob - like domain;	No result
WP_109536922.1	VY93_RS00340	A0A8D3YIV5	Cas6b C-terminal domain	No result	No result		No result	Radical SAM - like domain;Beige/BEACH - like domain;	No result
WP_109536960.1	VY93_RS00640	A0A8D3YJ35	Inhibitor of apoptosis-promoting Bax1	No result	No result		No result	MtN3 and saliva related transmembrane protein - like domain;Photosystem I assembly Ycf4 - like domain;	No result
WP_109537196.1			PQ loop repeat	No result	No result	Nodulin MtN3 family protein	P-loop NTPase superfamily	AAA ATPase - like domain;IstB-like ATP-binding protein - like domain; Phosphoribulokinase/uridine kinase - like domain; Filamentous haemagglutinin, N-terminal - like domain; Lactococcus lactis RepB, C-terminal - like domain;Type III restriction enzyme, res subunit - like domain;Protein of unknown function DUF32 - like domain;Protein of unknown function DUF16 - like domain;	No result
WP_109537226.1	VY93_RS02860	A0A8D3YJ24		No result	No result	P-loop containing Nucleoside Triphosphate Hydrolases	No result	No result	No result
WP_109537311.1	VY93_RS03665	A0A8D3YJB1	Asp23 family, cell envelope-related function	Mitochondrial carrier	No result		No result	GAF - like domain	No result
WP_109537348.1	VY93_RS01690	A0A8D4CAM5		No result	No result		No result	Ribosomal protein S2 - like domain;RNA-binding region RNP-1 (RNA recognition motif) - like domain	No result
WP_109537356.1	VY93_RS02755	A0A8D3YI81		No result	No result		No result	No result	No result
WP_117274805.1	VY93_RS00770	A0A8D3YID1	Thymine dioxygenase JBP1 DNA-binding domain	IVS-encoded protein-like	No result		No result	AAA ATPase - like domain; Cyclopropane-fatty-acyl-phospholipid synthase - like domain;2',5' RNA ligase - like domain;	No result
WP_117274821.1	VY93_RS01825	A0A8D4CER0	Centromere kinetochore component CENP-T histone fold	No result	No result		No result	No result	No result
WP_117274826.1	VY93_RS04030			No result	No result		No result	Mycoplasma lipoprotein (MG045) - like domain;AAA ATPase - like domain; Fatty acid synthesis plsX protein - like domain;	No result
WP_117274827.1	VY93_RS02790	A0A8D3YI94	Protein of unknown function (DUF2852)	Transcription factor STAT-4 N-domain	No result	PotD/PotF family extracellular solute-binding protein	No result	Excinuclease ABC, C subunit, N-terminal - like domain;Aromatic amino acid beta-eliminating lyase/threonine aldolase - like domain;Transketolase, C-terminal - like domain;Hepatitis C virus RNA dependent RNA polymerase - like domain; Hydrogenase expression/synthesis, HypA - like domain;Delta-aminolevulinic acid dehydratase - like domain;MMS22 - like domain;Autotransporter beta-domain - like domain;	No result
WP_117274833.1	VY93_RS03125	A0A8D4CAU9	A2L zinc ribbon domain	XRCC4, C-terminal oligomerization domain	No result		No result	No result	No result
WP_117274834.1	VY93_RS03145	A0A8D4CBQ8	DivIVA protein	Multidrug efflux transporter AcrB transmembrane domain	No result		No result	GPCR, family 2, secretin-like - like domain;Na+/solute symporter - like domain;7TM chemoreceptor, subfamily 1 - like domain;	No result
WP_117274836.1	VY93_RS03335	A0A8D3YJ68		No result	No result		No result	Secretion protein HlyD - like domain;	No result
WP_117274844.1	VY93_RS00345	A0A8D3YI79		No result	No result		No result	No result	No result
WP_117274846.1	VY93_RS00405	A0A8D4CEN7	Domain of unknown function (DUF3336)	No result	No result		aro_clust_Mycop Superfamily	Fimbrial protein - like domain;Cytochrome P450 - like domain;Cytochrome P450 - like domain;Metallophosphoesterase - like domain;	No result
WP_117274853.1	VY93_RS00700	A0A8D3YJK8	Family of unknown function (DUF5377)	No result	No result	membrane protein；rhodanese-like domain-containing protein	No result	No result	No result
WP_117274856.1	VY93_RS01095	A0A8D4CC77		Prim-pol domain	No result		No result	Haloacid dehalogenase-like hydrolase, type 3 - like domain	No result
WP_117274875.1	VY93_RS01755	A0A8D4CCA4	Pyocin activator protein PrtN	ABC transporter transmembrane region	No result		No result	No result	No result
WP_117274881.1	VY93_RS01980	A0A8D3YI06	7tm Chemosensory receptor	No result	No result		No result	ABC transporter related - like domain;Acetyl-CoA carboxylase, alpha subunit - like domain;von Willebrand factor, type A - like domain;	No result
WP_117274890.1	VY93_RS02740	A0A8D3YID7	Caspase recruitment domain	No result	No result		No result	No result	No result
WP_144406205.1	VY93_RS01565	A0A8D3YHV0		ThrRS/AlaRS common domain	No result		No result	No result	No result
WP_144406207.1	VY93_RS03730	A0A8D3YIK5	Survival motor neuron protein (SMN)	No result	No result		No result	Mycoplasma haemagglutinin - like domain;Uncharacterised sugar-binding - like domain; Protein of unknown function DUF869, plant - like domain;	No result
WP_220094922.1	VY93_RS01215	A0A8D4CEN6	HAUS augmin-like complex subunit 4	Lipocalins	No result		No result	Dwarfin protein, A - like domain; Restriction endonuclease EcoRI - like domain;ABC transporter related - like domain;	No result
WP_020003095.1	VY93_RS00545	A0A8D3YHM6	Domain of unknown function (DUF1934)	Lipocalins	No result		No result	No result	No result
						？代表未运行出来
(a)According to NCBI database (https://www.ncbi.nlm.nih.gov/)
(b)According to UniProt (https://www.uniprot.org/)
(c)According to Pfam database (https://pfam.xfam.org/)
(d)According to SUPERFAMILY (http://www.supfam.org/SUPERFAMILY/)
(f)According to CDART (https://www.ncbi.nlm.nih.gov/Structure/lexington/lexington.cgi)
(g)According to SMART (http://smart.embl-heidelberg.de/)
(h)According to Sbase (http://pongor.itk.ppke.hu/protein/sbase.html#/sbase_summary)
(e)According to CATH (https://www.cathdb.info/)

## Sheet: Table S5d
Supplementary Table5d: Identification of functional partners to HPs of M. synoviae ATCC 25204. Functional partners search were based in network analyses, and the interections between proteins were performed by tools STRING and STITCH.
NCBI Protein ID(a)	NCBI locus(a)	UNIPROT ID(b)	STRING(c)	STITCH(d)
WP_011283232.1	VY93_RS00365	A0A8D3YHI9
WP_011283309.1	VY93_RS00780	A0A8D3YJL7
WP_011283502.1	VY93_RS01950	A0A8D3YI58
WP_011283510.1	VY93_RS01990	A0A8D4CER8
WP_011283591.1	VY93_RS02425	A0A8D4CEX7
WP_011283757.1	VY93_RS03395	A0A8D4CBS1		phenylalanyl-tRNA synthetase subunit beta
WP_020002733.1	VY93_RS00205	A0A8D4CC32
WP_020002735.1	VY93_RS00910	A0A8D3YHU9
WP_020002736.1	VY93_RS00915	A0A8D4CBF2
WP_020002741.1	VY93_RS04225
WP_020002743.1	VY93_RS00990	A0A8D4CC73
WP_020002754.1	VY93_RS01500	A0A8D4CBH2
WP_020002757.1	VY93_RS00960	A0A8D3YHQ2	Putative P60-like lipoprotein	P60-like lipoprotein
WP_020002759.1	VY93_RS00970	A0A8D4CEZ9
WP_020002761.1	VY93_RS02560	A0A8D4CBN2
WP_020002762.1	VY93_RS04250		Elongation factor ef-ts	elongation factor EF-Ts
WP_020002768.1	VY93_RS04200
WP_020002770.1	VY93_RS01570	A0A8D3YJD1
WP_020002774.1	VY93_RS01555	A0A8D3YJT0
WP_020002775.1	VY93_RS01550	A0A8D3YHW1
WP_020002782.1	VY93_RS00240	A0A8D4CBC0
WP_020002797.1	VY93_RS03080	A0A8D3YIB7
WP_020002801.1	VY93_RS03025	A0A8D3YJF2
WP_020002803.1	VY93_RS03020	A0A8D3YIB3
WP_020002806.1	VY93_RS04210
WP_020002811.1	VY93_RS00945	A0A8D3YHR9
WP_020002817.1	VY93_RS02525	A0A8D4CCE0
WP_020002818.1	VY93_RS02530	A0A8D3YI54
WP_020002839.1	VY93_RS00315	A0A8D3YHN3
WP_020002846.1	VY93_RS00275	A0A8D3YJF9	Putative DNA polymerase III delta subunit	DNA polymerase III subunit delta
WP_020002852.1	VY93_RS03110	A0A8D3YJR6	Riboflavin kinase / FMN adenylyltransferase
WP_020002854.1	VY93_RS03120	A0A8D3YIC3	Trna pseudouridine55 synthase	tRNA pseudouridine synthase B
WP_020002867.1	VY93_RS03220	A0A8D3YIJ7
WP_020002878.1	VY93_RS02420	A0A8D4CAR8
WP_020002889.1	VY93_RS04190
WP_020002897.1	VY93_RS01110	A0A8D4CER9
WP_020002916.1	VY93_RS00790	A0A8D3YJZ3
WP_020002924.1	VY93_RS00830	A0A8D3YHU0
WP_020002926.1	VY93_RS00840	A0A8D3YHN9
WP_020002927.1	VY93_RS00845	A0A8D3YIQ6
WP_020002928.1	VY93_RS00850	A0A8D3YJ43
WP_020002935.1	VY93_RS01765	A0A8D4CAM8
WP_020002936.1	VY93_RS01760	A0A8D3YHX5
WP_020002944.1	VY93_RS01720	A0A8D3YJB6
WP_020002945.1	VY93_RS01715	A0A8D3YJ21
WP_020002946.1	VY93_RS01710	A0A8D3YHV8
WP_020002947.1	VY93_RS01705	A0A8D4CBI2
WP_020002956.1	VY93_RS01660	A0A8D3YJT7
WP_020002981.1	VY93_RS02865	A0A8D3YI97	Replication initiation and membrane attachment protein
WP_020002993.1	VY93_RS02935	A0A8D3YJE2
WP_020003000.1	VY93_RS02970	A0A8D3YJQ9
WP_020003012.1	VY93_RS02695	A0A8D3YI84
WP_020003014.1	VY93_RS02705	A0A8D4CEU9
WP_020003015.1	VY93_RS02710	A0A8D3YI85
WP_020003019.1	VY93_RS02730	A0A8D4CAS9	Endopeptidase O
WP_020003040.1	VY93_RS00115	A0A8D4CEI5
WP_020003041.1	VY93_RS00110	A0A8D3YJE1
WP_020003063.1	VY93_RS00715	A0A8D3YJ40
WP_020003064.1	VY93_RS00710	A0A8D3YHM9
WP_020003065.1	VY93_RS00705	A0A8D4CEL6
WP_020003069.1	VY93_RS00680	A0A8D3YIN4	Laci family transcriptional regulator, sucrose operon repressor
WP_020003105.1	VY93_RS00485	A0A8D3YHJ9	Putative p37-like abc transporter substrate-binding lipoprotein; Part of a high-affinity transport system	P37-like ABC transporter substrate-binding lipoprotein
WP_020003117.1	VY93_RS03260	A0A8D3YJ58
WP_020003121.1	VY93_RS03280	A0A8D3YIE2
WP_020003162.1	VY93_RS03535	A0A8D4CF29
WP_020003182.1	VY93_RS01810	A0A8D3YIM0
WP_020003183.1	VY93_RS01815	A0A8D3YHY5
WP_020003191.1	VY93_RS01855	A0A8D3YHY6
WP_020003197.1	VY93_RS01895	A0A8D3YIN2	Putative lipoprotein	lipoprotein
WP_020003198.1	VY93_RS01900	A0A8D3YHZ6	Putative lipoprotein	lipoprotein
WP_020003204.1	VY93_RS01930	A0A8D4CCB1
WP_020003213.1	VY93_RS04205
WP_020003214.1	VY93_RS02000	A0A8D3YJH0
WP_020003223.1	VY93_RS02050	A0A8D3YJF5
WP_020003229.1	VY93_RS02085	A0A8D4CCC0	Multiple sugar transport system permease protein; Putative glycerol transporter subunit C	glycerol transporter subunit C
WP_020003230.1	VY93_RS02090	A0A8D3YI12	Putative lipoprotein	lipoprotein
WP_020003234.1	VY93_RS02110	A0A8D4CBL0
WP_020003242.1	VY93_RS02170	A0A8D4CAQ3
WP_020003244.1	VY93_RS02175	A0A8D4CEW4
WP_020003253.1	VY93_RS02220	A0A8D3YJZ4
WP_020003257.1	VY93_RS02240	A0A8D3YJJ7
WP_020003259.1	VY93_RS02250	A0A8D3YI31
WP_020003260.1	VY93_RS02255	A0A8D4CAQ8
WP_020003268.1	VY93_RS02305	A0A8D3YK04
WP_020003269.1	VY93_RS02310	A0A8D4CET5
WP_020003270.1	VY93_RS02315	A0A8D3YI45
WP_020003279.1	VY93_RS02370	A0A8D3YJ89
WP_026365142.1	VY93_RS00250	A0A8D3YHG9		PTS system, lichenan-specific IIA component
WP_026365147.1	VY93_RS03705	A0A8D3YIJ8	Putative type III restriction-modification system: methylase
WP_026365148.1	VY93_RS03710	A0A8D4CAY3
WP_026365149.1	VY93_RS03720	A0A8D3YIR4
WP_026365150.1	VY93_RS04185
WP_026365151.1	VY93_RS03725	A0A8D4CBT5
WP_026365154.1	VY93_RS00350	A0A8D3YHK9
WP_026365158.1	VY93_RS03200	A0A8D3YID0	Crispr-associated endonuclease csn1
WP_027332489.1	VY93_RS03860
WP_027332492.1	VY93_RS00215	A0A8D4CAF0
WP_027332496.1	VY93_RS00965	A0A8D3YJ65	Putative membrane protein P80	Membrane protein P80
WP_027332503.1	VY93_RS01400	A0A8D4CBH0	Putative phase-variable hemagglutinin	phase-variable hemagglutinin
WP_027332508.1	VY93_RS03820		Putative phase-variable hemagglutinin	phase-variable hemagglutinin
WP_036434141.1	VY93_RS02725	A0A8D3YI80
WP_036434150.1	VY93_RS02950	A0A8D3YIA4
WP_036434211.1	VY93_RS00470	A0A8D3YJN3
WP_036434240.1	VY93_RS03520	A0A8D4CCI8
WP_036434382.1	VY93_RS00400	A0A8D4CBT9	Dna polymerase iii subunit delta
WP_046128305.1	VY93_RS00875	A0A8D4CEM5
WP_046128318.1	VY93_RS01245	A0A8D3YHR8	Putative phase-variable hemagglutinin	phase-variable hemagglutinin
WP_046128319.1	VY93_RS01250	A0A8D4CAK2	Putative phase-variable hemagglutinin	phase-variable hemagglutinin
WP_046128320.1	VY93_RS01255	A0A8D4CES4	Putative phase-variable hemagglutinin	phase-variable hemagglutinin
WP_046128321.1	VY93_RS01260	A0A8D3YHY2	Putative phase-variable hemagglutinin	phase-variable hemagglutinin
WP_046128324.1	VY93_RS01280	A0A8D3YIW1	Putative phase-variable hemagglutinin	phase-variable hemagglutinin
WP_046128325.1	VY93_RS01285	A0A8D3YJ80	Putative phase-variable hemagglutinin	phase-variable hemagglutinin
WP_046128327.1	VY93_RS04265		Putative phase-variable hemagglutinin	phase-variable hemagglutinin
WP_046128329.1	VY93_RS04120		Putative phase-variable hemagglutinin	phase-variable hemagglutinin
WP_046128330.1	VY93_RS01315	A0A8D3YHT3	Putative phase-variable hemagglutinin	phase-variable hemagglutinin
WP_046128333.1	VY93_RS01350	A0A8D4CAK6	Putative phase-variable hemagglutinin	phase-variable hemagglutinin
WP_046128337.1	VY93_RS01420	A0A8D3YJ90	Putative phase-variable hemagglutinin	phase-variable hemagglutinin
WP_046128338.1	VY93_RS01425	A0A8D3YII4	Putative phase-variable hemagglutinin	phase-variable hemagglutinin
WP_046128341.1	VY93_RS01450	A0A8D4CEP4	Putative phase-variable hemagglutinin	phase-variable hemagglutinin
WP_046128342.1	VY93_RS01455	A0A8D3YHU1	Putative phase-variable hemagglutinin	phase-variable hemagglutinin
WP_046128349.1	VY93_RS03010	A0A8D3YII2
WP_051085464.1	VY93_RS03700
WP_051085465.1	VY93_RS03875		Putative type III restriction-modification system: methylase	type III restriction-modification system: methylase
WP_051245053.1	VY93_RS03870
WP_052717777.1	VY93_RS03805
WP_052717816.1	VY93_RS01380		Putative phase-variable hemagglutinin	phase-variable hemagglutinin
WP_052717818.1	VY93_RS04325		Putative phase-variable hemagglutinin	phase-variable hemagglutinin
WP_052717822.1	VY93_RS01460		Putative phase-variable hemagglutinin	phase-variable hemagglutinin
WP_052717826.1	VY93_RS01270	A0A8D4CBG5	Putative phase-variable hemagglutinin	phase-variable hemagglutinin
WP_052717828.1	VY93_RS01330	A0A8D3YJA5	Putative phase-variable hemagglutinin	phase-variable hemagglutinin
WP_052717829.1	VY93_RS01410	A0A8D3YHT1	Putative phase-variable hemagglutinin	phase-variable hemagglutinin
WP_081619824.1	VY93_RS02300	A0A8D4CF03
WP_109536922.1	VY93_RS00340	A0A8D3YIV5		phase-variable hemagglutinin
WP_109536960.1	VY93_RS00640	A0A8D3YJ35
WP_109537196.1
WP_109537226.1	VY93_RS02860	A0A8D3YJ24
WP_109537311.1	VY93_RS03665	A0A8D3YJB1
WP_109537348.1	VY93_RS01690	A0A8D4CAM5
WP_109537356.1	VY93_RS02755	A0A8D3YI81
WP_117274805.1	VY93_RS00770	A0A8D3YID1
WP_117274821.1	VY93_RS01825	A0A8D4CER0
WP_117274826.1	VY93_RS04030		Spermidine/putrescine transport system substrate-binding protein
WP_117274827.1	VY93_RS02790	A0A8D3YI94
WP_117274833.1	VY93_RS03125	A0A8D4CAU9
WP_117274834.1	VY93_RS03145	A0A8D4CBQ8
WP_117274836.1	VY93_RS03335	A0A8D3YJ68
WP_117274844.1	VY93_RS00345	A0A8D3YI79
WP_117274846.1	VY93_RS00405	A0A8D4CEN7
WP_117274853.1	VY93_RS00700	A0A8D3YJK8
WP_117274856.1	VY93_RS01095	A0A8D4CC77
WP_117274875.1	VY93_RS01755	A0A8D4CCA4
WP_117274881.1	VY93_RS01980	A0A8D3YI06
WP_117274890.1	VY93_RS02740	A0A8D3YID7
WP_144406205.1	VY93_RS01565	A0A8D3YHV0
WP_144406207.1	VY93_RS03730	A0A8D3YIK5	Putative phase-variable hemagglutinin
WP_220094922.1	VY93_RS01215	A0A8D4CEN6
WP_020003095.1	VY93_RS00545	A0A8D3YHM6
(a)According to NCBI database (https://www.ncbi.nlm.nih.gov/)
(b)According to UniProt (https://www.uniprot.org/)
(c)According to STRING (https://string-db.org/)
(d)According to STITCH (http://stitch.embl.de/)
