# Supplementary material for: Hypothetical Proteins of Mycoplasma synoviae Reannotation and Expression Changes Identified via RNA-Sequencing
Source: Microorganisms. 2023 Nov 6;11(11):2716. doi: 10.3390/microorganisms11112716 (PMC10673309; doi:10.3390/microorganisms11112716)
Supplement: Supplementary file 1 [file microorganisms-11-02716-s001.zip › Supplementary /Supplementary Table S2.xlsx]

## Sheet: Table S2
Supplementary Table2：Prokaryotic transcriptome annotation results. MS-1, MS-2, MS-3 were three replicates of M. synoviae cultured in vitro, and MS-Host1, MS-Host2, MS-Host3 were three replicates of M. synoviae exposed to chicken cells
id	MS-1_fpkm	MS-2_fpkm	MS-3_fpkm	MS-Host1_fpkm	MS-Host2_fpkm	MS-Host3_fpkm	MS-1_count	MS-2_count	MS-3_count	MS-Host1_count	MS-Host2_count	MS-Host3_count	Symbol	Description	KEGG_A_class	KEGG_B_class	Pathway	K_ID	GO Component	GO Function	GO Process
VY93_RS00005	80.23	68.74	66.42	368.87	350.75	371.21	818	650	690	5061	5412	4842	dnaA	WP_020003054.1 DnaA/Hda family protein [Mycoplasmopsis synoviae]	Cellular Processes;Environmental Information Processing	Cell growth and death;Signal transduction	ko04112//Cell cycle - Caulobacter;ko02020//Two-component system	K02313;K02313	GO:0005575//cellular_component;GO:0005622//intracellular anatomical structure;GO:0005737//cytoplasm;GO:0005886//plasma membrane;GO:0005887//integral component of plasma membrane;GO:0016020//membrane;GO:0055051//ATP-binding cassette (ABC) transporter complex, integrated substrate binding;GO:0071944//cell periphery	GO:0000166//nucleotide binding;GO:0003674//molecular_function;GO:0003676//nucleic acid binding;GO:0003677//DNA binding;GO:0003688//DNA replication origin binding;GO:0003690//double-stranded DNA binding;GO:0003723//RNA binding;GO:0003724//RNA helicase activity;GO:0003924//GTPase activity;GO:0004803//transposase activity;GO:0005488//binding;GO:0005515//protein binding;GO:0005524//ATP binding;GO:000…	GO:0000910//cytokinesis;GO:0006139//nucleobase-containing compound metabolic process;GO:0006259//DNA metabolic process;GO:0006260//DNA replication;GO:0006261//DNA-dependent DNA replication;GO:0006270//DNA replication initiation;GO:0006275//regulation of DNA replication;GO:0006313//transposition, DNA-mediated;GO:0006355//regulation of transcription, DNA-templated;GO:0006412//translation;GO:0006725…
VY93_RS00010	97.59	86.43	87.52	875.01	845.13	881.91	823	676	752	9930	10786	9515	--	WP_020003053.1 DNA polymerase III subunit beta [Mycoplasmopsis synoviae]	Genetic Information Processing;Genetic Information Processing;Genetic Information Processing	Replication and repair;Replication and repair;Replication and repair	ko03440//Homologous recombination;ko03030//DNA replication;ko03430//Mismatch repair	K02338;K02338;K02338	GO:0005575//cellular_component;GO:0005622//intracellular anatomical structure;GO:0005737//cytoplasm;GO:0009360//DNA polymerase III complex;GO:0032991//protein-containing complex;GO:0042575//DNA polymerase complex;GO:0061695//transferase complex, transferring phosphorus-containing groups;GO:1902494//catalytic complex;GO:1990234//transferase complex	GO:0003674//molecular_function;GO:0003676//nucleic acid binding;GO:0003677//DNA binding;GO:0003824//catalytic activity;GO:0003887//DNA-directed DNA polymerase activity;GO:0004518//nuclease activity;GO:0004527//exonuclease activity;GO:0005488//binding;GO:0008408//3'-5' exonuclease activity;GO:0016740//transferase activity;GO:0016772//transferase activity, transferring phosphorus-containing groups;…	GO:0006139//nucleobase-containing compound metabolic process;GO:0006259//DNA metabolic process;GO:0006260//DNA replication;GO:0006725//cellular aromatic compound metabolic process;GO:0006807//nitrogen compound metabolic process;GO:0008150//biological_process;GO:0008152//metabolic process;GO:0009058//biosynthetic process;GO:0009059//macromolecule biosynthetic process;GO:0009987//cellular process;G…
VY93_RS00015	100.22	95.99	90.43	101.78	68.29	68.12	161	143	148	220	166	140	--	WP_011283169.1 S4 domain-containing protein YaaA [Mycoplasmopsis synoviae]	-	-	-	-	GO:0005575//cellular_component;GO:0005622//intracellular anatomical structure;GO:0005737//cytoplasm;GO:0005829//cytosol	GO:0003674//molecular_function;GO:0003676//nucleic acid binding;GO:0003723//RNA binding;GO:0005488//binding;GO:0097159//organic cyclic compound binding;GO:1901363//heterocyclic compound binding	GO:0006412//translation;GO:0006518//peptide metabolic process;GO:0006807//nitrogen compound metabolic process;GO:0008150//biological_process;GO:0008152//metabolic process;GO:0009058//biosynthetic process;GO:0009059//macromolecule biosynthetic process;GO:0009987//cellular process;GO:0010467//gene expression;GO:0019538//protein metabolic process;GO:0034641//cellular nitrogen compound metabolic proc…
VY93_RS00020	68.5	65.3	60.69	71.43	71.37	72.29	2219	1962	2003	3114	3499	2996	polC	WP_020003052.1 PolC-type DNA polymerase III [Mycoplasmopsis synoviae]	Genetic Information Processing;Genetic Information Processing;Genetic Information Processing	Replication and repair;Replication and repair;Replication and repair	ko03440//Homologous recombination;ko03030//DNA replication;ko03430//Mismatch repair	K03763;K03763;K03763	GO:0005575//cellular_component;GO:0005622//intracellular anatomical structure;GO:0005737//cytoplasm;GO:0009360//DNA polymerase III complex	GO:0003674//molecular_function;GO:0003676//nucleic acid binding;GO:0003677//DNA binding;GO:0003824//catalytic activity;GO:0003887//DNA-directed DNA polymerase activity;GO:0004518//nuclease activity;GO:0004527//exonuclease activity;GO:0005488//binding;GO:0008408//3'-5' exonuclease activity;GO:0016740//transferase activity;GO:0016772//transferase activity, transferring phosphorus-containing groups;…	GO:0006139//nucleobase-containing compound metabolic process;GO:0006259//DNA metabolic process;GO:0006260//DNA replication;GO:0006364//rRNA processing;GO:0006725//cellular aromatic compound metabolic process;GO:0006807//nitrogen compound metabolic process;GO:0008150//biological_process;GO:0008152//metabolic process;GO:0009058//biosynthetic process;GO:0009059//macromolecule biosynthetic process;GO…
VY93_RS00025	38.54	26.67	28.47	27.62	29.45	30.13	307	197	231	296	355	307	cdsA	WP_036434481.1 phosphatidate cytidylyltransferase [Mycoplasmopsis synoviae]	Metabolism;Metabolism;Metabolism	Global and overview maps;Global and overview maps;Lipid metabolism	ko01100//Metabolic pathways;ko01110//Biosynthesis of secondary metabolites;ko00564//Glycerophospholipid metabolism	K00981;K00981;K00981	GO:0005575//cellular_component;GO:0005886//plasma membrane;GO:0016020//membrane;GO:0016021//integral component of membrane;GO:0031224//intrinsic component of membrane;GO:0071944//cell periphery	GO:0003674//molecular_function;GO:0003824//catalytic activity;GO:0004605//phosphatidate cytidylyltransferase activity;GO:0016740//transferase activity;GO:0016772//transferase activity, transferring phosphorus-containing groups;GO:0016779//nucleotidyltransferase activity;GO:0070567//cytidylyltransferase activity	GO:0006139//nucleobase-containing compound metabolic process;GO:0006220//pyrimidine nucleotide metabolic process;GO:0006221//pyrimidine nucleotide biosynthetic process;GO:0006629//lipid metabolic process;GO:0006644//phospholipid metabolic process;GO:0006650//glycerophospholipid metabolic process;GO:0006655//phosphatidylglycerol biosynthetic process;GO:0006725//cellular aromatic compound metabolic…
VY93_RS00030	57.14	48.52	47.5	66.35	62.89	75.38	320	252	271	500	533	540	coaX	WP_020003050.1 type III pantothenate kinase [Mycoplasmopsis synoviae]	Metabolism;Metabolism	Global and overview maps;Metabolism of cofactors and vitamins	ko01100//Metabolic pathways;ko00770//Pantothenate and CoA biosynthesis	K03525;K03525	GO:0005575//cellular_component;GO:0005622//intracellular anatomical structure;GO:0005737//cytoplasm;GO:0005886//plasma membrane;GO:0016020//membrane;GO:0071944//cell periphery	GO:0000166//nucleotide binding;GO:0003674//molecular_function;GO:0003824//catalytic activity;GO:0004594//pantothenate kinase activity;GO:0005488//binding;GO:0005524//ATP binding;GO:0016301//kinase activity;GO:0016740//transferase activity;GO:0016772//transferase activity, transferring phosphorus-containing groups;GO:0016773//phosphotransferase activity, alcohol group as acceptor;GO:0017076//purin…	GO:0006139//nucleobase-containing compound metabolic process;GO:0006163//purine nucleotide metabolic process;GO:0006164//purine nucleotide biosynthetic process;GO:0006351//transcription, DNA-templated;GO:0006355//regulation of transcription, DNA-templated;GO:0006725//cellular aromatic compound metabolic process;GO:0006753//nucleoside phosphate metabolic process;GO:0006793//phosphorus metabolic pr…
VY93_RS00035	164.5	127.04	139.63	122.85	128.09	129.59	1413	1012	1222	1420	1665	1424	coaBC	WP_020003049.1 bifunctional phosphopantothenoylcysteine decarboxylase/phosphopantothenate--cysteine ligase CoaBC [Mycoplasmopsis synoviae]	Metabolism;Metabolism	Global and overview maps;Metabolism of cofactors and vitamins	ko01100//Metabolic pathways;ko00770//Pantothenate and CoA biosynthesis	K13038;K13038	-	GO:0000166//nucleotide binding;GO:0003674//molecular_function;GO:0003824//catalytic activity;GO:0004632//phosphopantothenate--cysteine ligase activity;GO:0004633//phosphopantothenoylcysteine decarboxylase activity;GO:0005488//binding;GO:0010181//FMN binding;GO:0016829//lyase activity;GO:0016830//carbon-carbon lyase activity;GO:0016831//carboxy-lyase activity;GO:0016874//ligase activity;GO:0016879…	GO:0000012//single strand break repair;GO:0006082//organic acid metabolic process;GO:0006139//nucleobase-containing compound metabolic process;GO:0006163//purine nucleotide metabolic process;GO:0006164//purine nucleotide biosynthetic process;GO:0006575//cellular modified amino acid metabolic process;GO:0006725//cellular aromatic compound metabolic process;GO:0006753//nucleoside phosphate metaboli…
VY93_RS00040	436.72	364.82	386.01	31.43	29.16	32.52	1900	1472	1711	184	192	181	--	WP_020003048.1 ECF transporter S component [Mycoplasmopsis synoviae]	-	-	-	-	-	GO:0022857//transmembrane transporter activity	-
VY93_RS00070	2730.03	2770.13	2744.46	2966.83	2915.12	2979.87	27592	25965	28260	40349	44586	38529	eno	WP_020003047.1 phosphopyruvate hydratase [Mycoplasmopsis synoviae]	Metabolism;Metabolism;Metabolism;Metabolism;Metabolism;Metabolism;Metabolism;Genetic Information Processing	Global and overview maps;Global and overview maps;Global and overview maps;Global and overview maps;Carbohydrate metabolism;Global and overview maps;Energy metabolism;Folding, sorting and degradation	ko01100//Metabolic pathways;ko01110//Biosynthesis of secondary metabolites;ko01120//Microbial metabolism in diverse environments;ko01200//Carbon metabolism;ko00010//Glycolysis / Gluconeogenesis;ko01230//Biosynthesis of amino acids;ko00680//Methane metabolism;ko03018//RNA degradation	K01689;K01689;K01689;K01689;K01689;K01689;K01689;K01689	GO:0000015//phosphopyruvate hydratase complex;GO:0005575//cellular_component;GO:0005576//extracellular region;GO:0005622//intracellular anatomical structure;GO:0005737//cytoplasm;GO:0005829//cytosol;GO:0009986//cell surface;GO:0032991//protein-containing complex;GO:1902494//catalytic complex	GO:0000287//magnesium ion binding;GO:0001968//fibronectin binding;GO:0003674//molecular_function;GO:0003824//catalytic activity;GO:0004634//phosphopyruvate hydratase activity;GO:0005488//binding;GO:0005515//protein binding;GO:0016829//lyase activity;GO:0016835//carbon-oxygen lyase activity;GO:0016836//hydro-lyase activity;GO:0043167//ion binding;GO:0043169//cation binding;GO:0043236//laminin bind…	GO:0005975//carbohydrate metabolic process;GO:0006082//organic acid metabolic process;GO:0006090//pyruvate metabolic process;GO:0006091//generation of precursor metabolites and energy;GO:0006096//glycolytic process;GO:0006139//nucleobase-containing compound metabolic process;GO:0006163//purine nucleotide metabolic process;GO:0006164//purine nucleotide biosynthetic process;GO:0006165//nucleoside d…
VY93_RS00075	508.32	503.76	461.67	19.59	17.07	16.49	964	886	892	50	49	40	rpsP	WP_011283176.1 30S ribosomal protein S16 [Mycoplasmopsis synoviae]	Genetic Information Processing	Translation	ko03010//Ribosome	K02959	GO:0000314//organellar small ribosomal subunit;GO:0005575//cellular_component;GO:0005622//intracellular anatomical structure;GO:0005737//cytoplasm;GO:0005829//cytosol;GO:0005840//ribosome;GO:0015935//small ribosomal subunit;GO:0022626//cytosolic ribosome;GO:0022627//cytosolic small ribosomal subunit;GO:0032991//protein-containing complex;GO:0043226//organelle;GO:0043228//non-membrane-bounded orga…	GO:0000217//DNA secondary structure binding;GO:0000400//four-way junction DNA binding;GO:0003674//molecular_function;GO:0003676//nucleic acid binding;GO:0003677//DNA binding;GO:0003723//RNA binding;GO:0003735//structural constituent of ribosome;GO:0003824//catalytic activity;GO:0004518//nuclease activity;GO:0004519//endonuclease activity;GO:0004520//endodeoxyribonuclease activity;GO:0004536//deox…	GO:0000028//ribosomal small subunit assembly;GO:0006139//nucleobase-containing compound metabolic process;GO:0006259//DNA metabolic process;GO:0006412//translation;GO:0006518//peptide metabolic process;GO:0006725//cellular aromatic compound metabolic process;GO:0006807//nitrogen compound metabolic process;GO:0006996//organelle organization;GO:0008150//biological_process;GO:0008152//metabolic proc…
VY93_RS00080	984.88	1031.24	993.12	326.51	334.37	312.71	5010	4865	5147	2235	2574	2035	trmD	WP_020003046.1 tRNA (guanosine(37)-N1)-methyltransferase TrmD [Mycoplasmopsis synoviae]	-	-	-	-	GO:0005575//cellular_component;GO:0005622//intracellular anatomical structure;GO:0005737//cytoplasm;GO:0005829//cytosol	GO:0000287//magnesium ion binding;GO:0003674//molecular_function;GO:0003824//catalytic activity;GO:0005488//binding;GO:0005515//protein binding;GO:0008168//methyltransferase activity;GO:0008173//RNA methyltransferase activity;GO:0008175//tRNA methyltransferase activity;GO:0008757//S-adenosylmethionine-dependent methyltransferase activity;GO:0009019//tRNA (guanine-N1-)-methyltransferase activity;G…	GO:0001510//RNA methylation;GO:0002939//tRNA N1-guanine methylation;GO:0006139//nucleobase-containing compound metabolic process;GO:0006396//RNA processing;GO:0006399//tRNA metabolic process;GO:0006400//tRNA modification;GO:0006725//cellular aromatic compound metabolic process;GO:0006807//nitrogen compound metabolic process;GO:0008033//tRNA processing;GO:0008150//biological_process;GO:0008152//me…
VY93_RS00085	2369.44	1966.35	2138.88	324.62	350.65	315.62	6238	4801	5737	1150	1397	1063	rplS	WP_020003045.1 50S ribosomal protein L19 [Mycoplasmopsis synoviae]	Genetic Information Processing	Translation	ko03010//Ribosome	K02884	GO:0000311//plastid large ribosomal subunit;GO:0005575//cellular_component;GO:0005622//intracellular anatomical structure;GO:0005737//cytoplasm;GO:0005829//cytosol;GO:0005840//ribosome;GO:0005886//plasma membrane;GO:0015934//large ribosomal subunit;GO:0016020//membrane;GO:0022625//cytosolic large ribosomal subunit;GO:0022626//cytosolic ribosome;GO:0032991//protein-containing complex;GO:0043226//o…	GO:0003674//molecular_function;GO:0003676//nucleic acid binding;GO:0003723//RNA binding;GO:0003735//structural constituent of ribosome;GO:0005198//structural molecule activity;GO:0005488//binding;GO:0019843//rRNA binding;GO:0070180//large ribosomal subunit rRNA binding;GO:0097159//organic cyclic compound binding;GO:1901363//heterocyclic compound binding	GO:0000027//ribosomal large subunit assembly;GO:0006412//translation;GO:0006518//peptide metabolic process;GO:0006807//nitrogen compound metabolic process;GO:0006996//organelle organization;GO:0008150//biological_process;GO:0008152//metabolic process;GO:0009058//biosynthetic process;GO:0009059//macromolecule biosynthetic process;GO:0009987//cellular process;GO:0010467//gene expression;GO:0016043/…
VY93_RS00090	60.32	59.23	60.2	13.27	13.81	12.91	179	163	182	53	62	49	tsaE	WP_011283179.1 tRNA (adenosine(37)-N6)-threonylcarbamoyltransferase complex ATPase subunit type 1 TsaE [Mycoplasmopsis synoviae]	-	-	-	-	GO:0005575//cellular_component;GO:0005622//intracellular anatomical structure;GO:0005737//cytoplasm;GO:0005887//integral component of plasma membrane;GO:0009360//DNA polymerase III complex;GO:0009898//cytoplasmic side of plasma membrane;GO:0043190//ATP-binding cassette (ABC) transporter complex;GO:0048501//signal recognition particle, plasma membrane targeting;GO:0055051//ATP-binding cassette (AB…	GO:0000166//nucleotide binding;GO:0003674//molecular_function;GO:0003723//RNA binding;GO:0003724//RNA helicase activity;GO:0003887//DNA-directed DNA polymerase activity;GO:0003924//GTPase activity;GO:0004386//helicase activity;GO:0004798//thymidylate kinase activity;GO:0005048//signal sequence binding;GO:0005488//binding;GO:0005524//ATP binding;GO:0005525//GTP binding;GO:0008134//transcription fa…	GO:0000910//cytokinesis;GO:0002949//tRNA threonylcarbamoyladenosine modification;GO:0006139//nucleobase-containing compound metabolic process;GO:0006260//DNA replication;GO:0006355//regulation of transcription, DNA-templated;GO:0006396//RNA processing;GO:0006399//tRNA metabolic process;GO:0006400//tRNA modification;GO:0006725//cellular aromatic compound metabolic process;GO:0006807//nitrogen comp…
VY93_RS00095	38.25	39.47	47.22	37.15	39.39	42.74	163	156	205	213	254	233	--	WP_117274800.1 tRNA (adenosine(37)-N6)-threonylcarbamoyltransferase complex dimerization subunit type 1 TsaB [Mycoplasmopsis synoviae]	-	-	-	-	GO:0005575//cellular_component;GO:0005622//intracellular anatomical structure;GO:0005737//cytoplasm;GO:0005829//cytosol	GO:0003674//molecular_function;GO:0003725//double-stranded RNA binding;GO:0003824//catalytic activity;GO:0005488//binding;GO:0005515//protein binding;GO:0008233//peptidase activity;GO:0008237//metallopeptidase activity;GO:0016787//hydrolase activity;GO:0042802//identical protein binding;GO:0050519//holo-citrate lyase synthase activity;GO:0140096//catalytic activity, acting on a protein	GO:0002949//tRNA threonylcarbamoyladenosine modification;GO:0006139//nucleobase-containing compound metabolic process;GO:0006396//RNA processing;GO:0006399//tRNA metabolic process;GO:0006400//tRNA modification;GO:0006508//proteolysis;GO:0006725//cellular aromatic compound metabolic process;GO:0006807//nitrogen compound metabolic process;GO:0008033//tRNA processing;GO:0008150//biological_process;G…
VY93_RS00100	199.22	181.55	186.26	97.01	100.97	102.72	1369	1157	1304	897	1050	903	tsaD	WP_020003043.1 tRNA (adenosine(37)-N6)-threonylcarbamoyltransferase complex transferase subunit TsaD [Mycoplasmopsis synoviae]	-	-	-	-	GO:0000408//EKC/KEOPS complex;GO:0005575//cellular_component;GO:0005622//intracellular anatomical structure;GO:0005737//cytoplasm;GO:0005829//cytosol;GO:0032991//protein-containing complex	GO:0000287//magnesium ion binding;GO:0003674//molecular_function;GO:0003725//double-stranded RNA binding;GO:0003824//catalytic activity;GO:0003998//acylphosphatase activity;GO:0004175//endopeptidase activity;GO:0004222//metalloendopeptidase activity;GO:0005488//binding;GO:0005506//iron ion binding;GO:0005515//protein binding;GO:0008233//peptidase activity;GO:0008237//metallopeptidase activity;GO:…	GO:0002949//tRNA threonylcarbamoyladenosine modification;GO:0006099//tricarboxylic acid cycle;GO:0006139//nucleobase-containing compound metabolic process;GO:0006396//RNA processing;GO:0006399//tRNA metabolic process;GO:0006400//tRNA modification;GO:0006464//cellular protein modification process;GO:0006508//proteolysis;GO:0006725//cellular aromatic compound metabolic process;GO:0006807//nitrogen …
VY93_RS00105	154.41	141.27	152.28	265.55	282.84	263.34	627	532	630	1451	1738	1368	MG029	WP_020003042.1 DJ-1/PfpI family protein [Mycoplasmopsis synoviae]	-	-	-	-	-	GO:0003824//catalytic activity;GO:0008234//cysteine-type peptidase activity	GO:0006508//proteolysis
VY93_RS00110	136.69	123.06	117.41	470.18	480.36	497.34	921	769	806	4263	4898	4287	--	WP_020003041.1 hypothetical protein [Mycoplasmopsis synoviae]	-	-	-	-	-	-	-
VY93_RS00115	256.59	235.5	232.42	352.81	385.65	366.74	2204	1876	2034	4078	5013	4030	--	WP_020003040.1 hypothetical protein [Mycoplasmopsis synoviae]	-	-	-	-	GO:0016021//integral component of membrane	GO:0016409//palmitoyltransferase activity	-
VY93_RS00120	722.8	695.43	709.91	1245.4	1222.13	1268.28	3064	2734	3066	7104	7840	6878	def	WP_020003039.1 peptide deformylase [Mycoplasmopsis synoviae]	-	-	-	-	-	GO:0003674//molecular_function;GO:0003824//catalytic activity;GO:0005488//binding;GO:0016787//hydrolase activity;GO:0016810//hydrolase activity, acting on carbon-nitrogen (but not peptide) bonds;GO:0016811//hydrolase activity, acting on carbon-nitrogen (but not peptide) bonds, in linear amides;GO:0042586//peptide deformylase activity;GO:0043167//ion binding;GO:0043169//cation binding;GO:0046872//…	GO:0006412//translation;GO:0006464//cellular protein modification process;GO:0006518//peptide metabolic process;GO:0006807//nitrogen compound metabolic process;GO:0008150//biological_process;GO:0008152//metabolic process;GO:0009058//biosynthetic process;GO:0009059//macromolecule biosynthetic process;GO:0009987//cellular process;GO:0010467//gene expression;GO:0018193//peptidyl-amino acid modificat…
VY93_RS00125	308.57	284.39	327.7	5139.46	5207.51	5229.79	1549	1324	1676	34717	39560	33586	plsY	WP_020003038.1 glycerol-3-phosphate 1-O-acyltransferase PlsY [Mycoplasmopsis synoviae]	Metabolism;Metabolism;Metabolism;Metabolism	Global and overview maps;Global and overview maps;Lipid metabolism;Lipid metabolism	ko01100//Metabolic pathways;ko01110//Biosynthesis of secondary metabolites;ko00564//Glycerophospholipid metabolism;ko00561//Glycerolipid metabolism	K08591;K08591;K08591;K08591	GO:0005575//cellular_component;GO:0005886//plasma membrane;GO:0016020//membrane;GO:0016021//integral component of membrane;GO:0031224//intrinsic component of membrane;GO:0071944//cell periphery	GO:0003674//molecular_function;GO:0003824//catalytic activity;GO:0008374//O-acyltransferase activity;GO:0016740//transferase activity;GO:0016746//acyltransferase activity;GO:0016747//acyltransferase activity, transferring groups other than amino-acyl groups;GO:0043772//acyl-phosphate glycerol-3-phosphate acyltransferase activity	GO:0006629//lipid metabolic process;GO:0006644//phospholipid metabolic process;GO:0006654//phosphatidic acid biosynthetic process;GO:0006793//phosphorus metabolic process;GO:0006796//phosphate-containing compound metabolic process;GO:0008150//biological_process;GO:0008152//metabolic process;GO:0008610//lipid biosynthetic process;GO:0008654//phospholipid biosynthetic process;GO:0009058//biosynthet…
VY93_RS00130	1310.62	1280.73	1285.35	9064.28	9057.4	9091.4	13334	12084	13323	124091	139448	118328	ffh	WP_020003037.1 signal recognition particle protein [Mycoplasmopsis synoviae]	Cellular Processes;Genetic Information Processing;Environmental Information Processing	Cellular community - prokaryotes;Folding, sorting and degradation;Membrane transport	ko02024//Quorum sensing;ko03060//Protein export;ko03070//Bacterial secretion system	K03106;K03106;K03106	GO:0005575//cellular_component;GO:0005618//cell wall;GO:0005622//intracellular anatomical structure;GO:0005737//cytoplasm;GO:0005786//signal recognition particle, endoplasmic reticulum targeting;GO:0005829//cytosol;GO:0005886//plasma membrane;GO:0009360//DNA polymerase III complex;GO:0016020//membrane;GO:0016021//integral component of membrane;GO:0030312//external encapsulating structure;GO:00329…	GO:0000166//nucleotide binding;GO:0001882//nucleoside binding;GO:0001883//purine nucleoside binding;GO:0003674//molecular_function;GO:0003676//nucleic acid binding;GO:0003677//DNA binding;GO:0003723//RNA binding;GO:0003824//catalytic activity;GO:0003873//6-phosphofructo-2-kinase activity;GO:0003887//DNA-directed DNA polymerase activity;GO:0003924//GTPase activity;GO:0004020//adenylylsulfate kinas…	GO:0002949//tRNA threonylcarbamoyladenosine modification;GO:0006000//fructose metabolic process;GO:0006260//DNA replication;GO:0006605//protein targeting;GO:0006612//protein targeting to membrane;GO:0006613//cotranslational protein targeting to membrane;GO:0006614//SRP-dependent cotranslational protein targeting to membrane;GO:0006617//SRP-dependent cotranslational protein targeting to membrane, …
VY93_RS00135	127.64	123.16	123.89	270.63	271.76	269.72	2711	2426	2681	7735	8735	7329	uvrA	WP_020003036.1 excinuclease ABC subunit UvrA [Mycoplasmopsis synoviae]	Genetic Information Processing	Replication and repair	ko03420//Nucleotide excision repair	K03701	GO:0005575//cellular_component;GO:0005622//intracellular anatomical structure;GO:0005737//cytoplasm;GO:0005887//integral component of plasma membrane;GO:0009380//excinuclease repair complex;GO:0009898//cytoplasmic side of plasma membrane;GO:0016021//integral component of membrane;GO:0032991//protein-containing complex;GO:0043190//ATP-binding cassette (ABC) transporter complex;GO:0055051//ATP-bind…	GO:0000166//nucleotide binding;GO:0003674//molecular_function;GO:0003676//nucleic acid binding;GO:0003677//DNA binding;GO:0003824//catalytic activity;GO:0003924//GTPase activity;GO:0004020//adenylylsulfate kinase activity;GO:0004385//guanylate kinase activity;GO:0004518//nuclease activity;GO:0004798//thymidylate kinase activity;GO:0005260//intracellularly ATP-gated chloride channel activity;GO:00…	GO:0000910//cytokinesis;GO:0006139//nucleobase-containing compound metabolic process;GO:0006259//DNA metabolic process;GO:0006281//DNA repair;GO:0006289//nucleotide-excision repair;GO:0006412//translation;GO:0006725//cellular aromatic compound metabolic process;GO:0006790//sulfur compound metabolic process;GO:0006807//nitrogen compound metabolic process;GO:0006810//transport;GO:0006817//phosphate…
VY93_RS00140	4.96	5.35	3.43	10.92	13.35	15.22	27	27	19	80	110	106	MG293	WP_117274801.1 glycerophosphodiester phosphodiesterase [Mycoplasmopsis synoviae]	Metabolism	Lipid metabolism	ko00564//Glycerophospholipid metabolism	K01126	-	GO:0003674//molecular_function;GO:0003824//catalytic activity;GO:0008081//phosphoric diester hydrolase activity;GO:0008889//glycerophosphodiester phosphodiesterase activity;GO:0016787//hydrolase activity;GO:0016788//hydrolase activity, acting on ester bonds;GO:0042578//phosphoric ester hydrolase activity	GO:0006629//lipid metabolic process;GO:0008150//biological_process;GO:0008152//metabolic process;GO:0044238//primary metabolic process;GO:0071704//organic substance metabolic process
VY93_RS00145	0	0	0	0	0	0	0	0	0	0	0	0	--	WP_011283190.1 MurR/RpiR family transcriptional regulator [Mycoplasmopsis synoviae]	-	-	-	-	-	GO:0003677//DNA binding;GO:0003700//DNA-binding transcription factor activity;GO:0008124//4-alpha-hydroxytetrahydrobiopterin dehydratase activity;GO:0016853//isomerase activity;GO:0097367//carbohydrate derivative binding	GO:0005975//carbohydrate metabolic process;GO:0006355//regulation of transcription, DNA-templated;GO:0006729//tetrahydrobiopterin biosynthetic process;GO:0019068//virion assembly;GO:1901135//carbohydrate derivative metabolic process
VY93_RS00150	0	0	0	0	0	0	0	0	0	0	0	0	MS53_0025	WP_011283191.1 phosphotriesterase [Mycoplasmopsis synoviae]	-	-	-	-	-	GO:0003674//molecular_function;GO:0003824//catalytic activity;GO:0005488//binding;GO:0008270//zinc ion binding;GO:0016787//hydrolase activity;GO:0016788//hydrolase activity, acting on ester bonds;GO:0043167//ion binding;GO:0043169//cation binding;GO:0046872//metal ion binding;GO:0046914//transition metal ion binding;GO:0050490//1,4-lactonase activity;GO:0052689//carboxylic ester hydrolase activity	GO:0008150//biological_process;GO:0008152//metabolic process;GO:0009056//catabolic process
VY93_RS00155	0	0	0	0	0	0	0	0	0	0	0	0	ulaA	WP_036434473.1 PTS ascorbate transporter subunit IIC [Mycoplasmopsis synoviae]	Metabolism;Metabolism;Metabolism;Environmental Information Processing	Global and overview maps;Global and overview maps;Carbohydrate metabolism;Membrane transport	ko01100//Metabolic pathways;ko01120//Microbial metabolism in diverse environments;ko00053//Ascorbate and aldarate metabolism;ko02060//Phosphotransferase system (PTS)	K03475;K03475;K03475;K03475	GO:0016021//integral component of membrane	-	GO:0009401//phosphoenolpyruvate-dependent sugar phosphotransferase system
VY93_RS00160	0	0	0	0	0	0	0	0	0	0	0	0	ulaB	WP_020003033.1 PTS sugar transporter subunit IIB [Mycoplasmopsis synoviae]	Metabolism;Metabolism;Metabolism;Environmental Information Processing	Global and overview maps;Global and overview maps;Carbohydrate metabolism;Membrane transport	ko01100//Metabolic pathways;ko01120//Microbial metabolism in diverse environments;ko00053//Ascorbate and aldarate metabolism;ko02060//Phosphotransferase system (PTS)	K02822;K02822;K02822;K02822	-	GO:0008982//protein-N(PI)-phosphohistidine-sugar phosphotransferase activity	GO:0009401//phosphoenolpyruvate-dependent sugar phosphotransferase system
VY93_RS00165	0	0	0	0	0	0	0	0	0	0	0	0	ulaC	WP_020003032.1 PTS sugar transporter subunit IIA [Mycoplasmopsis synoviae]	Metabolism;Metabolism;Metabolism;Environmental Information Processing	Global and overview maps;Global and overview maps;Carbohydrate metabolism;Membrane transport	ko01100//Metabolic pathways;ko01120//Microbial metabolism in diverse environments;ko00053//Ascorbate and aldarate metabolism;ko02060//Phosphotransferase system (PTS)	K02821;K02821;K02821;K02821	-	-	-
VY93_RS00170	0	0	0	0	0	0	0	0	0	0	0	0	ulaD	WP_020003031.1 3-keto-L-gulonate-6-phosphate decarboxylase UlaD [Mycoplasmopsis synoviae]	Metabolism;Metabolism;Metabolism;Metabolism	Global and overview maps;Global and overview maps;Carbohydrate metabolism;Carbohydrate metabolism	ko01100//Metabolic pathways;ko01120//Microbial metabolism in diverse environments;ko00053//Ascorbate and aldarate metabolism;ko00040//Pentose and glucuronate interconversions	K03078;K03078;K03078;K03078	GO:0005737//cytoplasm	GO:0000287//magnesium ion binding;GO:0003674//molecular_function;GO:0003824//catalytic activity;GO:0004514//nicotinate-nucleotide diphosphorylase (carboxylating) activity;GO:0004590//orotidine-5'-phosphate decarboxylase activity;GO:0004750//ribulose-phosphate 3-epimerase activity;GO:0004801//transaldolase activity;GO:0005488//binding;GO:0008982//protein-N(PI)-phosphohistidine-sugar phosphotransfe…	GO:0005975//carbohydrate metabolic process;GO:0005996//monosaccharide metabolic process;GO:0006082//organic acid metabolic process;GO:0006098//pentose-phosphate shunt;GO:0006139//nucleobase-containing compound metabolic process;GO:0006206//pyrimidine nucleobase metabolic process;GO:0006207//'de novo' pyrimidine nucleobase biosynthetic process;GO:0006725//cellular aromatic compound metabolic proce…
VY93_RS00175	0	0	0	0	0	0	0	0	0	0	0	0	ulaE	WP_011283196.1 L-ribulose-5-phosphate 3-epimerase [Mycoplasmopsis synoviae]	Metabolism;Metabolism;Metabolism;Metabolism	Global and overview maps;Global and overview maps;Carbohydrate metabolism;Carbohydrate metabolism	ko01100//Metabolic pathways;ko01120//Microbial metabolism in diverse environments;ko00053//Ascorbate and aldarate metabolism;ko00040//Pentose and glucuronate interconversions	K03079;K03079;K03079;K03079	-	GO:0003674//molecular_function;GO:0003676//nucleic acid binding;GO:0003677//DNA binding;GO:0003824//catalytic activity;GO:0005488//binding;GO:0008270//zinc ion binding;GO:0016853//isomerase activity;GO:0016854//racemase and epimerase activity;GO:0016857//racemase and epimerase activity, acting on carbohydrates and derivatives;GO:0016860//intramolecular oxidoreductase activity;GO:0016861//intramol…	GO:0005975//carbohydrate metabolic process;GO:0005996//monosaccharide metabolic process;GO:0006082//organic acid metabolic process;GO:0006139//nucleobase-containing compound metabolic process;GO:0006259//DNA metabolic process;GO:0006281//DNA repair;GO:0006725//cellular aromatic compound metabolic process;GO:0006766//vitamin metabolic process;GO:0006767//water-soluble vitamin metabolic process;GO:…
VY93_RS00180	0	0	0	0	0	0	0	0	0	0	0	0	ulaF	WP_211207607.1 L-ribulose-5-phosphate 4-epimerase [Mycoplasmopsis synoviae]	Metabolism;Metabolism;Metabolism;Metabolism	Global and overview maps;Global and overview maps;Carbohydrate metabolism;Carbohydrate metabolism	ko01100//Metabolic pathways;ko01120//Microbial metabolism in diverse environments;ko00053//Ascorbate and aldarate metabolism;ko00040//Pentose and glucuronate interconversions	K03077;K03077;K03077;K03077	-	GO:0008738//L-fuculose-phosphate aldolase activity;GO:0008742//L-ribulose-phosphate 4-epimerase activity;GO:0016835//carbon-oxygen lyase activity	GO:0019509//L-methionine salvage from methylthioadenosine;GO:0019568//arabinose catabolic process;GO:0042355//L-fucose catabolic process
VY93_RS00185	0	0	0	0	0	0	0	0	0	0	0	0	YBEY	WP_117274842.1 HAD family hydrolase [Mycoplasmopsis synoviae]	Metabolism;Metabolism;Metabolism	Global and overview maps;Global and overview maps;Metabolism of cofactors and vitamins	ko01100//Metabolic pathways;ko01110//Biosynthesis of secondary metabolites;ko00740//Riboflavin metabolism	K21064;K21064;K21064	-	GO:0004805//trehalose-phosphatase activity;GO:0008967//phosphoglycolate phosphatase activity;GO:0016787//hydrolase activity;GO:0016791//phosphatase activity;GO:0019143//3-deoxy-manno-octulosonate-8-phosphatase activity;GO:0050307//sucrose-phosphate phosphatase activity;GO:0050531//mannosyl-3-phosphoglycerate phosphatase activity	GO:0005986//sucrose biosynthetic process;GO:0005992//trehalose biosynthetic process;GO:0006545//glycine biosynthetic process;GO:0006564//L-serine biosynthetic process;GO:0008152//metabolic process;GO:0009103//lipopolysaccharide biosynthetic process;GO:0009853//photorespiration;GO:0015671//oxygen transport
VY93_RS00190	0	0	0	0	0	0	0	0	0	0	0	0	potA	WP_117274802.1 ABC transporter ATP-binding protein [Mycoplasmopsis synoviae]	-	-	-	-	GO:0005575//cellular_component;GO:0005886//plasma membrane;GO:0005887//integral component of plasma membrane;GO:0009380//excinuclease repair complex;GO:0009898//cytoplasmic side of plasma membrane;GO:0016020//membrane;GO:0016021//integral component of membrane;GO:0043190//ATP-binding cassette (ABC) transporter complex;GO:0055051//ATP-binding cassette (ABC) transporter complex, integrated substrat…	GO:0000166//nucleotide binding;GO:0003674//molecular_function;GO:0003824//catalytic activity;GO:0005215//transporter activity;GO:0005260//intracellularly ATP-gated chloride channel activity;GO:0005319//lipid transporter activity;GO:0005488//binding;GO:0005524//ATP binding;GO:0008509//anion transmembrane transporter activity;GO:0009381//excinuclease ABC activity;GO:0015075//ion transmembrane trans…	GO:0000910//cytokinesis;GO:0006082//organic acid metabolic process;GO:0006289//nucleotide-excision repair;GO:0006807//nitrogen compound metabolic process;GO:0006810//transport;GO:0006811//ion transport;GO:0006817//phosphate ion transport;GO:0006820//anion transport;GO:0006824//cobalt ion transport;GO:0006855//xenobiotic transmembrane transport;GO:0006869//lipid transport;GO:0007601//visual percep…
VY93_RS00200	6.14	4.54	4.19	18.07	17.24	17.08	46.75	32	32.5	185	198.5	166.25	--	WP_020002725.1 IS30 family transposase [Mycoplasmopsis synoviae]	-	-	-	-	-	GO:0003677//DNA binding;GO:0003700//DNA-binding transcription factor activity	GO:0006355//regulation of transcription, DNA-templated
VY93_RS00205	0	0	0	0	0	0	0	0	0	0	0	0	--	WP_020002733.1 hypothetical protein [Mycoplasmopsis synoviae]	-	-	-	-	GO:0005737//cytoplasm	GO:0008236//serine-type peptidase activity	GO:0000045//autophagosome assembly;GO:0006508//proteolysis
VY93_RS00210	0	0	0	0	0	0	0	0	0	0	0	0	--	WP_117274843.1 S8 family serine peptidase [Mycoplasmopsis synoviae]	-	-	-	-	-	GO:0004252//serine-type endopeptidase activity;GO:0008236//serine-type peptidase activity	GO:0006508//proteolysis;GO:0009306//protein secretion
VY93_RS00215	45.61	38.98	38.7	106.18	114.22	120.93	347	275	300	1087	1315	1177	--	WP_027332492.1 hypothetical protein [Mycoplasmopsis synoviae]	-	-	-	-	-	-	-
VY93_RS00225	34.7	33.13	27.32	2.42	2.39	1.41	96	85	77	9	10	5	--	WP_211207604.1 signal peptidase I [Mycoplasmopsis synoviae]	Genetic Information Processing	Folding, sorting and degradation	ko03060//Protein export	K03100	GO:0030288//outer membrane-bounded periplasmic space	GO:0004252//serine-type endopeptidase activity	GO:0000746//conjugation;GO:0006465//signal peptide processing;GO:0009306//protein secretion;GO:0019430//removal of superoxide radicals
VY93_RS00230	51.31	49.31	42.39	162.62	172.02	173.47	846	754	712	3608	4292	3659	macB	WP_020002780.1 ATP-binding cassette domain-containing protein [Mycoplasmopsis synoviae]	-	-	-	-	GO:0005575//cellular_component;GO:0005887//integral component of plasma membrane;GO:0009380//excinuclease repair complex;GO:0009898//cytoplasmic side of plasma membrane;GO:0016020//membrane;GO:0016021//integral component of membrane;GO:0043190//ATP-binding cassette (ABC) transporter complex;GO:0055051//ATP-binding cassette (ABC) transporter complex, integrated substrate binding;GO:0055052//ATP-bi…	GO:0003924//GTPase activity;GO:0004170//dUTP diphosphatase activity;GO:0004385//guanylate kinase activity;GO:0005260//intracellularly ATP-gated chloride channel activity;GO:0005319//lipid transporter activity;GO:0005524//ATP binding;GO:0005525//GTP binding;GO:0009381//excinuclease ABC activity;GO:0015220//choline transmembrane transporter activity;GO:0015221//lipopolysaccharide transmembrane tran…	GO:0000910//cytokinesis;GO:0006289//nucleotide-excision repair;GO:0006412//translation;GO:0006810//transport;GO:0006817//phosphate ion transport;GO:0006824//cobalt ion transport;GO:0006855//xenobiotic transmembrane transport;GO:0006869//lipid transport;GO:0007059//chromosome segregation;GO:0007601//visual perception;GO:0008150//biological_process;GO:0008272//sulfate transport;GO:0009394//2'-deoxy…
VY93_RS00240	0	0.87	0.32	8.06	10.32	12.33	0	10	4	134	193	195	--	WP_020002782.1 hypothetical protein [Mycoplasmopsis synoviae]	-	-	-	-	-	GO:0008013//beta-catenin binding	-
VY93_RS00245	15.05	11.22	9.11	58.77	56.38	65.57	94	65	58	494	533	524	--	WP_211207605.1 Cof-type HAD-IIB family hydrolase [Mycoplasmopsis synoviae]	-	-	-	-	-	GO:0003674//molecular_function;GO:0003824//catalytic activity;GO:0005488//binding;GO:0008967//phosphoglycolate phosphatase activity;GO:0016787//hydrolase activity;GO:0016791//phosphatase activity;GO:0043167//ion binding;GO:0043169//cation binding;GO:0046872//metal ion binding	GO:0008152//metabolic process
VY93_RS00250	0	0.83	1.13	3.99	2.03	1.8	0	2	3	14	8	6	--	WP_026365142.1 hypothetical protein [Mycoplasmopsis synoviae]	-	-	-	-	-	GO:0004435//phosphatidylinositol phospholipase C activity;GO:0005509//calcium ion binding	GO:0016042//lipid catabolic process
VY93_RS00255	1911.1	1996.62	1968.07	1983.42	1979.22	1973.4	29719	28795	31181	41504	46577	39259	fusA	WP_011283211.1 elongation factor G [Mycoplasmopsis synoviae]	-	-	-	-	GO:0005575//cellular_component;GO:0005622//intracellular anatomical structure;GO:0005737//cytoplasm	GO:0000166//nucleotide binding;GO:0001882//nucleoside binding;GO:0001883//purine nucleoside binding;GO:0003674//molecular_function;GO:0003676//nucleic acid binding;GO:0003723//RNA binding;GO:0003743//translation initiation factor activity;GO:0003746//translation elongation factor activity;GO:0003747//translation release factor activity;GO:0003824//catalytic activity;GO:0003924//GTPase activity;GO…	GO:0000103//sulfate assimilation;GO:0001514//selenocysteine incorporation;GO:0006412//translation;GO:0006413//translational initiation;GO:0006414//translational elongation;GO:0006415//translational termination;GO:0006518//peptide metabolic process;GO:0006807//nitrogen compound metabolic process;GO:0006950//response to stress;GO:0008150//biological_process;GO:0008152//metabolic process;GO:0009058/…
VY93_RS00260	1276.4	1295.04	1321.19	735.97	745.36	726.6	4471	4207	4715	3469	3951	3256	rpsG	WP_020002848.1 30S ribosomal protein S7 [Mycoplasmopsis synoviae]	Genetic Information Processing	Translation	ko03010//Ribosome	K02992	GO:0000314//organellar small ribosomal subunit;GO:0005575//cellular_component;GO:0005618//cell wall;GO:0005622//intracellular anatomical structure;GO:0005737//cytoplasm;GO:0005829//cytosol;GO:0005840//ribosome;GO:0005886//plasma membrane;GO:0015935//small ribosomal subunit;GO:0016020//membrane;GO:0022626//cytosolic ribosome;GO:0022627//cytosolic small ribosomal subunit;GO:0030312//external encaps…	GO:0000049//tRNA binding;GO:0003674//molecular_function;GO:0003676//nucleic acid binding;GO:0003723//RNA binding;GO:0003729//mRNA binding;GO:0003735//structural constituent of ribosome;GO:0005198//structural molecule activity;GO:0005488//binding;GO:0019843//rRNA binding;GO:0097159//organic cyclic compound binding;GO:1901363//heterocyclic compound binding	GO:0000028//ribosomal small subunit assembly;GO:0006412//translation;GO:0006417//regulation of translation;GO:0006518//peptide metabolic process;GO:0006807//nitrogen compound metabolic process;GO:0006996//organelle organization;GO:0008150//biological_process;GO:0008152//metabolic process;GO:0009058//biosynthetic process;GO:0009059//macromolecule biosynthetic process;GO:0009889//regulation of bios…
VY93_RS00265	2099.77	2159.06	2165.53	746.55	731.44	758.59	6465	6165	6793	3093	3408	2988	rpsL	WP_011283213.1 30S ribosomal protein S12 [Mycoplasmopsis synoviae]	Genetic Information Processing	Translation	ko03010//Ribosome	K02950	GO:0000314//organellar small ribosomal subunit;GO:0005575//cellular_component;GO:0005622//intracellular anatomical structure;GO:0005737//cytoplasm;GO:0005840//ribosome;GO:0015935//small ribosomal subunit;GO:0022627//cytosolic small ribosomal subunit;GO:0032991//protein-containing complex;GO:0043226//organelle;GO:0043228//non-membrane-bounded organelle;GO:0043229//intracellular organelle;GO:004323…	GO:0000049//tRNA binding;GO:0003674//molecular_function;GO:0003676//nucleic acid binding;GO:0003723//RNA binding;GO:0003735//structural constituent of ribosome;GO:0003743//translation initiation factor activity;GO:0003824//catalytic activity;GO:0005198//structural molecule activity;GO:0005488//binding;GO:0019843//rRNA binding;GO:0097159//organic cyclic compound binding;GO:1901363//heterocyclic co…	GO:0006412//translation;GO:0006413//translational initiation;GO:0006518//peptide metabolic process;GO:0006807//nitrogen compound metabolic process;GO:0008150//biological_process;GO:0008152//metabolic process;GO:0009058//biosynthetic process;GO:0009059//macromolecule biosynthetic process;GO:0009987//cellular process;GO:0010467//gene expression;GO:0018189//pyrroloquinoline quinone biosynthetic proc…
VY93_RS00270	17.89	13.69	15.29	85.77	84.91	84.81	93	66	81	600	668	564	rsmI	WP_020002847.1 16S rRNA (cytidine(1402)-2'-O)-methyltransferase [Mycoplasmopsis synoviae]	-	-	-	-	GO:0005575//cellular_component;GO:0005622//intracellular anatomical structure;GO:0005737//cytoplasm;GO:0005886//plasma membrane;GO:0016020//membrane;GO:0071944//cell periphery	GO:0003674//molecular_function;GO:0003824//catalytic activity;GO:0004851//uroporphyrin-III C-methyltransferase activity;GO:0008168//methyltransferase activity;GO:0008171//O-methyltransferase activity;GO:0008173//RNA methyltransferase activity;GO:0008649//rRNA methyltransferase activity;GO:0008675//2-dehydro-3-deoxy-phosphogluconate aldolase activity;GO:0008700//4-hydroxy-2-oxoglutarate aldolase a…	GO:0000154//rRNA modification;GO:0000451//rRNA 2'-O-methylation;GO:0000453//enzyme-directed rRNA 2'-O-methylation;GO:0001510//RNA methylation;GO:0006139//nucleobase-containing compound metabolic process;GO:0006364//rRNA processing;GO:0006396//RNA processing;GO:0006725//cellular aromatic compound metabolic process;GO:0006807//nitrogen compound metabolic process;GO:0008150//biological_process;GO:00…
VY93_RS00275	1.32	0.95	1.15	17.09	15.97	14.31	9	6	8	157	165	125	--	AKB10834.1 DNA polymerase III subunit delta' [Mycoplasmopsis synoviae ATCC 25204] [Mycoplasmopsis synoviae]	Genetic Information Processing;Genetic Information Processing;Genetic Information Processing	Replication and repair;Replication and repair;Replication and repair	ko03440//Homologous recombination;ko03030//DNA replication;ko03430//Mismatch repair	K02341;K02341;K02341	GO:0005575//cellular_component;GO:0005622//intracellular anatomical structure;GO:0009360//DNA polymerase III complex;GO:0032991//protein-containing complex;GO:0042575//DNA polymerase complex;GO:0061695//transferase complex, transferring phosphorus-containing groups;GO:1902494//catalytic complex;GO:1990234//transferase complex	GO:0000166//nucleotide binding;GO:0003674//molecular_function;GO:0003676//nucleic acid binding;GO:0003677//DNA binding;GO:0003824//catalytic activity;GO:0003887//DNA-directed DNA polymerase activity;GO:0005488//binding;GO:0005524//ATP binding;GO:0016740//transferase activity;GO:0016772//transferase activity, transferring phosphorus-containing groups;GO:0016779//nucleotidyltransferase activity;GO:…	GO:0006139//nucleobase-containing compound metabolic process;GO:0006259//DNA metabolic process;GO:0006260//DNA replication;GO:0006261//DNA-dependent DNA replication;GO:0006725//cellular aromatic compound metabolic process;GO:0006807//nitrogen compound metabolic process;GO:0008150//biological_process;GO:0008152//metabolic process;GO:0009058//biosynthetic process;GO:0009059//macromolecule biosynthe…
VY93_RS00280	99.02	97.11	103.54	183.28	187.63	198.32	475	432	506	1183	1362	1217	tmk	WP_011283216.1 dTMP kinase [Mycoplasmopsis synoviae]	Metabolism;Metabolism	Global and overview maps;Nucleotide metabolism	ko01100//Metabolic pathways;ko00240//Pyrimidine metabolism	K00943;K00943	GO:0005575//cellular_component;GO:0005622//intracellular anatomical structure;GO:0005737//cytoplasm;GO:0048501//signal recognition particle, plasma membrane targeting	GO:0000166//nucleotide binding;GO:0003674//molecular_function;GO:0003824//catalytic activity;GO:0003924//GTPase activity;GO:0004798//thymidylate kinase activity;GO:0005048//signal sequence binding;GO:0005488//binding;GO:0005524//ATP binding;GO:0005525//GTP binding;GO:0009041//uridylate kinase activity;GO:0016301//kinase activity;GO:0016740//transferase activity;GO:0016772//transferase activity, t…	GO:0006139//nucleobase-containing compound metabolic process;GO:0006220//pyrimidine nucleotide metabolic process;GO:0006221//pyrimidine nucleotide biosynthetic process;GO:0006227//dUDP biosynthetic process;GO:0006233//dTDP biosynthetic process;GO:0006235//dTTP biosynthetic process;GO:0006614//SRP-dependent cotranslational protein targeting to membrane;GO:0006725//cellular aromatic compound metabo…
VY93_RS00285	98.38	88.98	89.11	141.26	143.99	147.87	428	359	395	827	948	823	recR	WP_011283217.1 recombination protein RecR [Mycoplasmopsis synoviae]	Genetic Information Processing	Replication and repair	ko03440//Homologous recombination	K06187	-	GO:0003674//molecular_function;GO:0003676//nucleic acid binding;GO:0003677//DNA binding;GO:0005488//binding;GO:0043167//ion binding;GO:0043169//cation binding;GO:0046872//metal ion binding;GO:0097159//organic cyclic compound binding;GO:1901363//heterocyclic compound binding	GO:0000731//DNA synthesis involved in DNA repair;GO:0006139//nucleobase-containing compound metabolic process;GO:0006259//DNA metabolic process;GO:0006281//DNA repair;GO:0006302//double-strand break repair;GO:0006310//DNA recombination;GO:0006725//cellular aromatic compound metabolic process;GO:0006807//nitrogen compound metabolic process;GO:0006950//response to stress;GO:0006974//cellular respon…
VY93_RS00290	207.3	186.27	179.64	105.82	92.25	114.23	444	370	392	305	299	313	MARTH_orf159	WP_020002845.1 YbaB/EbfC family nucleoid-associated protein [Mycoplasmopsis synoviae]	-	-	-	-	GO:0005575//cellular_component;GO:0005622//intracellular anatomical structure;GO:0005737//cytoplasm;GO:0009295//nucleoid	GO:0003674//molecular_function;GO:0003676//nucleic acid binding;GO:0003677//DNA binding;GO:0005488//binding;GO:0097159//organic cyclic compound binding;GO:1901363//heterocyclic compound binding	GO:0008150//biological_process;GO:0019069//viral capsid assembly
VY93_RS00295	107.94	100.62	103.71	134.98	141.34	140.08	1469	1270	1438	2472	2911	2439	dnaX	WP_020002844.1 DNA polymerase III subunit gamma/tau [Mycoplasmopsis synoviae]	Genetic Information Processing;Genetic Information Processing;Genetic Information Processing	Replication and repair;Replication and repair;Replication and repair	ko03440//Homologous recombination;ko03030//DNA replication;ko03430//Mismatch repair	K02343;K02343;K02343	GO:0005575//cellular_component;GO:0005622//intracellular anatomical structure;GO:0005737//cytoplasm;GO:0009360//DNA polymerase III complex;GO:0009379//Holliday junction helicase complex;GO:0032991//protein-containing complex;GO:0033104//type VI protein secretion system complex;GO:0042575//DNA polymerase complex;GO:0061695//transferase complex, transferring phosphorus-containing groups;GO:1902494/…	GO:0000166//nucleotide binding;GO:0003674//molecular_function;GO:0003676//nucleic acid binding;GO:0003677//DNA binding;GO:0003678//DNA helicase activity;GO:0003824//catalytic activity;GO:0003887//DNA-directed DNA polymerase activity;GO:0004252//serine-type endopeptidase activity;GO:0004386//helicase activity;GO:0005488//binding;GO:0005524//ATP binding;GO:0008134//transcription factor binding;GO:0…	GO:0002949//tRNA threonylcarbamoyladenosine modification;GO:0006139//nucleobase-containing compound metabolic process;GO:0006259//DNA metabolic process;GO:0006260//DNA replication;GO:0006281//DNA repair;GO:0006310//DNA recombination;GO:0006355//regulation of transcription, DNA-templated;GO:0006457//protein folding;GO:0006508//proteolysis;GO:0006725//cellular aromatic compound metabolic process;GO…
VY93_RS00300	142.23	119.21	120.25	71.95	77.24	78.85	1190	925	1025	810	978	844	--	WP_026365155.1 YwaF family protein [Mycoplasmopsis synoviae]	-	-	-	-	GO:0016020//membrane;GO:0016021//integral component of membrane	-	GO:0046740//transport of virus in host, cell to cell
VY93_RS00305	63.25	64.78	57.58	114.12	116.2	116.01	1215	1154	1127	2950	3378	2851	parC	WP_020002841.1 DNA topoisomerase IV subunit A [Mycoplasmopsis synoviae]	-	-	-	-	GO:0005575//cellular_component;GO:0005622//intracellular anatomical structure;GO:0005694//chromosome;GO:0005737//cytoplasm;GO:0005886//plasma membrane;GO:0009330//DNA topoisomerase type II (double strand cut, ATP-hydrolyzing) complex;GO:0009340//DNA topoisomerase IV complex;GO:0016020//membrane;GO:0032991//protein-containing complex;GO:0043226//organelle;GO:0043228//non-membrane-bounded organelle…	GO:0000166//nucleotide binding;GO:0003674//molecular_function;GO:0003676//nucleic acid binding;GO:0003677//DNA binding;GO:0003824//catalytic activity;GO:0003916//DNA topoisomerase activity;GO:0003918//DNA topoisomerase type II (double strand cut, ATP-hydrolyzing) activity;GO:0005488//binding;GO:0005524//ATP binding;GO:0008094//ATP-dependent activity, acting on DNA;GO:0016462//pyrophosphatase acti…	GO:0006139//nucleobase-containing compound metabolic process;GO:0006259//DNA metabolic process;GO:0006260//DNA replication;GO:0006265//DNA topological change;GO:0006725//cellular aromatic compound metabolic process;GO:0006807//nitrogen compound metabolic process;GO:0006996//organelle organization;GO:0008150//biological_process;GO:0008152//metabolic process;GO:0009987//cellular process;GO:0016043/…
VY93_RS00310	90.91	86.47	84.76	149.86	145.35	149.36	1357	1197	1289	3010	3283	2852	uvrB	WP_020002840.1 excinuclease ABC subunit UvrB [Mycoplasmopsis synoviae]	Genetic Information Processing	Replication and repair	ko03420//Nucleotide excision repair	K03702	GO:0005575//cellular_component;GO:0005622//intracellular anatomical structure;GO:0005658//alpha DNA polymerase:primase complex;GO:0005737//cytoplasm;GO:0005886//plasma membrane;GO:0009380//excinuclease repair complex;GO:0016020//membrane;GO:0032991//protein-containing complex;GO:0071944//cell periphery;GO:1902494//catalytic complex;GO:1905347//endodeoxyribonuclease complex;GO:1905348//endonucleas…	GO:0000166//nucleotide binding;GO:0003674//molecular_function;GO:0003676//nucleic acid binding;GO:0003677//DNA binding;GO:0003688//DNA replication origin binding;GO:0003690//double-stranded DNA binding;GO:0003824//catalytic activity;GO:0004386//helicase activity;GO:0004518//nuclease activity;GO:0005198//structural molecule activity;GO:0005488//binding;GO:0005515//protein binding;GO:0005524//ATP b…	GO:0002682//regulation of immune system process;GO:0002684//positive regulation of immune system process;GO:0006139//nucleobase-containing compound metabolic process;GO:0006259//DNA metabolic process;GO:0006260//DNA replication;GO:0006268//DNA unwinding involved in DNA replication;GO:0006281//DNA repair;GO:0006289//nucleotide-excision repair;GO:0006310//DNA recombination;GO:0006725//cellular arom…
VY93_RS00315	1.53	2.07	0.38	5.12	3.8	2.7	4	5	1	18	15	9	--	WP_020002839.1 hypothetical protein [Mycoplasmopsis synoviae]	-	-	-	-	-	-	-
VY93_RS00320	114.18	97.4	111.8	253.13	248.9	260.03	833	659	831	2485	2748	2427	lplA	WP_020002838.1 lipoate--protein ligase [Mycoplasmopsis synoviae]	Metabolism;Metabolism	Global and overview maps;Metabolism of cofactors and vitamins	ko01100//Metabolic pathways;ko00785//Lipoic acid metabolism	K03800;K03800	GO:0005575//cellular_component;GO:0005622//intracellular anatomical structure;GO:0005737//cytoplasm	GO:0000166//nucleotide binding;GO:0003674//molecular_function;GO:0003824//catalytic activity;GO:0005488//binding;GO:0005524//ATP binding;GO:0016874//ligase activity;GO:0017076//purine nucleotide binding;GO:0017118//lipoyltransferase activity;GO:0030554//adenyl nucleotide binding;GO:0032553//ribonucleotide binding;GO:0032555//purine ribonucleotide binding;GO:0032559//adenyl ribonucleotide binding;…	GO:0006464//cellular protein modification process;GO:0006807//nitrogen compound metabolic process;GO:0008150//biological_process;GO:0008152//metabolic process;GO:0009249//protein lipoylation;GO:0009987//cellular process;GO:0010467//gene expression;GO:0018193//peptidyl-amino acid modification;GO:0018205//peptidyl-lysine modification;GO:0019538//protein metabolic process;GO:0036211//protein modific…
VY93_RS00325	21.26	22.57	17.14	78.25	69.36	75.61	129	127	106	639	637	587	--	WP_020002837.1 alpha/beta fold hydrolase [Mycoplasmopsis synoviae]	-	-	-	-	-	GO:0016787//hydrolase activity;GO:0050480//imidazolonepropionase activity;GO:0070205//2-succinyl-6-hydroxy-2,4-cyclohexadiene-1-carboxylate synthase activity	GO:0006548//histidine catabolic process;GO:0006629//lipid metabolic process;GO:0009234//menaquinone biosynthetic process
VY93_RS00335	35.39	24.8	23.73	94.23	102.49	90.82	60	39	41	215	263	197	--	WP_011283226.1 phosphopantetheine-binding protein [Mycoplasmopsis synoviae]	Metabolism;Metabolism;Metabolism	Global and overview maps;Global and overview maps;Biosynthesis of other secondary metabolites	ko01100//Metabolic pathways;ko01110//Biosynthesis of secondary metabolites;ko00998//Biosynthesis of various antibiotics	K02078;K02078;K02078	GO:0005575//cellular_component	GO:0000036//acyl carrier activity;GO:0003674//molecular_function	GO:0006633//fatty acid biosynthetic process;GO:0030152//bacteriocin biosynthetic process
VY93_RS00340	1.99	0.36	1.63	9.13	14.92	9.08	6	1	5	37	68	35	--	AAZ43484.2 hypothetical protein MS53_0063 [Mycoplasmopsis synoviae 53] [Mycoplasmopsis synoviae]	-	-	-	-	-	-	-
VY93_RS00345	0.37	0.4	0.24	24.08	20.51	17.28	3	3	2	261	250	178	--	WP_117274844.1 hypothetical protein [Mycoplasmopsis synoviae]	-	-	-	-	-	-	-
VY93_RS00350	0.33	0.36	0.32	7.59	7.62	10.82	1	1	1	31	35	42	--	WP_026365154.1 hypothetical protein [Mycoplasmopsis synoviae]	-	-	-	-	GO:0000776//kinetochore;GO:0016021//integral component of membrane	GO:0003700//DNA-binding transcription factor activity;GO:0005524//ATP binding;GO:0042626//ATPase-coupled transmembrane transporter activity	GO:0051382//kinetochore assembly;GO:0055085//transmembrane transport
VY93_RS00355	326.35	227.3	306.58	33.31	25.45	31.75	466	301	446	64	55	58	rpmB	WP_020002833.1 50S ribosomal protein L28 [Mycoplasmopsis synoviae]	Genetic Information Processing	Translation	ko03010//Ribosome	K02902	GO:0000311//plastid large ribosomal subunit;GO:0005575//cellular_component;GO:0005622//intracellular anatomical structure;GO:0005737//cytoplasm;GO:0005840//ribosome;GO:0022625//cytosolic large ribosomal subunit;GO:0032991//protein-containing complex;GO:0043226//organelle;GO:0043228//non-membrane-bounded organelle;GO:0043229//intracellular organelle;GO:0043232//intracellular non-membrane-bounded o…	GO:0003674//molecular_function;GO:0003735//structural constituent of ribosome;GO:0005198//structural molecule activity	GO:0006412//translation;GO:0006518//peptide metabolic process;GO:0006807//nitrogen compound metabolic process;GO:0008150//biological_process;GO:0008152//metabolic process;GO:0009058//biosynthetic process;GO:0009059//macromolecule biosynthetic process;GO:0009987//cellular process;GO:0010467//gene expression;GO:0019538//protein metabolic process;GO:0034641//cellular nitrogen compound metabolic proc…
VY93_RS00360	143.7	130.57	131.98	2010.65	1998.05	2015.62	731	616	684	13763	15381	13117	cysS	WP_117274803.1 DUF402 domain-containing protein [Mycoplasmopsis synoviae]	-	-	-	-	-	-	-
VY93_RS00365	708.42	562.5	670.28	413.58	413.01	460.81	1138	838	1097	894	1004	947	--	WP_011283232.1 hypothetical protein [Mycoplasmopsis synoviae]	-	-	-	-	-	-	-
VY93_RS00375	13078.8	13685.6	13393.7	9050.82	9120.02	9069.69	205428	199354	214334	191295	216776	182246	--	WP_082071135.1 putative immunoglobulin-blocking virulence protein [Mycoplasmopsis synoviae]	-	-	-	-	-	GO:0005515//protein binding	-
VY93_RS00380	10675.5	11056.9	10801.2	6573.13	6571.29	6651.15	166488	159919	171619	137940	155086	132698	--	WP_046128303.1 putative immunoglobulin-blocking virulence protein [Mycoplasmopsis synoviae]	-	-	-	-	-	GO:0005515//protein binding	-
VY93_RS00385	777.57	775.44	804.23	322.23	345.77	310.99	1544	1428	1627	861	1039	790	rpsT	WP_020002790.1 30S ribosomal protein S20 [Mycoplasmopsis synoviae]	Genetic Information Processing	Translation	ko03010//Ribosome	K02968	GO:0000312//plastid small ribosomal subunit;GO:0005575//cellular_component;GO:0005622//intracellular anatomical structure;GO:0005737//cytoplasm;GO:0005829//cytosol;GO:0005840//ribosome;GO:0015935//small ribosomal subunit;GO:0022626//cytosolic ribosome;GO:0022627//cytosolic small ribosomal subunit;GO:0032991//protein-containing complex;GO:0043226//organelle;GO:0043228//non-membrane-bounded organel…	GO:0003674//molecular_function;GO:0003676//nucleic acid binding;GO:0003723//RNA binding;GO:0003735//structural constituent of ribosome;GO:0004857//enzyme inhibitor activity;GO:0005198//structural molecule activity;GO:0005488//binding;GO:0008073//ornithine decarboxylase inhibitor activity;GO:0019843//rRNA binding;GO:0030234//enzyme regulator activity;GO:0042979//ornithine decarboxylase regulator a…	GO:0000028//ribosomal small subunit assembly;GO:0006412//translation;GO:0006518//peptide metabolic process;GO:0006807//nitrogen compound metabolic process;GO:0006996//organelle organization;GO:0008150//biological_process;GO:0008152//metabolic process;GO:0009058//biosynthetic process;GO:0009059//macromolecule biosynthetic process;GO:0009987//cellular process;GO:0010467//gene expression;GO:0016043/…
VY93_RS00390	3.26	2.64	2.93	3.43	5.21	5.1	12	9	11	17	29	24	--	WP_036434379.1 helix-hairpin-helix domain-containing protein [Mycoplasmopsis synoviae]	-	-	-	-	-	GO:0008270//zinc ion binding;GO:0016757//glycosyltransferase activity	GO:0000271//polysaccharide biosynthetic process
VY93_RS00395	0.54	0	0.11	0	0.43	0.67	5	0	1	0	6	8	--	WP_117274845.1 ComEC/Rec2 family competence protein [Mycoplasmopsis synoviae]	-	-	-	-	GO:0005575//cellular_component;GO:0005886//plasma membrane;GO:0016020//membrane;GO:0016021//integral component of membrane;GO:0031224//intrinsic component of membrane;GO:0071944//cell periphery	-	-
VY93_RS00400	11.39	12.9	11.18	52.8	57.14	50.36	79	83	79	493	600	447	--	SYV92419.1 DNA polymerase III, delta subunit [Mycoplasmopsis synoviae]	Genetic Information Processing;Genetic Information Processing;Genetic Information Processing	Replication and repair;Replication and repair;Replication and repair	ko03440//Homologous recombination;ko03030//DNA replication;ko03430//Mismatch repair	K02340;K02340;K02340	GO:0005575//cellular_component;GO:0005622//intracellular anatomical structure;GO:0009360//DNA polymerase III complex;GO:0032991//protein-containing complex;GO:0042575//DNA polymerase complex;GO:0061695//transferase complex, transferring phosphorus-containing groups;GO:1902494//catalytic complex;GO:1990234//transferase complex	GO:0003674//molecular_function;GO:0003676//nucleic acid binding;GO:0003677//DNA binding;GO:0003824//catalytic activity;GO:0003887//DNA-directed DNA polymerase activity;GO:0003924//GTPase activity;GO:0005488//binding;GO:0005525//GTP binding;GO:0016740//transferase activity;GO:0016772//transferase activity, transferring phosphorus-containing groups;GO:0016779//nucleotidyltransferase activity;GO:003…	GO:0006139//nucleobase-containing compound metabolic process;GO:0006259//DNA metabolic process;GO:0006260//DNA replication;GO:0006725//cellular aromatic compound metabolic process;GO:0006807//nitrogen compound metabolic process;GO:0008150//biological_process;GO:0008152//metabolic process;GO:0009058//biosynthetic process;GO:0009059//macromolecule biosynthetic process;GO:0009987//cellular process;G…
VY93_RS00405	1.4	1.4	2.54	7.06	7.57	8.61	13	12	24	88	106	102	--	WP_117274846.1 hypothetical protein [Mycoplasmopsis synoviae]	-	-	-	-	-	GO:0004806//triglyceride lipase activity	GO:0006629//lipid metabolic process
VY93_RS00410	2281.85	2293.14	2371.37	795.5	827.47	797.84	7382	6880	7816	3463	4051	3302	rplM	WP_020002795.1 50S ribosomal protein L13 [Mycoplasmopsis synoviae]	Genetic Information Processing	Translation	ko03010//Ribosome	K02871	GO:0000315//organellar large ribosomal subunit;GO:0005575//cellular_component;GO:0005618//cell wall;GO:0005622//intracellular anatomical structure;GO:0005737//cytoplasm;GO:0005829//cytosol;GO:0005840//ribosome;GO:0005886//plasma membrane;GO:0015934//large ribosomal subunit;GO:0016020//membrane;GO:0022625//cytosolic large ribosomal subunit;GO:0022626//cytosolic ribosome;GO:0030312//external encaps…	GO:0003674//molecular_function;GO:0003676//nucleic acid binding;GO:0003723//RNA binding;GO:0003729//mRNA binding;GO:0003735//structural constituent of ribosome;GO:0005198//structural molecule activity;GO:0005488//binding;GO:0008270//zinc ion binding;GO:0019843//rRNA binding;GO:0043167//ion binding;GO:0043169//cation binding;GO:0046872//metal ion binding;GO:0046914//transition metal ion binding;GO…	GO:0006412//translation;GO:0006417//regulation of translation;GO:0006518//peptide metabolic process;GO:0006807//nitrogen compound metabolic process;GO:0008150//biological_process;GO:0008152//metabolic process;GO:0009058//biosynthetic process;GO:0009059//macromolecule biosynthetic process;GO:0009889//regulation of biosynthetic process;GO:0009890//negative regulation of biosynthetic process;GO:0009…
VY93_RS00415	2142.58	2171.52	2252.64	1922.06	1988.22	1942.88	6310	5931	6759	7617	8861	7320	rpsI	WP_011283241.1 30S ribosomal protein S9 [Mycoplasmopsis synoviae]	Genetic Information Processing	Translation	ko03010//Ribosome	K02996	GO:0005575//cellular_component;GO:0005622//intracellular anatomical structure;GO:0005737//cytoplasm;GO:0005829//cytosol;GO:0005840//ribosome;GO:0015935//small ribosomal subunit;GO:0022626//cytosolic ribosome;GO:0022627//cytosolic small ribosomal subunit;GO:0032991//protein-containing complex;GO:0043226//organelle;GO:0043228//non-membrane-bounded organelle;GO:0043229//intracellular organelle;GO:00…	GO:0000049//tRNA binding;GO:0003674//molecular_function;GO:0003676//nucleic acid binding;GO:0003723//RNA binding;GO:0003735//structural constituent of ribosome;GO:0005198//structural molecule activity;GO:0005488//binding;GO:0019843//rRNA binding;GO:0097159//organic cyclic compound binding;GO:1901363//heterocyclic compound binding	GO:0000462//maturation of SSU-rRNA from tricistronic rRNA transcript (SSU-rRNA, 5.8S rRNA, LSU-rRNA);GO:0006139//nucleobase-containing compound metabolic process;GO:0006364//rRNA processing;GO:0006396//RNA processing;GO:0006412//translation;GO:0006518//peptide metabolic process;GO:0006725//cellular aromatic compound metabolic process;GO:0006807//nitrogen compound metabolic process;GO:0008150//bio…
VY93_RS00425	476.76	419.57	432.58	2342.59	2342.13	2443.2	4776	3898	4415	31578	35506	31311	ywdH	WP_154221564.1 aldehyde dehydrogenase family protein [Mycoplasmopsis synoviae]	Metabolism;Metabolism;Metabolism;Metabolism;Metabolism;Metabolism;Metabolism;Metabolism;Metabolism;Metabolism;Metabolism;Metabolism;Metabolism;Metabolism;Metabolism;Metabolism;Metabolism	Global and overview maps;Global and overview maps;Global and overview maps;Carbohydrate metabolism;Carbohydrate metabolism;Carbohydrate metabolism;Metabolism of cofactors and vitamins;Lipid metabolism;Amino acid metabolism;Amino acid metabolism;Amino acid metabolism;Lipid metabolism;Amino acid metabolism;Amino acid metabolism;Metabolism of other amino acids;Xenobiotics biodegradation and metaboli…	ko01100//Metabolic pathways;ko01110//Biosynthesis of secondary metabolites;ko01120//Microbial metabolism in diverse environments;ko00010//Glycolysis / Gluconeogenesis;ko00053//Ascorbate and aldarate metabolism;ko00620//Pyruvate metabolism;ko00770//Pantothenate and CoA biosynthesis;ko00561//Glycerolipid metabolism;ko00280//Valine, leucine and isoleucine degradation;ko00310//Lysine degradation;ko00…	K00128;K00128;K00128;K00128;K00128;K00128;K00128;K00128;K00128;K00128;K00128;K00128;K00128;K00128;K00128;K00128;K00128	-	GO:0003842//1-pyrroline-5-carboxylate dehydrogenase activity;GO:0003995//acyl-CoA dehydrogenase activity;GO:0004350//glutamate-5-semialdehyde dehydrogenase activity;GO:0004491//methylmalonate-semialdehyde dehydrogenase (acylating) activity;GO:0004777//succinate-semialdehyde dehydrogenase (NAD+) activity;GO:0008802//betaine-aldehyde dehydrogenase activity;GO:0009013//succinate-semialdehyde dehydro…	GO:0006527//arginine catabolic process;GO:0006561//proline biosynthetic process;GO:0006562//proline catabolic process;GO:0006574//valine catabolic process;GO:0006578//amino-acid betaine biosynthetic process;GO:0008218//bioluminescence;GO:0009450//gamma-aminobutyric acid catabolic process;GO:0010124//phenylacetate catabolic process
VY93_RS00450	176.71	146.06	153.36	189.04	183.92	185.84	2125	1629	1879	3059	3347	2859	ykpA	WP_011283244.1 ATP-binding cassette domain-containing protein [Mycoplasmopsis synoviae]	-	-	-	-	GO:0005575//cellular_component;GO:0005887//integral component of plasma membrane;GO:0009898//cytoplasmic side of plasma membrane;GO:0016021//integral component of membrane;GO:0043190//ATP-binding cassette (ABC) transporter complex;GO:0055051//ATP-binding cassette (ABC) transporter complex, integrated substrate binding;GO:0055052//ATP-binding cassette (ABC) transporter complex, substrate-binding s…	GO:0000166//nucleotide binding;GO:0003674//molecular_function;GO:0003723//RNA binding;GO:0003724//RNA helicase activity;GO:0003824//catalytic activity;GO:0003924//GTPase activity;GO:0005260//intracellularly ATP-gated chloride channel activity;GO:0005319//lipid transporter activity;GO:0005488//binding;GO:0005524//ATP binding;GO:0005525//GTP binding;GO:0015220//choline transmembrane transporter act…	GO:0000910//cytokinesis;GO:0006810//transport;GO:0006817//phosphate ion transport;GO:0006824//cobalt ion transport;GO:0006855//xenobiotic transmembrane transport;GO:0006869//lipid transport;GO:0006950//response to stress;GO:0007601//visual perception;GO:0008150//biological_process;GO:0008272//sulfate transport;GO:0009266//response to temperature stimulus;GO:0009409//response to cold;GO:0009628//r…
VY93_RS00455	19.83	15.4	14.79	113.04	103.4	121.38	100	72	76	767	789	783	rsmE	WP_020003111.1 16S rRNA (uracil(1498)-N(3))-methyltransferase [Mycoplasmopsis synoviae]	-	-	-	-	GO:0005575//cellular_component;GO:0005622//intracellular anatomical structure;GO:0005737//cytoplasm	GO:0003674//molecular_function;GO:0003824//catalytic activity;GO:0008168//methyltransferase activity;GO:0008170//N-methyltransferase activity;GO:0008173//RNA methyltransferase activity;GO:0008649//rRNA methyltransferase activity;GO:0008757//S-adenosylmethionine-dependent methyltransferase activity;GO:0016436//rRNA (uridine) methyltransferase activity;GO:0016740//transferase activity;GO:0016741//t…	GO:0000154//rRNA modification;GO:0001510//RNA methylation;GO:0006139//nucleobase-containing compound metabolic process;GO:0006364//rRNA processing;GO:0006396//RNA processing;GO:0006725//cellular aromatic compound metabolic process;GO:0006807//nitrogen compound metabolic process;GO:0008150//biological_process;GO:0008152//metabolic process;GO:0009451//RNA modification;GO:0009987//cellular process;G…
VY93_RS00460	300.54	293.43	286.35	244.46	299.09	245.87	751	680	729	822	1131	786	rbfA	WP_020003110.1 30S ribosome-binding factor RbfA [Mycoplasmopsis synoviae]	-	-	-	-	GO:0005575//cellular_component;GO:0005622//intracellular anatomical structure;GO:0005737//cytoplasm;GO:0005829//cytosol	GO:0003674//molecular_function;GO:0003676//nucleic acid binding;GO:0003723//RNA binding;GO:0005488//binding;GO:0019843//rRNA binding;GO:0043021//ribonucleoprotein complex binding;GO:0043024//ribosomal small subunit binding;GO:0044877//protein-containing complex binding;GO:0097159//organic cyclic compound binding;GO:1901363//heterocyclic compound binding	GO:0006139//nucleobase-containing compound metabolic process;GO:0006364//rRNA processing;GO:0006396//RNA processing;GO:0006725//cellular aromatic compound metabolic process;GO:0006807//nitrogen compound metabolic process;GO:0006950//response to stress;GO:0006974//cellular response to DNA damage stimulus;GO:0008150//biological_process;GO:0008152//metabolic process;GO:0009266//response to temperatu…
VY93_RS00465	661.45	608.75	621.9	716.47	722.72	732.74	5844	4988	5598	8518	9663	8282	deoB	WP_026365195.1 phosphopentomutase [Mycoplasmopsis synoviae]	Metabolism;Metabolism;Metabolism	Global and overview maps;Carbohydrate metabolism;Nucleotide metabolism	ko01100//Metabolic pathways;ko00030//Pentose phosphate pathway;ko00230//Purine metabolism	K01839;K01839;K01839	GO:0005575//cellular_component;GO:0005622//intracellular anatomical structure;GO:0005737//cytoplasm;GO:0005829//cytosol	GO:0000287//magnesium ion binding;GO:0003674//molecular_function;GO:0003824//catalytic activity;GO:0005488//binding;GO:0008484//sulfuric ester hydrolase activity;GO:0008973//phosphopentomutase activity;GO:0016853//isomerase activity;GO:0016866//intramolecular transferase activity;GO:0016868//intramolecular transferase activity, phosphotransferases;GO:0043167//ion binding;GO:0043169//cation bindin…	GO:0006015//5-phosphoribose 1-diphosphate biosynthetic process;GO:0006094//gluconeogenesis;GO:0006096//glycolytic process;GO:0006139//nucleobase-containing compound metabolic process;GO:0006725//cellular aromatic compound metabolic process;GO:0006753//nucleoside phosphate metabolic process;GO:0006793//phosphorus metabolic process;GO:0006796//phosphate-containing compound metabolic process;GO:0006…
VY93_RS00470	2.05	1.44	1.58	5.11	5.07	5.44	23	15	18	77	86	78	MHO_3780	WP_036434211.1 hypothetical protein [Mycoplasmopsis synoviae]	-	-	-	-	-	-	-
VY93_RS00475	14.4	10.24	12.64	117.93	118.53	121.65	179	118	160	1972	2229	1934	--	WP_117274847.1 ABC transporter permease subunit [Mycoplasmopsis synoviae]	Environmental Information Processing	Membrane transport	ko02010//ABC transporters	K02042	GO:0005575//cellular_component;GO:0005634//nucleus;GO:0005886//plasma membrane;GO:0005887//integral component of plasma membrane;GO:0016020//membrane;GO:0016021//integral component of membrane;GO:0031224//intrinsic component of membrane;GO:0055052//ATP-binding cassette (ABC) transporter complex, substrate-binding subunit-containing;GO:0071944//cell periphery	GO:0008301//DNA binding, bending;GO:0015416//ABC-type phosphonate transporter activity	GO:0006810//transport;GO:0007531//mating type determination;GO:0008150//biological_process;GO:0015716//organic phosphonate transport;GO:0045895//positive regulation of mating-type specific transcription, DNA-templated;GO:0051179//localization;GO:0051234//establishment of localization;GO:0055085//transmembrane transport
VY93_RS00480	84.93	78.04	77.2	269.32	237.17	261.33	487	415	451	2078	2058	1917	phnC	WP_020003106.1 ATP-binding cassette domain-containing protein [Mycoplasmopsis synoviae]	Environmental Information Processing	Membrane transport	ko02010//ABC transporters	K02041	GO:0005575//cellular_component;GO:0005737//cytoplasm;GO:0005886//plasma membrane;GO:0005887//integral component of plasma membrane;GO:0009379//Holliday junction helicase complex;GO:0009380//excinuclease repair complex;GO:0009898//cytoplasmic side of plasma membrane;GO:0016020//membrane;GO:0016021//integral component of membrane;GO:0043190//ATP-binding cassette (ABC) transporter complex;GO:0055051…	GO:0000166//nucleotide binding;GO:0003674//molecular_function;GO:0003676//nucleic acid binding;GO:0003723//RNA binding;GO:0003724//RNA helicase activity;GO:0003824//catalytic activity;GO:0003924//GTPase activity;GO:0004252//serine-type endopeptidase activity;GO:0004849//uridine kinase activity;GO:0005198//structural molecule activity;GO:0005215//transporter activity;GO:0005260//intracellularly AT…	GO:0000910//cytokinesis;GO:0002949//tRNA threonylcarbamoyladenosine modification;GO:0006281//DNA repair;GO:0006289//nucleotide-excision repair;GO:0006310//DNA recombination;GO:0006412//translation;GO:0006508//proteolysis;GO:0006810//transport;GO:0006811//ion transport;GO:0006817//phosphate ion transport;GO:0006820//anion transport;GO:0006824//cobalt ion transport;GO:0006855//xenobiotic transmembr…
VY93_RS00485	252.22	229.36	221.05	458.76	457.58	463.33	2279	1922	2035	5578	6257	5356	p37	AKB10866.1 P37-like ABC transporter substrate-binding lipoprotein [Mycoplasmopsis synoviae ATCC 25204] [Mycoplasmopsis synoviae]	Environmental Information Processing	Membrane transport	ko02010//ABC transporters	K02044	GO:0005575//cellular_component;GO:0005886//plasma membrane;GO:0016020//membrane;GO:0071944//cell periphery	-	-
VY93_RS00490	12528.6	10717.3	11365.8	1393.97	1419.15	1419.46	55905	44351	51671	8370	9583	8103	azoR	WP_020003104.1 FMN-dependent NADH-azoreductase [Mycoplasmopsis synoviae]	-	-	-	-	-	GO:0003674//molecular_function;GO:0003824//catalytic activity;GO:0008081//phosphoric diester hydrolase activity;GO:0008770//[acyl-carrier-protein] phosphodiesterase activity;GO:0016491//oxidoreductase activity;GO:0016661//oxidoreductase activity, acting on other nitrogenous compounds as donors;GO:0016787//hydrolase activity;GO:0016788//hydrolase activity, acting on ester bonds;GO:0042578//phospho…	GO:0006082//organic acid metabolic process;GO:0006629//lipid metabolic process;GO:0006631//fatty acid metabolic process;GO:0008150//biological_process;GO:0008152//metabolic process;GO:0009987//cellular process;GO:0019752//carboxylic acid metabolic process;GO:0032787//monocarboxylic acid metabolic process;GO:0043436//oxoacid metabolic process;GO:0044237//cellular metabolic process;GO:0044238//prim…
VY93_RS00495	101.27	103.39	74.06	386.21	393.84	398.92	357	338	266	1832	2101	1799	tsaC	WP_011283253.1 Sua5/YciO/YrdC/YwlC family protein [Mycoplasmopsis synoviae]	-	-	-	-	GO:0005575//cellular_component;GO:0005622//intracellular anatomical structure;GO:0005737//cytoplasm;GO:0005829//cytosol	GO:0000049//tRNA binding;GO:0000166//nucleotide binding;GO:0003674//molecular_function;GO:0003676//nucleic acid binding;GO:0003723//RNA binding;GO:0003725//double-stranded RNA binding;GO:0003824//catalytic activity;GO:0003998//acylphosphatase activity;GO:0005488//binding;GO:0005524//ATP binding;GO:0008168//methyltransferase activity;GO:0016740//transferase activity;GO:0016741//transferase activit…	GO:0002949//tRNA threonylcarbamoyladenosine modification;GO:0006139//nucleobase-containing compound metabolic process;GO:0006364//rRNA processing;GO:0006396//RNA processing;GO:0006399//tRNA metabolic process;GO:0006400//tRNA modification;GO:0006450//regulation of translational fidelity;GO:0006464//cellular protein modification process;GO:0006725//cellular aromatic compound metabolic process;GO:00…
VY93_RS00500	47.95	47.94	39.98	359.34	362.32	368.95	399	370	339	4024	4563	3928	--	WP_020003103.1 YihY/virulence factor BrkB family protein [Mycoplasmopsis synoviae]	-	-	-	-	GO:0005575//cellular_component;GO:0005886//plasma membrane;GO:0016020//membrane;GO:0016021//integral component of membrane;GO:0031224//intrinsic component of membrane;GO:0071944//cell periphery	-	-
VY93_RS00505	96.26	106.14	103.76	305.82	303.87	309.85	1018	1041	1118	4352	4863	4192	gatB	WP_020003102.1 Asp-tRNA(Asn)/Glu-tRNA(Gln) amidotransferase subunit GatB [Mycoplasmopsis synoviae]	Metabolism;Genetic Information Processing	Global and overview maps;Translation	ko01100//Metabolic pathways;ko00970//Aminoacyl-tRNA biosynthesis	K02434;K02434	GO:0030956//glutamyl-tRNA(Gln) amidotransferase complex	GO:0000166//nucleotide binding;GO:0003674//molecular_function;GO:0003824//catalytic activity;GO:0005488//binding;GO:0005524//ATP binding;GO:0016874//ligase activity;GO:0016879//ligase activity, forming carbon-nitrogen bonds;GO:0016884//carbon-nitrogen ligase activity, with glutamine as amido-N-donor;GO:0017076//purine nucleotide binding;GO:0030554//adenyl nucleotide binding;GO:0032553//ribonucleo…	GO:0006082//organic acid metabolic process;GO:0006139//nucleobase-containing compound metabolic process;GO:0006399//tRNA metabolic process;GO:0006412//translation;GO:0006424//glutamyl-tRNA aminoacylation;GO:0006518//peptide metabolic process;GO:0006520//cellular amino acid metabolic process;GO:0006725//cellular aromatic compound metabolic process;GO:0006807//nitrogen compound metabolic process;GO…
VY93_RS00510	162.07	167.18	165.77	324.15	337.24	347.65	1591	1522	1658	4282	5010	4366	gatA	WP_020003101.1 Asp-tRNA(Asn)/Glu-tRNA(Gln) amidotransferase subunit GatA [Mycoplasmopsis synoviae]	Metabolism;Genetic Information Processing	Global and overview maps;Translation	ko01100//Metabolic pathways;ko00970//Aminoacyl-tRNA biosynthesis	K02433;K02433	GO:0005575//cellular_component;GO:0005622//intracellular anatomical structure;GO:0030956//glutamyl-tRNA(Gln) amidotransferase complex;GO:0032991//protein-containing complex	GO:0000166//nucleotide binding;GO:0003674//molecular_function;GO:0003824//catalytic activity;GO:0004039//allophanate hydrolase activity;GO:0004040//amidase activity;GO:0005488//binding;GO:0005524//ATP binding;GO:0016787//hydrolase activity;GO:0016810//hydrolase activity, acting on carbon-nitrogen (but not peptide) bonds;GO:0016811//hydrolase activity, acting on carbon-nitrogen (but not peptide) b…	GO:0006412//translation;GO:0006424//glutamyl-tRNA aminoacylation;GO:0006518//peptide metabolic process;GO:0006807//nitrogen compound metabolic process;GO:0008150//biological_process;GO:0008152//metabolic process;GO:0009058//biosynthetic process;GO:0009059//macromolecule biosynthetic process;GO:0009987//cellular process;GO:0010467//gene expression;GO:0019538//protein metabolic process;GO:0019627//…
VY93_RS00515	81.21	92.35	61.42	30.34	30.2	31.22	183	193	141	92	103	90	--	WP_020003100.1 aspartyl/glutamyl-tRNA amidotransferase subunit C [Mycoplasmopsis synoviae]	Metabolism;Genetic Information Processing	Global and overview maps;Translation	ko01100//Metabolic pathways;ko00970//Aminoacyl-tRNA biosynthesis	K02435;K02435	GO:0030956//glutamyl-tRNA(Gln) amidotransferase complex	GO:0016987//sigma factor activity;GO:0050567//glutaminyl-tRNA synthase (glutamine-hydrolyzing) activity	GO:0006352//DNA-templated transcription, initiation;GO:0006424//glutamyl-tRNA aminoacylation;GO:0006450//regulation of translational fidelity
VY93_RS00520	56.74	59.13	57.88	58.7	56.19	62.12	357	345	371	497	535	500	MCAP_0714	WP_020003099.1 RluA family pseudouridine synthase [Mycoplasmopsis synoviae]	-	-	-	-	-	GO:0003674//molecular_function;GO:0003676//nucleic acid binding;GO:0003723//RNA binding;GO:0003824//catalytic activity;GO:0004730//pseudouridylate synthase activity;GO:0005488//binding;GO:0009982//pseudouridine synthase activity;GO:0016853//isomerase activity;GO:0016866//intramolecular transferase activity;GO:0097159//organic cyclic compound binding;GO:1901363//heterocyclic compound binding	GO:0001522//pseudouridine synthesis;GO:0006139//nucleobase-containing compound metabolic process;GO:0006364//rRNA processing;GO:0006396//RNA processing;GO:0006725//cellular aromatic compound metabolic process;GO:0006807//nitrogen compound metabolic process;GO:0008150//biological_process;GO:0008152//metabolic process;GO:0009451//RNA modification;GO:0009987//cellular process;GO:0010467//gene expres…
VY93_RS00525	521.1	507.71	476.28	126.22	120.19	118.01	2209	1996	2057	720	771	640	scpB	WP_011283259.1 segregation/condensation protein B [Mycoplasmopsis synoviae]	-	-	-	-	GO:0005575//cellular_component;GO:0005622//intracellular anatomical structure;GO:0005737//cytoplasm	GO:0003674//molecular_function;GO:0005488//binding;GO:0005515//protein binding;GO:0042802//identical protein binding;GO:0051540//metal cluster binding	GO:0007049//cell cycle;GO:0007059//chromosome segregation;GO:0008150//biological_process;GO:0009987//cellular process;GO:0022402//cell cycle process;GO:0030261//chromosome condensation;GO:0051301//cell division;GO:0051304//chromosome separation
VY93_RS00530	359.29	318.04	313.27	195.15	214.37	225.47	1988	1632	1766	1453	1795	1596	scpA	WP_020003098.1 segregation/condensation protein A [Mycoplasmopsis synoviae]	-	-	-	-	GO:0005575//cellular_component;GO:0005622//intracellular anatomical structure;GO:0005737//cytoplasm	GO:0003674//molecular_function;GO:0005488//binding;GO:0005515//protein binding;GO:0042802//identical protein binding	GO:0007049//cell cycle;GO:0007059//chromosome segregation;GO:0008150//biological_process;GO:0009987//cellular process;GO:0051301//cell division
VY93_RS00535	610	566.98	563.32	196.2	204.2	198.53	3348	2886	3150	1449	1696	1394	plsC	WP_026365194.1 1-acyl-sn-glycerol-3-phosphate acyltransferase [Mycoplasmopsis synoviae]	Metabolism;Metabolism;Metabolism;Metabolism	Global and overview maps;Global and overview maps;Lipid metabolism;Lipid metabolism	ko01100//Metabolic pathways;ko01110//Biosynthesis of secondary metabolites;ko00564//Glycerophospholipid metabolism;ko00561//Glycerolipid metabolism	K00655;K00655;K00655;K00655	GO:0005575//cellular_component;GO:0016020//membrane	GO:0003674//molecular_function;GO:0003824//catalytic activity;GO:0003841//1-acylglycerol-3-phosphate O-acyltransferase activity;GO:0008374//O-acyltransferase activity;GO:0016411//acylglycerol O-acyltransferase activity;GO:0016740//transferase activity;GO:0016746//acyltransferase activity;GO:0016747//acyltransferase activity, transferring groups other than amino-acyl groups;GO:0042171//lysophospha…	GO:0006139//nucleobase-containing compound metabolic process;GO:0006220//pyrimidine nucleotide metabolic process;GO:0006221//pyrimidine nucleotide biosynthetic process;GO:0006629//lipid metabolic process;GO:0006644//phospholipid metabolic process;GO:0006650//glycerophospholipid metabolic process;GO:0006725//cellular aromatic compound metabolic process;GO:0006753//nucleoside phosphate metabolic pr…
VY93_RS00540	250.03	256.33	257.49	19.27	23.81	27.14	569	541	597	59	82	79	acpS	WP_020003096.1 4'-phosphopantetheinyl transferase superfamily protein [Mycoplasmopsis synoviae]	Metabolism;Metabolism	Global and overview maps;Metabolism of cofactors and vitamins	ko01100//Metabolic pathways;ko00770//Pantothenate and CoA biosynthesis	K00997;K00997	GO:0005575//cellular_component;GO:0005622//intracellular anatomical structure;GO:0005737//cytoplasm	GO:0000287//magnesium ion binding;GO:0003674//molecular_function;GO:0003824//catalytic activity;GO:0005488//binding;GO:0008897//holo-[acyl-carrier-protein] synthase activity;GO:0016740//transferase activity;GO:0016772//transferase activity, transferring phosphorus-containing groups;GO:0016780//phosphotransferase activity, for other substituted phosphate groups;GO:0043167//ion binding;GO:0043169//…	GO:0006082//organic acid metabolic process;GO:0006629//lipid metabolic process;GO:0006631//fatty acid metabolic process;GO:0006633//fatty acid biosynthetic process;GO:0008150//biological_process;GO:0008152//metabolic process;GO:0008610//lipid biosynthetic process;GO:0009058//biosynthetic process;GO:0009987//cellular process;GO:0016053//organic acid biosynthetic process;GO:0019752//carboxylic acid…
VY93_RS00545	1951.57	1822.34	1926.43	106.44	105.56	109.32	5791	5015	5824	425	474	415	--	WP_020003095.1 hypothetical protein [Mycoplasmopsis synoviae]	-	-	-	-	-	-	-
VY93_RS00550	1075.61	995.67	1011.27	510.61	494.88	502.8	11207	9621	10735	7159	7803	6702	gltX	WP_020003094.1 glutamate--tRNA ligase [Mycoplasmopsis synoviae]	Metabolism;Genetic Information Processing	Global and overview maps;Translation	ko01100//Metabolic pathways;ko00970//Aminoacyl-tRNA biosynthesis	K09698;K09698	GO:0005575//cellular_component;GO:0005622//intracellular anatomical structure;GO:0005737//cytoplasm;GO:0005886//plasma membrane;GO:0009332//glutamate-tRNA ligase complex;GO:0009986//cell surface;GO:0016020//membrane;GO:0016021//integral component of membrane;GO:0017101//aminoacyl-tRNA synthetase multienzyme complex;GO:0031224//intrinsic component of membrane;GO:0071944//cell periphery	GO:0000049//tRNA binding;GO:0000166//nucleotide binding;GO:0003674//molecular_function;GO:0003676//nucleic acid binding;GO:0003723//RNA binding;GO:0003824//catalytic activity;GO:0004812//aminoacyl-tRNA ligase activity;GO:0004818//glutamate-tRNA ligase activity;GO:0004819//glutamine-tRNA ligase activity;GO:0004824//lysine-tRNA ligase activity;GO:0005488//binding;GO:0005524//ATP binding;GO:0008270/…	GO:0006082//organic acid metabolic process;GO:0006139//nucleobase-containing compound metabolic process;GO:0006399//tRNA metabolic process;GO:0006400//tRNA modification;GO:0006412//translation;GO:0006418//tRNA aminoacylation for protein translation;GO:0006424//glutamyl-tRNA aminoacylation;GO:0006425//glutaminyl-tRNA aminoacylation;GO:0006430//lysyl-tRNA aminoacylation;GO:0006518//peptide metaboli…
VY93_RS00555	745.96	699.79	722.98	285.47	283.46	296.29	7323	6371	7231	3771	4211	3721	MG443	WP_020003093.1 DUF2179 domain-containing protein [Mycoplasmopsis synoviae]	-	-	-	-	GO:0005575//cellular_component;GO:0005886//plasma membrane;GO:0016020//membrane;GO:0016021//integral component of membrane;GO:0031224//intrinsic component of membrane;GO:0071944//cell periphery	-	-
VY93_RS00560	236.33	264.21	251.04	1095.52	1091.26	1075.69	3016	3127	3264	18813	21075	17562	msmK	WP_117274848.1 ATP-binding cassette domain-containing protein [Mycoplasmopsis synoviae]	Environmental Information Processing	Membrane transport	ko02010//ABC transporters	K10112	GO:0005575//cellular_component;GO:0005887//integral component of plasma membrane;GO:0009380//excinuclease repair complex;GO:0009898//cytoplasmic side of plasma membrane;GO:0016021//integral component of membrane;GO:0043190//ATP-binding cassette (ABC) transporter complex;GO:0055051//ATP-binding cassette (ABC) transporter complex, integrated substrate binding;GO:0055052//ATP-binding cassette (ABC) …	GO:0003674//molecular_function;GO:0003924//GTPase activity;GO:0005260//intracellularly ATP-gated chloride channel activity;GO:0005319//lipid transporter activity;GO:0005524//ATP binding;GO:0005525//GTP binding;GO:0009381//excinuclease ABC activity;GO:0015220//choline transmembrane transporter activity;GO:0015221//lipopolysaccharide transmembrane transporter activity;GO:0015412//ABC-type molybdate…	GO:0000910//cytokinesis;GO:0006289//nucleotide-excision repair;GO:0006810//transport;GO:0006817//phosphate ion transport;GO:0006824//cobalt ion transport;GO:0006855//xenobiotic transmembrane transport;GO:0006869//lipid transport;GO:0007601//visual perception;GO:0008150//biological_process;GO:0008272//sulfate transport;GO:0015675//nickel cation transport;GO:0015689//molybdate ion transport;GO:0015…
VY93_RS00565	187.43	203.12	189.35	1224.62	1196.94	1176.38	1196	1202	1231	10515	11558	9603	amyC	WP_011283267.1 carbohydrate ABC transporter permease [Mycoplasmopsis synoviae]	-	-	-	-	GO:0005887//integral component of plasma membrane;GO:0016020//membrane;GO:0043190//ATP-binding cassette (ABC) transporter complex;GO:0055052//ATP-binding cassette (ABC) transporter complex, substrate-binding subunit-containing	GO:0015412//ABC-type molybdate transporter activity;GO:0042626//ATPase-coupled transmembrane transporter activity	GO:0006810//transport;GO:0015689//molybdate ion transport;GO:0055085//transmembrane transport
VY93_RS00570	306.36	330.17	310.42	1458.69	1447.33	1448.99	1948	1947	2011	12481	13927	11787	amyD	WP_020003091.1 sugar ABC transporter permease [Mycoplasmopsis synoviae]	-	-	-	-	GO:0005887//integral component of plasma membrane;GO:0016020//membrane;GO:0043190//ATP-binding cassette (ABC) transporter complex;GO:0055052//ATP-binding cassette (ABC) transporter complex, substrate-binding subunit-containing	GO:0015412//ABC-type molybdate transporter activity;GO:0015419//ABC-type sulfate transporter activity;GO:0033225//ATPase-coupled 2-aminoethylphosphonate transporter activity;GO:0033286//ATPase-coupled ectoine transmembrane transporter activity;GO:0033288//ATPase-coupled hydroxyectoine transmembrane transporter activity;GO:0042626//ATPase-coupled transmembrane transporter activity	GO:0006810//transport;GO:0008272//sulfate transport;GO:0015689//molybdate ion transport;GO:0033223//2-aminoethylphosphonate transport;GO:0033308//hydroxyectoine transport;GO:0051470//ectoine transport;GO:0055085//transmembrane transport
VY93_RS00575	477.8	526.49	507.11	1885.54	1880.52	1878.86	5522	5643	5971	29323	32889	27779	--	WP_020003090.1 variable surface lipoprotein [Mycoplasmopsis synoviae]	-	-	-	-	-	GO:0016757//glycosyltransferase activity	-
VY93_RS00580	17.61	18.34	17.48	105.87	116.75	112.14	88	85	89	712	883	717	yvdM	WP_117274849.1 beta-phosphoglucomutase [Mycoplasmopsis synoviae]	Metabolism	Carbohydrate metabolism	ko00500//Starch and sucrose metabolism	K01838	-	GO:0003824//catalytic activity;GO:0008801//beta-phosphoglucomutase activity;GO:0008967//phosphoglycolate phosphatase activity;GO:0016787//hydrolase activity;GO:0016791//phosphatase activity;GO:0016827//hydrolase activity, acting on acid carbon-phosphorus bonds;GO:0018784//(S)-2-haloacid dehalogenase activity	GO:0005975//carbohydrate metabolic process;GO:0005992//trehalose biosynthetic process;GO:0006805//xenobiotic metabolic process;GO:0008152//metabolic process;GO:0009636//response to toxic substance;GO:0009853//photorespiration;GO:0019635//2-aminoethylphosphonate catabolic process;GO:0019636//phosphonoacetate metabolic process;GO:0019700//organic phosphonate catabolic process;GO:0043094//cellular m…
VY93_RS00585	16.38	16.99	18.3	116.73	113.72	116.45	289	278	329	2772	3037	2629	ycjT	WP_020003088.1 glycoside hydrolase family 65 protein [Mycoplasmopsis synoviae]	-	-	-	-	GO:0005575//cellular_component;GO:0005618//cell wall;GO:0030312//external encapsulating structure;GO:0071944//cell periphery	GO:0003674//molecular_function;GO:0003824//catalytic activity;GO:0004519//endonuclease activity;GO:0005488//binding;GO:0016787//hydrolase activity;GO:0016798//hydrolase activity, acting on glycosyl bonds;GO:0030246//carbohydrate binding	GO:0005975//carbohydrate metabolic process;GO:0008150//biological_process;GO:0008152//metabolic process;GO:0044238//primary metabolic process;GO:0071704//organic substance metabolic process
VY93_RS00590	19.63	20.2	19.27	137	134.58	138.67	240	229	240	2254	2490	2169	malL	WP_020003087.1 alpha-amylase family glycosyl hydrolase [Mycoplasmopsis synoviae]	-	-	-	-	-	GO:0003824//catalytic activity;GO:0003844//1,4-alpha-glucan branching enzyme activity;GO:0004133//glycogen debranching enzyme activity;GO:0008788//alpha,alpha-phosphotrehalase activity;GO:0016798//hydrolase activity, acting on glycosyl bonds;GO:0047470//(1,4)-alpha-D-glucan 1-alpha-D-glucosylmutase activity;GO:0047471//maltose alpha-D-glucosyltransferase activity	GO:0005975//carbohydrate metabolic process;GO:0005978//glycogen biosynthetic process;GO:0005980//glycogen catabolic process;GO:0005991//trehalose metabolic process;GO:0005992//trehalose biosynthetic process
VY93_RS00595	85.51	79.07	79.11	162.75	171.47	160.58	435	373	410	1114	1320	1045	--	WP_026365193.1 winged helix-turn-helix domain-containing protein [Mycoplasmopsis synoviae]	-	-	-	-	-	GO:0003700//DNA-binding transcription factor activity;GO:0016787//hydrolase activity	GO:0006355//regulation of transcription, DNA-templated;GO:0008152//metabolic process;GO:0015716//organic phosphonate transport
VY93_RS00600	91.75	95.42	96.82	293.23	299.98	290.91	479	462	515	2060	2370	1943	--	WP_117274850.1 thermonuclease family protein [Mycoplasmopsis synoviae]	-	-	-	-	-	-	-
VY93_RS00605	29.64	27.17	24.53	101.69	102.09	98.97	287	244	242	1325	1496	1226	OB0768	WP_117274851.1 methyltransferase [Mycoplasmopsis synoviae]	-	-	-	-	-	GO:0003674//molecular_function;GO:0003676//nucleic acid binding;GO:0003723//RNA binding;GO:0003824//catalytic activity;GO:0005488//binding;GO:0008168//methyltransferase activity;GO:0008173//RNA methyltransferase activity;GO:0008176//tRNA (guanine-N7-)-methyltransferase activity;GO:0008276//protein methyltransferase activity;GO:0008649//rRNA methyltransferase activity;GO:0008757//S-adenosylmethion…	GO:0000154//rRNA modification;GO:0001510//RNA methylation;GO:0006139//nucleobase-containing compound metabolic process;GO:0006396//RNA processing;GO:0006400//tRNA modification;GO:0006412//translation;GO:0006725//cellular aromatic compound metabolic process;GO:0006807//nitrogen compound metabolic process;GO:0008150//biological_process;GO:0008152//metabolic process;GO:0009451//RNA modification;GO:0…
VY93_RS00610	44.08	49.93	50.8	103.97	100.47	102.2	178	187	209	565	614	528	--	WP_020003083.1 16S rRNA (guanine(966)-N(2))-methyltransferase RsmD [Mycoplasmopsis synoviae]	-	-	-	-	-	GO:0003674//molecular_function;GO:0003676//nucleic acid binding;GO:0003723//RNA binding;GO:0003824//catalytic activity;GO:0004809//tRNA (guanine-N2-)-methyltransferase activity;GO:0005488//binding;GO:0008168//methyltransferase activity;GO:0008170//N-methyltransferase activity;GO:0008171//O-methyltransferase activity;GO:0008173//RNA methyltransferase activity;GO:0008176//tRNA (guanine-N7-)-methylt…	GO:0000154//rRNA modification;GO:0001510//RNA methylation;GO:0006139//nucleobase-containing compound metabolic process;GO:0006364//rRNA processing;GO:0006396//RNA processing;GO:0006400//tRNA modification;GO:0006412//translation;GO:0006464//cellular protein modification process;GO:0006725//cellular aromatic compound metabolic process;GO:0006744//ubiquinone biosynthetic process;GO:0006807//nitrogen…
VY93_RS00615	75.06	70.38	89.69	64.35	71.46	68.37	345	300	420	398	497	402	trmB	WP_020003082.1 tRNA (guanosine(46)-N7)-methyltransferase TrmB [Mycoplasmopsis synoviae]	-	-	-	-	GO:0005575//cellular_component;GO:0005622//intracellular anatomical structure;GO:0005737//cytoplasm;GO:0032991//protein-containing complex;GO:0034708//methyltransferase complex;GO:0043527//tRNA methyltransferase complex;GO:1902494//catalytic complex;GO:1990234//transferase complex	GO:0000179//rRNA (adenine-N6,N6-)-dimethyltransferase activity;GO:0003674//molecular_function;GO:0003676//nucleic acid binding;GO:0003824//catalytic activity;GO:0004719//protein-L-isoaspartate (D-aspartate) O-methyltransferase activity;GO:0005488//binding;GO:0008168//methyltransferase activity;GO:0008171//O-methyltransferase activity;GO:0008173//RNA methyltransferase activity;GO:0008175//tRNA met…	GO:0000154//rRNA modification;GO:0001510//RNA methylation;GO:0006139//nucleobase-containing compound metabolic process;GO:0006396//RNA processing;GO:0006399//tRNA metabolic process;GO:0006400//tRNA modification;GO:0006464//cellular protein modification process;GO:0006479//protein methylation;GO:0006725//cellular aromatic compound metabolic process;GO:0006807//nitrogen compound metabolic process;G…
VY93_RS00620	2089.38	1998.22	2049	1741.14	1736.17	1800.17	18460	16373	18444	20700	23213	20347	pgk	WP_020003081.1 phosphoglycerate kinase [Mycoplasmopsis synoviae]	Metabolism;Metabolism;Metabolism;Metabolism;Metabolism;Metabolism;Metabolism	Global and overview maps;Global and overview maps;Global and overview maps;Global and overview maps;Carbohydrate metabolism;Global and overview maps;Energy metabolism	ko01100//Metabolic pathways;ko01110//Biosynthesis of secondary metabolites;ko01120//Microbial metabolism in diverse environments;ko01200//Carbon metabolism;ko00010//Glycolysis / Gluconeogenesis;ko01230//Biosynthesis of amino acids;ko00710//Carbon fixation in photosynthetic organisms	K00927;K00927;K00927;K00927;K00927;K00927;K00927	GO:0005575//cellular_component;GO:0005618//cell wall;GO:0005622//intracellular anatomical structure;GO:0005737//cytoplasm;GO:0005840//ribosome;GO:0009986//cell surface;GO:0030312//external encapsulating structure;GO:0071944//cell periphery	GO:0000166//nucleotide binding;GO:0002020//protease binding;GO:0003674//molecular_function;GO:0003735//structural constituent of ribosome;GO:0003824//catalytic activity;GO:0004618//phosphoglycerate kinase activity;GO:0005488//binding;GO:0005515//protein binding;GO:0005524//ATP binding;GO:0016301//kinase activity;GO:0016740//transferase activity;GO:0016772//transferase activity, transferring phosp…	GO:0005975//carbohydrate metabolic process;GO:0006082//organic acid metabolic process;GO:0006090//pyruvate metabolic process;GO:0006091//generation of precursor metabolites and energy;GO:0006096//glycolytic process;GO:0006139//nucleobase-containing compound metabolic process;GO:0006163//purine nucleotide metabolic process;GO:0006164//purine nucleotide biosynthetic process;GO:0006165//nucleoside d…
VY93_RS00625	1058.85	1012.92	1020.11	1573.61	1602.23	1630.92	5150	4569	5055	10299	11793	10148	lemA	WP_020003080.1 LemA family protein [Mycoplasmopsis synoviae]	-	-	-	-	GO:0005575//cellular_component;GO:0005886//plasma membrane;GO:0016020//membrane;GO:0016021//integral component of membrane;GO:0031224//intrinsic component of membrane;GO:0071944//cell periphery	GO:0004842//ubiquitin-protein transferase activity	GO:0006996//organelle organization;GO:0016567//protein ubiquitination
VY93_RS00630	134.46	132.01	119.58	261.78	276.9	283.81	447	407	405	1171	1393	1207	msrC	WP_020003079.1 GAF domain-containing protein [Mycoplasmopsis synoviae]	Metabolism;Metabolism	Global and overview maps;Amino acid metabolism	ko01100//Metabolic pathways;ko00270//Cysteine and methionine metabolism	K08968;K08968	GO:0005575//cellular_component;GO:0005622//intracellular anatomical structure;GO:0005737//cytoplasm;GO:0005829//cytosol	GO:0003674//molecular_function;GO:0003824//catalytic activity;GO:0005515//protein binding;GO:0016491//oxidoreductase activity;GO:0016667//oxidoreductase activity, acting on a sulfur group of donors;GO:0016671//oxidoreductase activity, acting on a sulfur group of donors, disulfide as acceptor;GO:0033745//L-methionine-(R)-S-oxide reductase activity	GO:0008150//biological_process;GO:0008152//metabolic process
VY93_RS00635	252.1	248	253.59	1045.62	1001.5	1047.51	2053	1873	2104	11458	12342	10913	--	WP_117274804.1 DUF3137 domain-containing protein [Mycoplasmopsis synoviae]	-	-	-	-	GO:0016020//membrane;GO:0016021//integral component of membrane	-	GO:0009103//lipopolysaccharide biosynthetic process
VY93_RS00640	622.05	499.86	543.31	1859.58	1907.19	2002.28	3886	2896	3458	15632	18030	16002	--	WP_109536960.1 hypothetical protein [Mycoplasmopsis synoviae]	-	-	-	-	-	-	-
VY93_RS00645	17.61	10.79	17.09	104.09	100.49	110.42	88	50	87	700	760	706	SPAC31G5.05c	WP_020003076.1 ribulose-phosphate 3-epimerase [Mycoplasmopsis synoviae]	Metabolism;Metabolism;Metabolism;Metabolism;Metabolism;Metabolism;Metabolism;Metabolism	Global and overview maps;Global and overview maps;Global and overview maps;Global and overview maps;Global and overview maps;Carbohydrate metabolism;Energy metabolism;Carbohydrate metabolism	ko01100//Metabolic pathways;ko01110//Biosynthesis of secondary metabolites;ko01120//Microbial metabolism in diverse environments;ko01200//Carbon metabolism;ko01230//Biosynthesis of amino acids;ko00030//Pentose phosphate pathway;ko00710//Carbon fixation in photosynthetic organisms;ko00040//Pentose and glucuronate interconversions	K01783;K01783;K01783;K01783;K01783;K01783;K01783;K01783	GO:0005575//cellular_component	GO:0003674//molecular_function;GO:0003824//catalytic activity;GO:0004750//ribulose-phosphate 3-epimerase activity;GO:0005488//binding;GO:0016853//isomerase activity;GO:0016854//racemase and epimerase activity;GO:0016857//racemase and epimerase activity, acting on carbohydrates and derivatives;GO:0043167//ion binding;GO:0043169//cation binding;GO:0046872//metal ion binding	GO:0000105//histidine biosynthetic process;GO:0005975//carbohydrate metabolic process;GO:0006081//cellular aldehyde metabolic process;GO:0006098//pentose-phosphate shunt;GO:0006139//nucleobase-containing compound metabolic process;GO:0006725//cellular aromatic compound metabolic process;GO:0006739//NADP metabolic process;GO:0006753//nucleoside phosphate metabolic process;GO:0006793//phosphorus me…
VY93_RS00650	14.72	10.99	8.74	67.7	66.29	72.22	91	63	55	563	620	571	rsgA	WP_011283284.1 ribosome small subunit-dependent GTPase A [Mycoplasmopsis synoviae]	Metabolism;Metabolism	Global and overview maps;Metabolism of cofactors and vitamins	ko01100//Metabolic pathways;ko00730//Thiamine metabolism	K06949;K06949	GO:0005575//cellular_component;GO:0005622//intracellular anatomical structure;GO:0005737//cytoplasm;GO:0009898//cytoplasmic side of plasma membrane;GO:0055052//ATP-binding cassette (ABC) transporter complex, substrate-binding subunit-containing	GO:0000166//nucleotide binding;GO:0001882//nucleoside binding;GO:0001883//purine nucleoside binding;GO:0003674//molecular_function;GO:0003676//nucleic acid binding;GO:0003700//DNA-binding transcription factor activity;GO:0003723//RNA binding;GO:0003824//catalytic activity;GO:0003924//GTPase activity;GO:0004385//guanylate kinase activity;GO:0005488//binding;GO:0005524//ATP binding;GO:0005525//GTP …	GO:0005975//carbohydrate metabolic process;GO:0006355//regulation of transcription, DNA-templated;GO:0006412//translation;GO:0006576//cellular biogenic amine metabolic process;GO:0006810//transport;GO:0008150//biological_process;GO:0015840//urea transport;GO:0015949//nucleobase-containing small molecule interconversion;GO:0022613//ribonucleoprotein complex biogenesis;GO:0042254//ribosome biogenes…
VY93_RS00655	27.96	26.31	20.72	85.05	85.5	78.96	204	178	154	835	944	737	prkC	WP_117274852.1 serine/threonine protein kinase [Mycoplasmopsis synoviae]	-	-	-	-	GO:0005575//cellular_component;GO:0005886//plasma membrane;GO:0016020//membrane;GO:0016021//integral component of membrane;GO:0031224//intrinsic component of membrane;GO:0071944//cell periphery	GO:0000166//nucleotide binding;GO:0003674//molecular_function;GO:0003824//catalytic activity;GO:0004672//protein kinase activity;GO:0004674//protein serine/threonine kinase activity;GO:0005488//binding;GO:0005524//ATP binding;GO:0016301//kinase activity;GO:0016709//oxidoreductase activity, acting on paired donors, with incorporation or reduction of molecular oxygen, NAD(P)H as one donor, and inco…	GO:0006464//cellular protein modification process;GO:0006468//protein phosphorylation;GO:0006744//ubiquinone biosynthetic process;GO:0006793//phosphorus metabolic process;GO:0006796//phosphate-containing compound metabolic process;GO:0006807//nitrogen compound metabolic process;GO:0008150//biological_process;GO:0008152//metabolic process;GO:0009987//cellular process;GO:0016310//phosphorylation;GO…
VY93_RS00660	24.84	22.32	24.73	51.37	52.57	48.54	138	115	140	384	442	345	prpC	WP_020003074.1 protein phosphatase 2C domain-containing protein [Mycoplasmopsis synoviae]	-	-	-	-	GO:0005575//cellular_component;GO:0005622//intracellular anatomical structure;GO:0005737//cytoplasm;GO:0016020//membrane	GO:0003674//molecular_function;GO:0003824//catalytic activity;GO:0004721//phosphoprotein phosphatase activity;GO:0004722//protein serine/threonine phosphatase activity;GO:0005488//binding;GO:0016787//hydrolase activity;GO:0016788//hydrolase activity, acting on ester bonds;GO:0016791//phosphatase activity;GO:0042578//phosphoric ester hydrolase activity;GO:0043167//ion binding;GO:0043169//cation bi…	GO:0006464//cellular protein modification process;GO:0006470//protein dephosphorylation;GO:0006793//phosphorus metabolic process;GO:0006796//phosphate-containing compound metabolic process;GO:0006807//nitrogen compound metabolic process;GO:0008150//biological_process;GO:0008152//metabolic process;GO:0009653//anatomical structure morphogenesis;GO:0009987//cellular process;GO:0016311//dephosphoryla…
VY93_RS00665	152.26	139.4	140.16	25.94	27.09	23.77	676	574	634	155	182	135	gmk	WP_020003073.1 guanylate kinase [Mycoplasmopsis synoviae]	Metabolism;Metabolism	Global and overview maps;Nucleotide metabolism	ko01100//Metabolic pathways;ko00230//Purine metabolism	K00942;K00942	GO:0005575//cellular_component;GO:0005622//intracellular anatomical structure;GO:0005737//cytoplasm;GO:0005829//cytosol;GO:0005840//ribosome;GO:0043190//ATP-binding cassette (ABC) transporter complex	GO:0000166//nucleotide binding;GO:0003674//molecular_function;GO:0003735//structural constituent of ribosome;GO:0003824//catalytic activity;GO:0003924//GTPase activity;GO:0004385//guanylate kinase activity;GO:0005488//binding;GO:0005524//ATP binding;GO:0005525//GTP binding;GO:0016301//kinase activity;GO:0016740//transferase activity;GO:0016772//transferase activity, transferring phosphorus-contai…	GO:0006139//nucleobase-containing compound metabolic process;GO:0006163//purine nucleotide metabolic process;GO:0006412//translation;GO:0006725//cellular aromatic compound metabolic process;GO:0006753//nucleoside phosphate metabolic process;GO:0006793//phosphorus metabolic process;GO:0006796//phosphate-containing compound metabolic process;GO:0006807//nitrogen compound metabolic process;GO:000681…
VY93_RS00670	66.59	69.19	63.3	218.06	222.99	230.63	413	398	400	1820	2093	1830	nfo	WP_011283289.1 deoxyribonuclease IV [Mycoplasmopsis synoviae]	Genetic Information Processing	Replication and repair	ko03410//Base excision repair	K01151	-	GO:0003674//molecular_function;GO:0003676//nucleic acid binding;GO:0003677//DNA binding;GO:0003824//catalytic activity;GO:0003906//DNA-(apurinic or apyrimidinic site) endonuclease activity;GO:0004400//histidinol-phosphate transaminase activity;GO:0004518//nuclease activity;GO:0004519//endonuclease activity;GO:0004520//endodeoxyribonuclease activity;GO:0004536//deoxyribonuclease activity;GO:000548…	GO:0000105//histidine biosynthetic process;GO:0006139//nucleobase-containing compound metabolic process;GO:0006259//DNA metabolic process;GO:0006281//DNA repair;GO:0006284//base-excision repair;GO:0006725//cellular aromatic compound metabolic process;GO:0006807//nitrogen compound metabolic process;GO:0006950//response to stress;GO:0006974//cellular response to DNA damage stimulus;GO:0008150//biol…
VY93_RS00675	31.42	32.67	30.11	140.21	146.68	151.69	251	242	245	1507	1773	1550	KCNQ4	WP_020003070.1 potassium channel family protein [Mycoplasmopsis synoviae]	-	-	-	-	GO:0005887//integral component of plasma membrane;GO:0016020//membrane;GO:0016021//integral component of membrane;GO:0031966//mitochondrial membrane	GO:0005216//ion channel activity;GO:0015450//protein-transporting ATPase activity;GO:0016779//nucleotidyltransferase activity	GO:0002218//activation of innate immune response;GO:0006811//ion transport;GO:0007155//cell adhesion;GO:0009058//biosynthetic process;GO:0032481//positive regulation of type I interferon production;GO:0042246//tissue regeneration;GO:0043952//protein transport by the Sec complex;GO:0055085//transmembrane transport
VY93_RS00680	109.47	99.44	110.25	256.68	251.57	264.25	806	679	827	2543	2803	2489	--	WP_020003069.1 hypothetical protein [Mycoplasmopsis synoviae]	-	-	-	-	-	GO:0003677//DNA binding;GO:0003700//DNA-binding transcription factor activity	GO:0006355//regulation of transcription, DNA-templated
VY93_RS00685	320.1	296.6	298.62	713.91	688.06	714.45	7813	6714	7426	23448	25415	22309	secA	WP_020003068.1 preprotein translocase subunit SecA [Mycoplasmopsis synoviae]	Cellular Processes;Genetic Information Processing;Environmental Information Processing	Cellular community - prokaryotes;Folding, sorting and degradation;Membrane transport	ko02024//Quorum sensing;ko03060//Protein export;ko03070//Bacterial secretion system	K03070;K03070;K03070	GO:0005575//cellular_component;GO:0005622//intracellular anatomical structure;GO:0005737//cytoplasm;GO:0005829//cytosol;GO:0005886//plasma membrane;GO:0005887//integral component of plasma membrane;GO:0009898//cytoplasmic side of plasma membrane;GO:0016020//membrane;GO:0016021//integral component of membrane;GO:0031224//intrinsic component of membrane;GO:0031226//intrinsic component of plasma mem…	GO:0000166//nucleotide binding;GO:0003674//molecular_function;GO:0003824//catalytic activity;GO:0005215//transporter activity;GO:0005488//binding;GO:0005524//ATP binding;GO:0008320//protein transmembrane transporter activity;GO:0015399//primary active transmembrane transporter activity;GO:0015440//ABC-type peptide transporter activity;GO:0015450//protein-transporting ATPase activity;GO:0015462//A…	GO:0002790//peptide secretion;GO:0006355//regulation of transcription, DNA-templated;GO:0006605//protein targeting;GO:0006810//transport;GO:0006886//intracellular protein transport;GO:0008104//protein localization;GO:0008150//biological_process;GO:0009306//protein secretion;GO:0009987//cellular process;GO:0015031//protein transport;GO:0015833//peptide transport;GO:0017038//protein import;GO:00329…
VY93_RS00690	51.14	46.14	45.21	317	313.17	323.33	704	589	634	5872	6524	5694	--	WP_051085469.1 ABC transporter permease [Mycoplasmopsis synoviae]	-	-	-	-	-	-	GO:0055085//transmembrane transport
VY93_RS00695	145.19	136.93	124.08	366.68	394.4	372.36	758	663	660	2576	3116	2487	MPN_334	WP_011283294.1 ABC transporter ATP-binding protein [Mycoplasmopsis synoviae]	-	-	-	-	GO:0005575//cellular_component;GO:0005887//integral component of plasma membrane;GO:0009380//excinuclease repair complex;GO:0009898//cytoplasmic side of plasma membrane;GO:0016021//integral component of membrane;GO:0016611//iron-iron nitrogenase complex;GO:0016612//molybdenum-iron nitrogenase complex;GO:0016613//vanadium-iron nitrogenase complex;GO:0043190//ATP-binding cassette (ABC) transporter …	GO:0003697//single-stranded DNA binding;GO:0003924//GTPase activity;GO:0004527//exonuclease activity;GO:0005047//signal recognition particle binding;GO:0005260//intracellularly ATP-gated chloride channel activity;GO:0005319//lipid transporter activity;GO:0005524//ATP binding;GO:0009381//excinuclease ABC activity;GO:0015220//choline transmembrane transporter activity;GO:0015221//lipopolysaccharide…	GO:0000910//cytokinesis;GO:0006260//DNA replication;GO:0006281//DNA repair;GO:0006289//nucleotide-excision repair;GO:0006310//DNA recombination;GO:0006810//transport;GO:0006817//phosphate ion transport;GO:0006824//cobalt ion transport;GO:0006855//xenobiotic transmembrane transport;GO:0006869//lipid transport;GO:0007601//visual perception;GO:0008150//biological_process;GO:0008272//sulfate transpor…
VY93_RS00700	85.97	77.55	78.29	263.84	253.59	269.6	679	568	630	2804	3031	2724	--	WP_117274853.1 hypothetical protein [Mycoplasmopsis synoviae]	-	-	-	-	-	-	-
VY93_RS00705	73.3	64.7	67.69	544.44	564.18	544.41	507	415	477	5067	5905	4817	--	WP_020003065.1 hypothetical protein [Mycoplasmopsis synoviae]	-	-	-	-	-	-	-
VY93_RS00710	18.25	18.24	13.55	415.48	419.07	414.97	123	114	93	3767	4273	3577	--	WP_020003064.1 hypothetical protein [Mycoplasmopsis synoviae]	-	-	-	-	-	-	-
VY93_RS00715	14.12	14.69	12.73	442.9	430.06	452	86	83	79	3630	3964	3522	--	WP_020003063.1 hypothetical protein [Mycoplasmopsis synoviae]	-	-	-	-	-	-	-
VY93_RS00730	1891.69	1927.24	1896.11	8768.52	8587.64	8724.77	18908	17865	19309	117936	129896	111564	tmpC	WP_026365170.1 BMP family ABC transporter substrate-binding protein [Mycoplasmopsis synoviae]	Environmental Information Processing	Membrane transport	ko02010//ABC transporters	K07335	GO:0005575//cellular_component;GO:0005886//plasma membrane;GO:0016020//membrane;GO:0071944//cell periphery	-	-
VY93_RS00735	50.91	53.13	52.81	582.02	586.53	585.05	686	664	725	10554	11961	10086	MG119	WP_020002907.1 ABC transporter ATP-binding protein [Mycoplasmopsis synoviae]	Environmental Information Processing	Membrane transport	ko02010//ABC transporters	K23537	GO:0005575//cellular_component;GO:0005886//plasma membrane;GO:0005887//integral component of plasma membrane;GO:0009380//excinuclease repair complex;GO:0009898//cytoplasmic side of plasma membrane;GO:0016020//membrane;GO:0016021//integral component of membrane;GO:0043190//ATP-binding cassette (ABC) transporter complex;GO:0055051//ATP-binding cassette (ABC) transporter complex, integrated substrat…	GO:0000166//nucleotide binding;GO:0003674//molecular_function;GO:0003824//catalytic activity;GO:0003924//GTPase activity;GO:0005260//intracellularly ATP-gated chloride channel activity;GO:0005319//lipid transporter activity;GO:0005436//sodium:phosphate symporter activity;GO:0005488//binding;GO:0005524//ATP binding;GO:0005525//GTP binding;GO:0009381//excinuclease ABC activity;GO:0009982//pseudouri…	GO:0000910//cytokinesis;GO:0001522//pseudouridine synthesis;GO:0006289//nucleotide-excision repair;GO:0006810//transport;GO:0006817//phosphate ion transport;GO:0006824//cobalt ion transport;GO:0006855//xenobiotic transmembrane transport;GO:0006869//lipid transport;GO:0007601//visual perception;GO:0008150//biological_process;GO:0008272//sulfate transport;GO:0008643//carbohydrate transport;GO:00094…
VY93_RS00740	38.54	36.92	36.9	512.48	524.65	524.52	448	398	437	8016	9229	7800	nupP	WP_117274854.1 sugar ABC transporter permease [Mycoplasmopsis synoviae]	Environmental Information Processing	Membrane transport	ko02010//ABC transporters	K23535	GO:0005575//cellular_component;GO:0005886//plasma membrane;GO:0016020//membrane;GO:0016021//integral component of membrane;GO:0031224//intrinsic component of membrane;GO:0071944//cell periphery	GO:0003674//molecular_function;GO:0005215//transporter activity;GO:0022857//transmembrane transporter activity	GO:0006810//transport;GO:0008150//biological_process;GO:0051179//localization;GO:0051234//establishment of localization;GO:0055085//transmembrane transport
VY93_RS00745	89.92	83.44	83.28	828.21	849.52	823.22	638	549	602	7907	9121	7472	MG121	WP_020002909.1 ABC transporter permease [Mycoplasmopsis synoviae]	Environmental Information Processing	Membrane transport	ko02010//ABC transporters	K23536	GO:0005575//cellular_component;GO:0005886//plasma membrane;GO:0005887//integral component of plasma membrane;GO:0016020//membrane;GO:0016021//integral component of membrane;GO:0031224//intrinsic component of membrane;GO:0055052//ATP-binding cassette (ABC) transporter complex, substrate-binding subunit-containing;GO:0071944//cell periphery	GO:0003674//molecular_function;GO:0005215//transporter activity;GO:0022857//transmembrane transporter activity;GO:0033221//ATPase-coupled urea transmembrane transporter activity	GO:0006810//transport;GO:0008150//biological_process;GO:0015840//urea transport;GO:0051179//localization;GO:0051234//establishment of localization;GO:0055085//transmembrane transport
VY93_RS00750	5.55	3.33	4.24	307.42	321.86	297.48	27	15	21	2012	2369	1851	MPN_386	WP_011283303.1 deoxynucleoside kinase [Mycoplasmopsis synoviae]	-	-	-	-	GO:0005737//cytoplasm	GO:0004017//adenylate kinase activity;GO:0004140//dephospho-CoA kinase activity;GO:0004798//thymidylate kinase activity;GO:0004849//uridine kinase activity;GO:0005524//ATP binding;GO:0016879//ligase activity, forming carbon-nitrogen bonds	GO:0006400//tRNA modification;GO:0009151//purine deoxyribonucleotide metabolic process;GO:0015937//coenzyme A biosynthetic process;GO:0015949//nucleobase-containing small molecule interconversion;GO:0046108//uridine metabolic process
VY93_RS00755	24.85	28.17	22.1	596.72	618.61	621.84	117	123	106	3780	4407	3745	--	WP_020002910.1 deoxynucleoside kinase [Mycoplasmopsis synoviae]	-	-	-	-	GO:0005737//cytoplasm	GO:0004017//adenylate kinase activity;GO:0004140//dephospho-CoA kinase activity;GO:0004798//thymidylate kinase activity;GO:0005525//GTP binding	GO:0009151//purine deoxyribonucleotide metabolic process;GO:0015937//coenzyme A biosynthetic process;GO:0015949//nucleobase-containing small molecule interconversion
VY93_RS00760	76.38	64.4	67.5	438.74	423.14	441.56	743	581	669	5743	6229	5495	der	WP_020002911.1 ribosome biogenesis GTPase Der [Mycoplasmopsis synoviae]	-	-	-	-	GO:0005575//cellular_component;GO:0005618//cell wall;GO:0005737//cytoplasm;GO:0005886//plasma membrane;GO:0009898//cytoplasmic side of plasma membrane;GO:0016020//membrane;GO:0030312//external encapsulating structure;GO:0043190//ATP-binding cassette (ABC) transporter complex;GO:0055052//ATP-binding cassette (ABC) transporter complex, substrate-binding subunit-containing;GO:0071944//cell periphery	GO:0000166//nucleotide binding;GO:0000309//nicotinamide-nucleotide adenylyltransferase activity;GO:0001882//nucleoside binding;GO:0001883//purine nucleoside binding;GO:0003674//molecular_function;GO:0003723//RNA binding;GO:0003724//RNA helicase activity;GO:0003743//translation initiation factor activity;GO:0003746//translation elongation factor activity;GO:0003924//GTPase activity;GO:0004140//dep…	GO:0000103//sulfate assimilation;GO:0001514//selenocysteine incorporation;GO:0006400//tRNA modification;GO:0006412//translation;GO:0006413//translational initiation;GO:0006414//translational elongation;GO:0006464//cellular protein modification process;GO:0006576//cellular biogenic amine metabolic process;GO:0006777//Mo-molybdopterin cofactor biosynthetic process;GO:0006810//transport;GO:0006824//…
VY93_RS00765	46.66	34.65	46.2	180.69	184.2	173.26	228	157	230	1188	1362	1083	cmk	WP_020002912.1 (d)CMP kinase [Mycoplasmopsis synoviae]	Metabolism;Metabolism	Global and overview maps;Nucleotide metabolism	ko01100//Metabolic pathways;ko00240//Pyrimidine metabolism	K00945;K00945	GO:0005575//cellular_component;GO:0005622//intracellular anatomical structure;GO:0005737//cytoplasm;GO:0005829//cytosol;GO:0005887//integral component of plasma membrane;GO:0009360//DNA polymerase III complex;GO:0009379//Holliday junction helicase complex;GO:0055051//ATP-binding cassette (ABC) transporter complex, integrated substrate binding	GO:0000166//nucleotide binding;GO:0003674//molecular_function;GO:0003723//RNA binding;GO:0003724//RNA helicase activity;GO:0003824//catalytic activity;GO:0003887//DNA-directed DNA polymerase activity;GO:0004017//adenylate kinase activity;GO:0004127//cytidylate kinase activity;GO:0004140//dephospho-CoA kinase activity;GO:0004385//guanylate kinase activity;GO:0004592//pantoate-beta-alanine ligase a…	GO:0006082//organic acid metabolic process;GO:0006139//nucleobase-containing compound metabolic process;GO:0006260//DNA replication;GO:0006281//DNA repair;GO:0006310//DNA recombination;GO:0006520//cellular amino acid metabolic process;GO:0006573//valine metabolic process;GO:0006575//cellular modified amino acid metabolic process;GO:0006725//cellular aromatic compound metabolic process;GO:0006753/…
VY93_RS00770	13.3	6.86	7.38	50.29	46.05	41.36	46	22	26	234	241	183	--	WP_117274805.1 hypothetical protein [Mycoplasmopsis synoviae]	-	-	-	-	-	-	GO:0006260//DNA replication
VY93_RS00775	373.51	351.94	358.71	1199.49	1199.07	1222.95	2925	2556	2862	12640	14210	12252	ftsY	WP_026365171.1 signal recognition particle-docking protein FtsY [Mycoplasmopsis synoviae]	Cellular Processes;Genetic Information Processing;Environmental Information Processing	Cellular community - prokaryotes;Folding, sorting and degradation;Membrane transport	ko02024//Quorum sensing;ko03060//Protein export;ko03070//Bacterial secretion system	K03110;K03110;K03110	GO:0005575//cellular_component;GO:0005622//intracellular anatomical structure;GO:0005737//cytoplasm;GO:0005786//signal recognition particle, endoplasmic reticulum targeting;GO:0005886//plasma membrane;GO:0009898//cytoplasmic side of plasma membrane;GO:0016020//membrane;GO:0043190//ATP-binding cassette (ABC) transporter complex;GO:0048501//signal recognition particle, plasma membrane targeting;GO:…	GO:0000166//nucleotide binding;GO:0001882//nucleoside binding;GO:0001883//purine nucleoside binding;GO:0003674//molecular_function;GO:0003677//DNA binding;GO:0003924//GTPase activity;GO:0004797//thymidine kinase activity;GO:0004798//thymidylate kinase activity;GO:0005047//signal recognition particle binding;GO:0005048//signal sequence binding;GO:0005488//binding;GO:0005524//ATP binding;GO:0005525…	GO:0006464//cellular protein modification process;GO:0006605//protein targeting;GO:0006612//protein targeting to membrane;GO:0006613//cotranslational protein targeting to membrane;GO:0006614//SRP-dependent cotranslational protein targeting to membrane;GO:0006617//SRP-dependent cotranslational protein targeting to membrane, signal sequence recognition;GO:0006810//transport;GO:0006824//cobalt ion t…
VY93_RS00780	53.44	51.43	48.51	55.09	55.82	53.45	93	83	86	129	147	119	MCAP_0480	WP_011283309.1 hypothetical protein [Mycoplasmopsis synoviae]	-	-	-	-	GO:0005576//extracellular region	GO:0003674//molecular_function;GO:0003677//DNA binding;GO:0003700//DNA-binding transcription factor activity;GO:0003824//catalytic activity;GO:0016987//sigma factor activity;GO:0030234//enzyme regulator activity;GO:0030695//GTPase regulator activity;GO:0060589//nucleoside-triphosphatase regulator activity;GO:0098772//molecular function regulator	GO:0006352//DNA-templated transcription, initiation;GO:0006355//regulation of transcription, DNA-templated;GO:0008150//biological_process;GO:0009058//biosynthetic process;GO:0050790//regulation of catalytic activity;GO:0065007//biological regulation;GO:0065009//regulation of molecular function
VY93_RS00785	10084.7	10893.5	10599.1	15370.8	15476.4	15215.6	195524	195874	209367	401014	454080	377398	ptsG	WP_020002915.1 PTS transporter subunit IIABC [Mycoplasmopsis synoviae]	Metabolism;Metabolism;Environmental Information Processing;Metabolism	Global and overview maps;Carbohydrate metabolism;Membrane transport;Carbohydrate metabolism	ko01100//Metabolic pathways;ko00010//Glycolysis / Gluconeogenesis;ko02060//Phosphotransferase system (PTS);ko00520//Amino sugar and nucleotide sugar metabolism	K20118;K20118;K20118;K20118	GO:0005575//cellular_component;GO:0005886//plasma membrane;GO:0016020//membrane;GO:0016021//integral component of membrane;GO:0031224//intrinsic component of membrane;GO:0071944//cell periphery	GO:0003674//molecular_function;GO:0003824//catalytic activity;GO:0005215//transporter activity;GO:0005355//glucose transmembrane transporter activity;GO:0005363//maltose transmembrane transporter activity;GO:0008982//protein-N(PI)-phosphohistidine-sugar phosphotransferase activity;GO:0015144//carbohydrate transmembrane transporter activity;GO:0015572//N-acetylglucosamine transmembrane transporter…	GO:0006793//phosphorus metabolic process;GO:0006796//phosphate-containing compound metabolic process;GO:0006810//transport;GO:0008150//biological_process;GO:0008152//metabolic process;GO:0008643//carbohydrate transport;GO:0009401//phosphoenolpyruvate-dependent sugar phosphotransferase system;GO:0009987//cellular process;GO:0015759//beta-glucoside transport;GO:0016310//phosphorylation;GO:0034219//…
VY93_RS00790	224.11	224.5	211.8	58.02	56.13	59.33	620	576	597	216	235	210	--	WP_020002916.1 hypothetical protein [Mycoplasmopsis synoviae]	-	-	-	-	GO:0005887//integral component of plasma membrane;GO:0016021//integral component of membrane	-	GO:0006355//regulation of transcription, DNA-templated;GO:0009271//phage shock
VY93_RS00795	920.8	887.19	913.7	1156.11	1139.64	1137.11	3739	3341	3780	6317	7003	5907	ppa	WP_020002917.1 inorganic diphosphatase [Mycoplasmopsis synoviae]	Metabolism	Energy metabolism	ko00190//Oxidative phosphorylation	K01507	GO:0005575//cellular_component;GO:0005576//extracellular region;GO:0005622//intracellular anatomical structure;GO:0005737//cytoplasm;GO:0005829//cytosol;GO:0005886//plasma membrane;GO:0016020//membrane;GO:0018995//host cellular component;GO:0033643//host cell part;GO:0043657//host cell;GO:0044217//other organism part;GO:0044228//host cell surface;GO:0071944//cell periphery	GO:0000287//magnesium ion binding;GO:0003674//molecular_function;GO:0003824//catalytic activity;GO:0004427//inorganic diphosphatase activity;GO:0005488//binding;GO:0008270//zinc ion binding;GO:0016462//pyrophosphatase activity;GO:0016787//hydrolase activity;GO:0016817//hydrolase activity, acting on acid anhydrides;GO:0016818//hydrolase activity, acting on acid anhydrides, in phosphorus-containing…	GO:0006793//phosphorus metabolic process;GO:0006796//phosphate-containing compound metabolic process;GO:0006952//defense response;GO:0008150//biological_process;GO:0008152//metabolic process;GO:0008284//positive regulation of cell population proliferation;GO:0009987//cellular process;GO:0044237//cellular metabolic process
VY93_RS00800	1499.68	1471.13	1487.38	1541.16	1492.1	1507.41	11945	10867	12070	16518	17985	15360	pepP	WP_020002918.1 aminopeptidase P family protein [Mycoplasmopsis synoviae]	-	-	-	-	-	GO:0003674//molecular_function;GO:0003824//catalytic activity;GO:0004177//aminopeptidase activity;GO:0005488//binding;GO:0008233//peptidase activity;GO:0008237//metallopeptidase activity;GO:0008238//exopeptidase activity;GO:0016787//hydrolase activity;GO:0043167//ion binding;GO:0043169//cation binding;GO:0046872//metal ion binding;GO:0140096//catalytic activity, acting on a protein	GO:0006464//cellular protein modification process;GO:0006508//proteolysis;GO:0006807//nitrogen compound metabolic process;GO:0008150//biological_process;GO:0008152//metabolic process;GO:0019538//protein metabolic process;GO:0042400//ectoine catabolic process;GO:0043170//macromolecule metabolic process;GO:0044238//primary metabolic process;GO:0071704//organic substance metabolic process;GO:1901564…
VY93_RS00805	1578.46	1460.51	1480.65	689.25	672.38	682.24	11692	10033	11174	6870	7537	6465	prs	WP_026365172.1 ribose-phosphate pyrophosphokinase [Mycoplasmopsis synoviae]	Metabolism;Metabolism;Metabolism;Metabolism;Metabolism;Metabolism;Metabolism	Global and overview maps;Global and overview maps;Global and overview maps;Global and overview maps;Global and overview maps;Carbohydrate metabolism;Nucleotide metabolism	ko01100//Metabolic pathways;ko01110//Biosynthesis of secondary metabolites;ko01120//Microbial metabolism in diverse environments;ko01200//Carbon metabolism;ko01230//Biosynthesis of amino acids;ko00030//Pentose phosphate pathway;ko00230//Purine metabolism	K00948;K00948;K00948;K00948;K00948;K00948;K00948	GO:0005575//cellular_component;GO:0005622//intracellular anatomical structure;GO:0005737//cytoplasm	GO:0000166//nucleotide binding;GO:0000287//magnesium ion binding;GO:0003674//molecular_function;GO:0003824//catalytic activity;GO:0003999//adenine phosphoribosyltransferase activity;GO:0004422//hypoxanthine phosphoribosyltransferase activity;GO:0004588//orotate phosphoribosyltransferase activity;GO:0004749//ribose phosphate diphosphokinase activity;GO:0004845//uracil phosphoribosyltransferase act…	GO:0006015//5-phosphoribose 1-diphosphate biosynthetic process;GO:0006139//nucleobase-containing compound metabolic process;GO:0006166//purine ribonucleoside salvage;GO:0006725//cellular aromatic compound metabolic process;GO:0006753//nucleoside phosphate metabolic process;GO:0006793//phosphorus metabolic process;GO:0006796//phosphate-containing compound metabolic process;GO:0006807//nitrogen com…
VY93_RS00810	1208.18	1121.62	1137.2	743.85	788.02	801.01	6092	5245	5842	5047	6013	5167	rsmG	WP_020002920.1 16S rRNA (guanine(527)-N(7))-methyltransferase RsmG [Mycoplasmopsis synoviae]	-	-	-	-	GO:0005575//cellular_component;GO:0005622//intracellular anatomical structure;GO:0005737//cytoplasm;GO:0005829//cytosol	GO:0003674//molecular_function;GO:0003824//catalytic activity;GO:0008168//methyltransferase activity;GO:0008170//N-methyltransferase activity;GO:0008173//RNA methyltransferase activity;GO:0008649//rRNA methyltransferase activity;GO:0008689//3-demethylubiquinone-9 3-O-methyltransferase activity;GO:0008757//S-adenosylmethionine-dependent methyltransferase activity;GO:0016435//rRNA (guanine) methylt…	GO:0000154//rRNA modification;GO:0001510//RNA methylation;GO:0006139//nucleobase-containing compound metabolic process;GO:0006364//rRNA processing;GO:0006396//RNA processing;GO:0006480//N-terminal protein amino acid methylation;GO:0006725//cellular aromatic compound metabolic process;GO:0006744//ubiquinone biosynthetic process;GO:0006807//nitrogen compound metabolic process;GO:0008150//biological…
VY93_RS00815	1528.98	1546.22	1524.35	1187.02	1168.95	1217.18	15692	14717	15939	16393	18155	15981	rclA	WP_020002921.1 NAD(P)/FAD-dependent oxidoreductase [Mycoplasmopsis synoviae]	-	-	-	-	GO:0005575//cellular_component;GO:0005622//intracellular anatomical structure;GO:0005737//cytoplasm;GO:0009342//glutamate synthase complex (NADPH)	GO:0000166//nucleotide binding;GO:0003674//molecular_function;GO:0003824//catalytic activity;GO:0004148//dihydrolipoyl dehydrogenase activity;GO:0004355//glutamate synthase (NADPH) activity;GO:0004362//glutathione-disulfide reductase (NADPH) activity;GO:0004791//thioredoxin-disulfide reductase activity;GO:0005488//binding;GO:0008234//cysteine-type peptidase activity;GO:0008734//L-aspartate oxidas…	GO:0000302//response to reactive oxygen species;GO:0000305//response to oxygen radical;GO:0001101//response to acid chemical;GO:0006091//generation of precursor metabolites and energy;GO:0006096//glycolytic process;GO:0006508//proteolysis;GO:0006537//glutamate biosynthetic process;GO:0006631//fatty acid metabolic process;GO:0006744//ubiquinone biosynthetic process;GO:0006790//sulfur compound meta…
VY93_RS00820	5274.54	5437.56	5355.2	8158.09	8160.27	8232.97	55545	53105	57456	115604	130044	110915	pepA	WP_020002922.1 leucyl aminopeptidase family protein [Mycoplasmopsis synoviae]	Metabolism;Metabolism	Global and overview maps;Metabolism of other amino acids	ko01100//Metabolic pathways;ko00480//Glutathione metabolism	K01255;K01255	-	GO:0003747//translation release factor activity;GO:0070006//metalloaminopeptidase activity	GO:0006415//translational termination;GO:0006508//proteolysis
VY93_RS00825	2210.04	2185.3	2219.49	1061.47	1049.35	1045.67	22731	20845	23258	14691	16333	13759	pepA	WP_020002923.1 peptidase M17 [Mycoplasmopsis synoviae]	Metabolism;Metabolism	Global and overview maps;Metabolism of other amino acids	ko01100//Metabolic pathways;ko00480//Glutathione metabolism	K01255;K01255	-	GO:0070006//metalloaminopeptidase activity	GO:0006508//proteolysis
VY93_RS00830	295.38	302.85	289.92	678.53	659.85	687.79	3216	3058	3216	9941	10872	9580	--	WP_020002924.1 hypothetical protein [Mycoplasmopsis synoviae]	-	-	-	-	-	-	-
VY93_RS00835	111.09	104.45	98.87	178.18	186.94	192.32	461	402	418	995	1174	1021	--	WP_020002925.1 DUF2714 domain-containing protein [Mycoplasmopsis synoviae]	-	-	-	-	-	GO:0019784//NEDD8-specific protease activity	GO:0039693//viral DNA genome replication
VY93_RS00840	360.36	333.15	323.2	446.67	467.77	439.11	2412	2068	2204	4023	4738	3760	UU050	AKJ21088.1 putative in cluster with ATP synthase chains [Mycoplasmopsis synoviae]	-	-	-	-	-	-	-
VY93_RS00845	141.55	157.53	125.3	149.89	173.4	143.69	499	515	450	711	925	648	--	WP_020002927.1 hypothetical protein [Mycoplasmopsis synoviae]	-	-	-	-	-	GO:0005085//guanyl-nucleotide exchange factor activity	GO:0031532//actin cytoskeleton reorganization;GO:0090630//activation of GTPase activity
VY93_RS00850	730.84	816.41	760.01	871.5	846.17	839.04	12001	12433	12715	19257	21027	17626	--	WP_020002928.1 hypothetical protein [Mycoplasmopsis synoviae]	-	-	-	-	GO:0016021//integral component of membrane	GO:0000150//DNA strand exchange activity;GO:0003677//DNA binding;GO:0009055//electron transfer activity;GO:0015078//proton transmembrane transporter activity;GO:0016682//oxidoreductase activity, acting on diphenols and related substances as donors, oxygen as acceptor	GO:0015990//electron transport coupled proton transport
VY93_RS00855	973.36	1048.6	978.52	1201.96	1213.02	1200.59	11184	11174	11455	18584	21092	17648	atpA2	WP_020002929.1 ATP F0F1 synthase subunit alpha [Mycoplasmopsis synoviae]	Metabolism;Metabolism;Metabolism	Global and overview maps;Energy metabolism;Energy metabolism	ko01100//Metabolic pathways;ko00190//Oxidative phosphorylation;ko00195//Photosynthesis	K02111;K02111;K02111	GO:0000275//mitochondrial proton-transporting ATP synthase complex, catalytic sector F(1);GO:0009288//bacterial-type flagellum;GO:0016469//proton-transporting two-sector ATPase complex;GO:0016471//vacuolar proton-transporting V-type ATPase complex;GO:0030257//type III protein secretion system complex;GO:0045261//proton-transporting ATP synthase complex, catalytic core F(1);GO:0045262//plasma memb…	GO:0004386//helicase activity;GO:0005524//ATP binding;GO:0008186//ATP-dependent activity, acting on RNA;GO:0008553//P-type proton-exporting transporter activity;GO:0016887//ATP hydrolysis activity;GO:0046933//proton-transporting ATP synthase activity, rotational mechanism;GO:0046961//proton-transporting ATPase activity, rotational mechanism	GO:0001539//cilium or flagellum-dependent cell motility;GO:0006353//DNA-templated transcription, termination;GO:0015986//ATP synthesis coupled proton transport;GO:0030254//protein secretion by the type III secretion system
VY93_RS00860	1304.38	1323.98	1331.56	1412.69	1427.26	1422.25	13707	12903	14256	19976	22697	19120	atpD2	WP_020002930.1 F0F1 ATP synthase subunit beta [Mycoplasmopsis synoviae]	Metabolism;Metabolism;Metabolism	Global and overview maps;Energy metabolism;Energy metabolism	ko01100//Metabolic pathways;ko00190//Oxidative phosphorylation;ko00195//Photosynthesis	K02112;K02112;K02112	GO:0000275//mitochondrial proton-transporting ATP synthase complex, catalytic sector F(1);GO:0009288//bacterial-type flagellum;GO:0016469//proton-transporting two-sector ATPase complex;GO:0016471//vacuolar proton-transporting V-type ATPase complex;GO:0030257//type III protein secretion system complex;GO:0045261//proton-transporting ATP synthase complex, catalytic core F(1);GO:0045262//plasma memb…	GO:0004386//helicase activity;GO:0005524//ATP binding;GO:0008186//ATP-dependent activity, acting on RNA;GO:0008553//P-type proton-exporting transporter activity;GO:0016887//ATP hydrolysis activity;GO:0043531//ADP binding;GO:0046933//proton-transporting ATP synthase activity, rotational mechanism;GO:0046961//proton-transporting ATPase activity, rotational mechanism	GO:0001539//cilium or flagellum-dependent cell motility;GO:0006353//DNA-templated transcription, termination;GO:0015986//ATP synthesis coupled proton transport;GO:0030254//protein secretion by the type III secretion system
VY93_RS00865	119.56	117.09	122.66	1412.76	1420.08	1429.29	2190	1989	2289	34822	39364	33493	--	WP_020002931.1 DEAD/DEAH box helicase family protein [Mycoplasmopsis synoviae]	-	-	-	-	-	GO:0003676//nucleic acid binding;GO:0003677//DNA binding;GO:0003678//DNA helicase activity;GO:0005524//ATP binding;GO:0016787//hydrolase activity	GO:0000723//telomere maintenance;GO:0006281//DNA repair
VY93_RS00870	7.18	4.53	6.44	107.4	108.58	106.15	70	41	64	1409	1602	1324	mod	WP_081619822.1 site-specific DNA-methyltransferase [Mycoplasmopsis synoviae]	-	-	-	-	-	GO:0003677//DNA binding;GO:0004519//endonuclease activity;GO:0008170//N-methyltransferase activity	GO:0006306//DNA methylation
VY93_RS00875	23.59	19.26	15.55	88.66	84.85	101.16	70	53	47	354	381	384	--	WP_046128305.1 hypothetical protein [Mycoplasmopsis synoviae]	-	-	-	-	-	-	-
VY93_RS00880	19.06	14.12	13.43	265.5	263.1	242.75	131	90	94	2455	2736	2134	tmcAL	WP_020002747.1 nucleotidyltransferase [Mycoplasmopsis synoviae]	-	-	-	-	GO:0005737//cytoplasm	GO:0000309//nicotinamide-nucleotide adenylyltransferase activity;GO:0003674//molecular_function;GO:0003824//catalytic activity;GO:0004515//nicotinate-nucleotide adenylyltransferase activity;GO:0008771//[citrate (pro-3S)-lyase] ligase activity	GO:0008150//biological_process;GO:0008152//metabolic process;GO:0009058//biosynthetic process;GO:0009435//NAD biosynthetic process
VY93_RS00885	774	644.15	732.78	115.34	104.33	100.92	1157	893	1116	232	236	193	rpmF	WP_011283326.1 50S ribosomal protein L32 [Mycoplasmopsis synoviae]	Genetic Information Processing	Translation	ko03010//Ribosome	K02911	GO:0000315//organellar large ribosomal subunit;GO:0005575//cellular_component;GO:0005622//intracellular anatomical structure;GO:0005737//cytoplasm;GO:0005829//cytosol;GO:0005840//ribosome;GO:0015934//large ribosomal subunit;GO:0022625//cytosolic large ribosomal subunit;GO:0022626//cytosolic ribosome;GO:0032991//protein-containing complex;GO:0043226//organelle;GO:0043228//non-membrane-bounded orga…	GO:0003674//molecular_function;GO:0003676//nucleic acid binding;GO:0003723//RNA binding;GO:0003735//structural constituent of ribosome;GO:0005198//structural molecule activity;GO:0005488//binding;GO:0019843//rRNA binding;GO:0043167//ion binding;GO:0043169//cation binding;GO:0046872//metal ion binding;GO:0097159//organic cyclic compound binding;GO:1901363//heterocyclic compound binding	GO:0000027//ribosomal large subunit assembly;GO:0000302//response to reactive oxygen species;GO:0006412//translation;GO:0006518//peptide metabolic process;GO:0006807//nitrogen compound metabolic process;GO:0006950//response to stress;GO:0006979//response to oxidative stress;GO:0006996//organelle organization;GO:0008150//biological_process;GO:0008152//metabolic process;GO:0009058//biosynthetic pro…
VY93_RS00890	153.16	143.04	149.44	47.87	52.84	54.58	680	589	676	286	355	310	ruvA	WP_011283327.1 Holliday junction branch migration protein RuvA [Mycoplasmopsis synoviae]	Genetic Information Processing	Replication and repair	ko03440//Homologous recombination	K03550	GO:0005575//cellular_component;GO:0005622//intracellular anatomical structure;GO:0005737//cytoplasm;GO:0005886//plasma membrane;GO:0009379//Holliday junction helicase complex;GO:0016020//membrane;GO:0032991//protein-containing complex;GO:0033202//DNA helicase complex;GO:0048476//Holliday junction resolvase complex;GO:0071944//cell periphery;GO:1902494//catalytic complex	GO:0000166//nucleotide binding;GO:0000217//DNA secondary structure binding;GO:0000400//four-way junction DNA binding;GO:0003674//molecular_function;GO:0003676//nucleic acid binding;GO:0003677//DNA binding;GO:0003678//DNA helicase activity;GO:0003824//catalytic activity;GO:0004386//helicase activity;GO:0005488//binding;GO:0005515//protein binding;GO:0005524//ATP binding;GO:0009378//four-way juncti…	GO:0000724//double-strand break repair via homologous recombination;GO:0000725//recombinational repair;GO:0006139//nucleobase-containing compound metabolic process;GO:0006259//DNA metabolic process;GO:0006281//DNA repair;GO:0006302//double-strand break repair;GO:0006310//DNA recombination;GO:0006725//cellular aromatic compound metabolic process;GO:0006807//nitrogen compound metabolic process;GO:0…
VY93_RS00895	59.1	57.48	61.2	46.34	44.66	45.2	418	377	441	441	478	409	ruvB	WP_046128306.1 Holliday junction branch migration DNA helicase RuvB [Mycoplasmopsis synoviae]	Genetic Information Processing	Replication and repair	ko03440//Homologous recombination	K03551	GO:0000502//proteasome complex;GO:0009360//DNA polymerase III complex;GO:0009368//endopeptidase Clp complex;GO:0009379//Holliday junction helicase complex;GO:0048501//signal recognition particle, plasma membrane targeting	GO:0000166//nucleotide binding;GO:0003674//molecular_function;GO:0003676//nucleic acid binding;GO:0003677//DNA binding;GO:0003678//DNA helicase activity;GO:0003688//DNA replication origin binding;GO:0003723//RNA binding;GO:0003724//RNA helicase activity;GO:0003824//catalytic activity;GO:0003887//DNA-directed DNA polymerase activity;GO:0003924//GTPase activity;GO:0004176//ATP-dependent peptidase a…	GO:0006139//nucleobase-containing compound metabolic process;GO:0006259//DNA metabolic process;GO:0006260//DNA replication;GO:0006270//DNA replication initiation;GO:0006275//regulation of DNA replication;GO:0006281//DNA repair;GO:0006310//DNA recombination;GO:0006355//regulation of transcription, DNA-templated;GO:0006508//proteolysis;GO:0006725//cellular aromatic compound metabolic process;GO:000…
VY93_RS00900	6.14	4.54	4.19	18.07	17.24	17.08	46.75	32	32.5	185	198.5	166.25	--	WP_020002725.1 IS30 family transposase [Mycoplasmopsis synoviae]	-	-	-	-	-	GO:0003677//DNA binding;GO:0003700//DNA-binding transcription factor activity	GO:0006355//regulation of transcription, DNA-templated
VY93_RS00905	36.88	29.37	31.64	86.5	92.09	88.21	436.09	322.07	381.23	1376.33	1647.84	1334.36	--	WP_082071145.1 IS1634 family transposase [Mycoplasmopsis synoviae]	-	-	-	-	-	GO:0003677//DNA binding;GO:0004803//transposase activity;GO:0036094//small molecule binding	GO:0006313//transposition, DNA-mediated
VY93_RS00910	4.03	4.07	3.46	13.47	11.48	12.01	16	15	14	72	69	61	--	WP_020002735.1 hypothetical protein [Mycoplasmopsis synoviae]	-	-	-	-	-	-	-
VY93_RS00915	1497.36	1418.98	1422.71	994.04	990.71	1017.67	14265	12537	13809	12743	14283	12403	--	WP_020002736.1 hypothetical protein [Mycoplasmopsis synoviae]	-	-	-	-	-	GO:0003779//actin binding;GO:0004540//ribonuclease activity	-
VY93_RS00920	4.81	4.37	2.64	3.44	3.53	4.21	56.91	47.93	31.77	54.67	63.16	63.64	--	WP_082071150.1 IS1634 family transposase [Mycoplasmopsis synoviae]	-	-	-	-	-	GO:0003677//DNA binding;GO:0004803//transposase activity;GO:0036094//small molecule binding	GO:0006313//transposition, DNA-mediated
VY93_RS00925	140.06	121.35	131.88	448.3	448.65	456.8	2703	2172	2593	11642	13103	11278	secDF	WP_020002807.1 protein translocase subunit SecDF [Mycoplasmopsis synoviae]	Cellular Processes;Genetic Information Processing;Environmental Information Processing	Cellular community - prokaryotes;Folding, sorting and degradation;Membrane transport	ko02024//Quorum sensing;ko03060//Protein export;ko03070//Bacterial secretion system	K12257;K12257;K12257	GO:0005575//cellular_component;GO:0005618//cell wall;GO:0005622//intracellular anatomical structure;GO:0005886//plasma membrane;GO:0005887//integral component of plasma membrane;GO:0016020//membrane;GO:0016021//integral component of membrane;GO:0030312//external encapsulating structure;GO:0031224//intrinsic component of membrane;GO:0031226//intrinsic component of plasma membrane;GO:0031522//cell …	GO:0003674//molecular_function;GO:0005215//transporter activity;GO:0008320//protein transmembrane transporter activity;GO:0015399//primary active transmembrane transporter activity;GO:0015450//protein-transporting ATPase activity;GO:0022804//active transmembrane transporter activity;GO:0022857//transmembrane transporter activity;GO:0022884//macromolecule transmembrane transporter activity;GO:0042…	GO:0006810//transport;GO:0006886//intracellular protein transport;GO:0008104//protein localization;GO:0008150//biological_process;GO:0015031//protein transport;GO:0015833//peptide transport;GO:0033036//macromolecule localization;GO:0034613//cellular protein localization;GO:0042886//amide transport;GO:0043952//protein transport by the Sec complex;GO:0045184//establishment of protein localization;G…
VY93_RS00930	161.04	171.03	163.96	135.43	142.31	140.14	1527	1504	1584	1728	2042	1700	obg	WP_020002808.1 GTPase ObgE [Mycoplasmopsis synoviae]	-	-	-	-	GO:0005575//cellular_component;GO:0005622//intracellular anatomical structure;GO:0005737//cytoplasm	GO:0000166//nucleotide binding;GO:0000287//magnesium ion binding;GO:0001882//nucleoside binding;GO:0001883//purine nucleoside binding;GO:0003674//molecular_function;GO:0003824//catalytic activity;GO:0003924//GTPase activity;GO:0005488//binding;GO:0005524//ATP binding;GO:0005525//GTP binding;GO:0016462//pyrophosphatase activity;GO:0016772//transferase activity, transferring phosphorus-containing g…	GO:0000003//reproduction;GO:0000160//phosphorelay signal transduction system;GO:0006400//tRNA modification;GO:0006576//cellular biogenic amine metabolic process;GO:0007154//cell communication;GO:0007165//signal transduction;GO:0008150//biological_process;GO:0009653//anatomical structure morphogenesis;GO:0009987//cellular process;GO:0015809//arginine transport;GO:0015819//lysine transport;GO:00158…
VY93_RS00935	156.13	155.21	158.56	208.81	203.12	197.41	1153	1063	1193	2075	2270	1865	trpS	WP_026365144.1 tryptophan--tRNA ligase [Mycoplasmopsis synoviae]	Genetic Information Processing	Translation	ko00970//Aminoacyl-tRNA biosynthesis	K01867	GO:0005575//cellular_component;GO:0005622//intracellular anatomical structure;GO:0005737//cytoplasm;GO:0005829//cytosol;GO:0005840//ribosome	GO:0000166//nucleotide binding;GO:0003674//molecular_function;GO:0003735//structural constituent of ribosome;GO:0003824//catalytic activity;GO:0004812//aminoacyl-tRNA ligase activity;GO:0004830//tryptophan-tRNA ligase activity;GO:0004831//tyrosine-tRNA ligase activity;GO:0005488//binding;GO:0005524//ATP binding;GO:0016874//ligase activity;GO:0016875//ligase activity, forming carbon-oxygen bonds;G…	GO:0006082//organic acid metabolic process;GO:0006139//nucleobase-containing compound metabolic process;GO:0006399//tRNA metabolic process;GO:0006412//translation;GO:0006418//tRNA aminoacylation for protein translation;GO:0006436//tryptophanyl-tRNA aminoacylation;GO:0006437//tyrosyl-tRNA aminoacylation;GO:0006518//peptide metabolic process;GO:0006520//cellular amino acid metabolic process;GO:0006…
VY93_RS00940	185.3	194.4	197.32	250.76	246.83	250.25	2402	2337	2606	4374	4842	4150	thrS	WP_020002810.1 threonine--tRNA ligase [Mycoplasmopsis synoviae]	Genetic Information Processing	Translation	ko00970//Aminoacyl-tRNA biosynthesis	K01868	GO:0005575//cellular_component;GO:0005622//intracellular anatomical structure;GO:0005737//cytoplasm;GO:0009345//glycine-tRNA ligase complex	GO:0000049//tRNA binding;GO:0000166//nucleotide binding;GO:0003674//molecular_function;GO:0003676//nucleic acid binding;GO:0003723//RNA binding;GO:0003824//catalytic activity;GO:0003879//ATP phosphoribosyltransferase activity;GO:0004812//aminoacyl-tRNA ligase activity;GO:0004813//alanine-tRNA ligase activity;GO:0004820//glycine-tRNA ligase activity;GO:0004821//histidine-tRNA ligase activity;GO:00…	GO:0000105//histidine biosynthetic process;GO:0006082//organic acid metabolic process;GO:0006139//nucleobase-containing compound metabolic process;GO:0006399//tRNA metabolic process;GO:0006412//translation;GO:0006418//tRNA aminoacylation for protein translation;GO:0006419//alanyl-tRNA aminoacylation;GO:0006426//glycyl-tRNA aminoacylation;GO:0006427//histidyl-tRNA aminoacylation;GO:0006433//prolyl…
VY93_RS00945	3.01	2.06	2.95	5.28	3.43	4.91	11	7	11	26	19	23	--	WP_020002811.1 hypothetical protein [Mycoplasmopsis synoviae]	-	-	-	-	-	-	-
VY93_RS00950	270.27	228.4	243.19	1573.97	1609.68	1684.23	3015	2363	2764	23627	27174	24036	--	WP_020002812.1 DNA recombination protein RmuC [Mycoplasmopsis synoviae]	-	-	-	-	GO:0005576//extracellular region;GO:0005925//focal adhesion;GO:0016020//membrane	GO:0000774//adenyl-nucleotide exchange factor activity;GO:0004435//phosphatidylinositol phospholipase C activity;GO:0004713//protein tyrosine kinase activity;GO:0005509//calcium ion binding;GO:0008289//lipid binding;GO:0008948//oxaloacetate decarboxylase activity;GO:0015081//sodium ion transmembrane transporter activity;GO:0042803//protein homodimerization activity;GO:0051087//chaperone binding;G…	GO:0006457//protein folding;GO:0006468//protein phosphorylation;GO:0006869//lipid transport;GO:0007172//signal complex assembly;GO:0009234//menaquinone biosynthetic process;GO:0009292//genetic transfer;GO:0016042//lipid catabolic process;GO:0036376//sodium ion export across plasma membrane;GO:0042157//lipoprotein metabolic process
VY93_RS00955	134.46	112.92	137.32	208.57	237.77	214.47	321	250	334	670	859	655	slr1234	WP_027332497.1 HIT family protein [Mycoplasmopsis synoviae]	-	-	-	-	-	GO:0003674//molecular_function;GO:0003824//catalytic activity	-
VY93_RS00960	143.11	156.86	141.46	1676.71	1600.26	1646.93	1274	1295	1283	20085	21558	18756	--	AKB10956.1 P60-like lipoprotein [Mycoplasmopsis synoviae ATCC 25204] [Mycoplasmopsis synoviae]	-	-	-	-	-	-	-
VY93_RS00965	179.78	175.11	168.66	902.7	895.68	895.64	2896	2616	2768	19567	21834	18457	--	AKB10957.1 membrane protein P80 [Mycoplasmopsis synoviae ATCC 25204] [Mycoplasmopsis synoviae]	-	-	-	-	-	-	-
VY93_RS00970	55.49	39.41	34.3	345.97	309.23	395.4	208	137	131	1745	1754	1896	--	WP_225607101.1 hypothetical protein [Mycoplasmopsis synoviae]	-	-	-	-	-	-	-
VY93_RS00990	0	0	0	0	0	0	0	0	0	0	0	0	--	SYV92633.1 Uncharacterised protein [Mycoplasmopsis synoviae]	-	-	-	-	-	-	GO:0006355//regulation of transcription, DNA-templated
VY93_RS01010	0	0	0	0	0	0	0	0	0	0	0	0	dpnB	WP_026365133.1 type II restriction endonuclease [Mycoplasmopsis synoviae]	-	-	-	-	GO:0009379//Holliday junction helicase complex	GO:0003677//DNA binding;GO:0009036//type II site-specific deoxyribonuclease activity;GO:0009378//four-way junction helicase activity	GO:0006310//DNA recombination;GO:0009307//DNA restriction-modification system;GO:0042254//ribosome biogenesis
VY93_RS01015	0	0	0	0	0	0	0	0	0	0	0	0	llaDCHIA	WP_020002750.1 Dam family site-specific DNA-(adenine-N6)-methyltransferase [Mycoplasmopsis synoviae]	Genetic Information Processing	Replication and repair	ko03430//Mismatch repair	K06223	GO:0000275//mitochondrial proton-transporting ATP synthase complex, catalytic sector F(1);GO:0045261//proton-transporting ATP synthase complex, catalytic core F(1);GO:0045262//plasma membrane proton-transporting ATP synthase complex, catalytic core F(1)	GO:0009007//site-specific DNA-methyltransferase (adenine-specific) activity;GO:0046933//proton-transporting ATP synthase activity, rotational mechanism;GO:0052913//16S rRNA (guanine(966)-N(2))-methyltransferase activity	GO:0006306//DNA methylation;GO:0015986//ATP synthesis coupled proton transport;GO:0031167//rRNA methylation;GO:0032775//DNA methylation on adenine
VY93_RS01035	254.06	249.43	254.37	439.49	439.08	433.88	1196	1089	1220	2784	3128	2613	--	WP_117274855.1 chromate transporter [Mycoplasmopsis synoviae]	-	-	-	-	-	GO:0015109//chromate transmembrane transporter activity	GO:0015703//chromate transport
VY93_RS01040	328.09	354.5	358.32	407.2	407.84	420.95	1464	1467	1629	2445	2754	2403	--	WP_026365165.1 chromate transporter [Mycoplasmopsis synoviae]	-	-	-	-	-	GO:0015109//chromate transmembrane transporter activity;GO:0034597//phosphatidylinositol-4,5-bisphosphate 4-phosphatase activity	GO:0015703//chromate transport;GO:0046856//phosphatidylinositol dephosphorylation
VY93_RS01045	1127.59	1172.9	1145.86	2534.96	2515.15	2559.86	16277	15702	16852	49240	54943	47273	tkt	WP_020002886.1 transketolase [Mycoplasmopsis synoviae]	Metabolism;Metabolism;Metabolism;Metabolism;Metabolism;Metabolism;Metabolism;Metabolism	Global and overview maps;Global and overview maps;Global and overview maps;Global and overview maps;Global and overview maps;Carbohydrate metabolism;Energy metabolism;Metabolism of terpenoids and polyketides	ko01100//Metabolic pathways;ko01110//Biosynthesis of secondary metabolites;ko01120//Microbial metabolism in diverse environments;ko01200//Carbon metabolism;ko01230//Biosynthesis of amino acids;ko00030//Pentose phosphate pathway;ko00710//Carbon fixation in photosynthetic organisms;ko01051//Biosynthesis of ansamycins	K00615;K00615;K00615;K00615;K00615;K00615;K00615;K00615	GO:0005634//nucleus;GO:0005737//cytoplasm;GO:0045250//cytosolic pyruvate dehydrogenase complex	GO:0003674//molecular_function;GO:0003824//catalytic activity;GO:0004526//ribonuclease P activity;GO:0004738//pyruvate dehydrogenase activity;GO:0004739//pyruvate dehydrogenase (acetyl-transferring) activity;GO:0004802//transketolase activity;GO:0005488//binding;GO:0008661//1-deoxy-D-xylulose-5-phosphate synthase activity;GO:0010181//FMN binding;GO:0016624//oxidoreductase activity, acting on the …	GO:0006086//acetyl-CoA biosynthetic process from pyruvate;GO:0006098//pentose-phosphate shunt;GO:0008033//tRNA processing;GO:0008150//biological_process;GO:0008152//metabolic process;GO:0008615//pyridoxine biosynthetic process;GO:0009228//thiamine biosynthetic process;GO:0009240//isopentenyl diphosphate biosynthetic process;GO:0016114//terpenoid biosynthetic process
VY93_RS01050	121.31	136.2	121.62	273.9	250.77	246.12	655	682	669	1990	2049	1700	prmC	WP_020002887.1 peptide chain release factor N(5)-glutamine methyltransferase [Mycoplasmopsis synoviae]	-	-	-	-	GO:0005575//cellular_component;GO:0005622//intracellular anatomical structure;GO:0005737//cytoplasm;GO:0005829//cytosol	GO:0003674//molecular_function;GO:0003676//nucleic acid binding;GO:0003677//DNA binding;GO:0003723//RNA binding;GO:0003824//catalytic activity;GO:0004809//tRNA (guanine-N2-)-methyltransferase activity;GO:0005488//binding;GO:0008168//methyltransferase activity;GO:0008170//N-methyltransferase activity;GO:0008171//O-methyltransferase activity;GO:0008173//RNA methyltransferase activity;GO:0008175//tR…	GO:0000154//rRNA modification;GO:0001510//RNA methylation;GO:0006139//nucleobase-containing compound metabolic process;GO:0006304//DNA modification;GO:0006306//DNA methylation;GO:0006396//RNA processing;GO:0006399//tRNA metabolic process;GO:0006400//tRNA modification;GO:0006412//translation;GO:0006464//cellular protein modification process;GO:0006479//protein methylation;GO:0006725//cellular arom…
VY93_RS01055	395.92	411.47	398.26	405.16	413.34	419.16	3180	3065	3259	4379	5024	4307	prfA	WP_020002888.1 peptide chain release factor 1 [Mycoplasmopsis synoviae]	-	-	-	-	GO:0005575//cellular_component;GO:0005622//intracellular anatomical structure;GO:0005737//cytoplasm	GO:0003674//molecular_function;GO:0003676//nucleic acid binding;GO:0003723//RNA binding;GO:0003747//translation release factor activity;GO:0005488//binding;GO:0008079//translation termination factor activity;GO:0008135//translation factor activity, RNA binding;GO:0016149//translation release factor activity, codon specific;GO:0097159//organic cyclic compound binding;GO:1901363//heterocyclic compo…	GO:0006412//translation;GO:0006415//translational termination;GO:0006518//peptide metabolic process;GO:0006807//nitrogen compound metabolic process;GO:0008150//biological_process;GO:0008152//metabolic process;GO:0009058//biosynthetic process;GO:0009059//macromolecule biosynthetic process;GO:0009987//cellular process;GO:0010467//gene expression;GO:0016043//cellular component organization;GO:001953…
VY93_RS01070	60.76	41	44.76	556.34	545.04	610.21	465	291	349	5729	6312	5974	oppB	WP_026365166.1 ABC transporter permease [Mycoplasmopsis synoviae]	Environmental Information Processing;Cellular Processes	Membrane transport;Cellular community - prokaryotes	ko02010//ABC transporters;ko02024//Quorum sensing	K15581;K15581	GO:0005887//integral component of plasma membrane;GO:0016020//membrane;GO:0055052//ATP-binding cassette (ABC) transporter complex, substrate-binding subunit-containing	GO:0015413//ABC-type nickel transporter activity;GO:0015416//ABC-type phosphonate transporter activity	GO:0015675//nickel cation transport;GO:0015716//organic phosphonate transport;GO:0015837//amine transport;GO:0055085//transmembrane transport
VY93_RS01075	70.22	64.88	61.99	1997.21	2090.32	2069.64	517	443	465	19787	23290	19494	dppC	WP_020002890.1 ABC transporter permease [Mycoplasmopsis synoviae]	Environmental Information Processing;Cellular Processes	Membrane transport;Cellular community - prokaryotes	ko02010//ABC transporters;ko02024//Quorum sensing	K15582;K15582	GO:0005887//integral component of plasma membrane;GO:0016020//membrane;GO:0055052//ATP-binding cassette (ABC) transporter complex, substrate-binding subunit-containing	GO:0015413//ABC-type nickel transporter activity	GO:0015675//nickel cation transport;GO:0015837//amine transport;GO:0055085//transmembrane transport
VY93_RS01080	83.6	94.51	77.33	2535.55	2506.36	2461.81	1093	1146	1030	44608	49589	41176	amiF	WP_020002891.1 ABC transporter ATP-binding protein [Mycoplasmopsis synoviae]	Environmental Information Processing;Cellular Processes	Membrane transport;Cellular community - prokaryotes	ko02010//ABC transporters;ko02024//Quorum sensing	K10823;K10823	GO:0005575//cellular_component;GO:0005887//integral component of plasma membrane;GO:0009380//excinuclease repair complex;GO:0009898//cytoplasmic side of plasma membrane;GO:0016021//integral component of membrane;GO:0043190//ATP-binding cassette (ABC) transporter complex;GO:0055051//ATP-binding cassette (ABC) transporter complex, integrated substrate binding;GO:0055052//ATP-binding cassette (ABC) …	GO:0000166//nucleotide binding;GO:0005260//intracellularly ATP-gated chloride channel activity;GO:0005319//lipid transporter activity;GO:0005524//ATP binding;GO:0009381//excinuclease ABC activity;GO:0015220//choline transmembrane transporter activity;GO:0015221//lipopolysaccharide transmembrane transporter activity;GO:0015412//ABC-type molybdate transporter activity;GO:0015413//ABC-type nickel tr…	GO:0000910//cytokinesis;GO:0006289//nucleotide-excision repair;GO:0006810//transport;GO:0006817//phosphate ion transport;GO:0006824//cobalt ion transport;GO:0006855//xenobiotic transmembrane transport;GO:0006869//lipid transport;GO:0007601//visual perception;GO:0008150//biological_process;GO:0008272//sulfate transport;GO:0015675//nickel cation transport;GO:0015689//molybdate ion transport;GO:0015…
VY93_RS01085	59.49	71.83	61.53	2245.65	2278.88	2217.57	576	645	607	29260	33393	27470	oppD	WP_026365167.1 ABC transporter ATP-binding protein [Mycoplasmopsis synoviae]	Environmental Information Processing;Cellular Processes	Membrane transport;Cellular community - prokaryotes	ko02010//ABC transporters;ko02024//Quorum sensing	K15583;K15583	GO:0005575//cellular_component;GO:0005887//integral component of plasma membrane;GO:0009380//excinuclease repair complex;GO:0009898//cytoplasmic side of plasma membrane;GO:0016021//integral component of membrane;GO:0043190//ATP-binding cassette (ABC) transporter complex;GO:0055051//ATP-binding cassette (ABC) transporter complex, integrated substrate binding;GO:0055052//ATP-binding cassette (ABC) …	GO:0000166//nucleotide binding;GO:0005260//intracellularly ATP-gated chloride channel activity;GO:0005319//lipid transporter activity;GO:0005524//ATP binding;GO:0009381//excinuclease ABC activity;GO:0015220//choline transmembrane transporter activity;GO:0015221//lipopolysaccharide transmembrane transporter activity;GO:0015412//ABC-type molybdate transporter activity;GO:0015413//ABC-type nickel tr…	GO:0000910//cytokinesis;GO:0006289//nucleotide-excision repair;GO:0006810//transport;GO:0006817//phosphate ion transport;GO:0006824//cobalt ion transport;GO:0006855//xenobiotic transmembrane transport;GO:0006869//lipid transport;GO:0007601//visual perception;GO:0008150//biological_process;GO:0008272//sulfate transport;GO:0015675//nickel cation transport;GO:0015689//molybdate ion transport;GO:0015…
VY93_RS01090	62.2	74.28	62.95	3391.84	3419.88	3353.75	2734	3028	2819	200606	227468	188577	--	WP_020002893.1 PDxFFG protein [Mycoplasmopsis synoviae]	-	-	-	-	-	-	-
VY93_RS01095	43.89	51.85	54.99	143.3	146.55	158.39	94	103	120	413	475	434	--	WP_117274856.1 hypothetical protein [Mycoplasmopsis synoviae]	-	-	-	-	-	-	-
VY93_RS01105	2297.79	2452.65	2424.2	22833.8	23041.9	22728.1	31426	31109	33779	420224	476894	397664	nanT	WP_117274857.1 sodium:solute symporter [Mycoplasmopsis synoviae]	-	-	-	-	GO:0005575//cellular_component;GO:0005886//plasma membrane;GO:0005887//integral component of plasma membrane;GO:0016020//membrane;GO:0016021//integral component of membrane;GO:0031224//intrinsic component of membrane;GO:0071944//cell periphery	GO:0003674//molecular_function;GO:0005215//transporter activity;GO:0005298//proline:sodium symporter activity;GO:0005515//protein binding;GO:0015370//solute:sodium symporter activity;GO:0015498//pantothenate:sodium symporter activity;GO:0022857//transmembrane transporter activity	GO:0006810//transport;GO:0008150//biological_process;GO:0008643//carbohydrate transport;GO:0015824//proline transport;GO:0015887//pantothenate transmembrane transport;GO:0015937//coenzyme A biosynthetic process;GO:0051179//localization;GO:0051234//establishment of localization;GO:0055085//transmembrane transport;GO:0071702//organic substance transport
VY93_RS01110	1504.71	1577.92	1500.33	1510.57	1517.83	1431.9	2585	2514	2626	3492	3946	3147	--	WP_020002897.1 hypothetical protein [Mycoplasmopsis synoviae]	-	-	-	-	-	-	-
VY93_RS01115	178.52	152.22	173.34	131.67	130.5	133.25	932	737	922	925	1031	890	nagB	WP_036434337.1 glucosamine-6-phosphate deaminase [Mycoplasmopsis synoviae]	Metabolism;Metabolism	Global and overview maps;Carbohydrate metabolism	ko01100//Metabolic pathways;ko00520//Amino sugar and nucleotide sugar metabolism	K02564;K02564	-	GO:0003674//molecular_function;GO:0003824//catalytic activity;GO:0004342//glucosamine-6-phosphate deaminase activity;GO:0016787//hydrolase activity;GO:0016853//isomerase activity;GO:0016860//intramolecular oxidoreductase activity;GO:0016861//intramolecular oxidoreductase activity, interconverting aldoses and ketoses;GO:0017057//6-phosphogluconolactonase activity;GO:0019239//deaminase activity	GO:0005975//carbohydrate metabolic process;GO:0006040//amino sugar metabolic process;GO:0006044//N-acetylglucosamine metabolic process;GO:0006046//N-acetylglucosamine catabolic process;GO:0006054//N-acetylneuraminate metabolic process;GO:0006082//organic acid metabolic process;GO:0006098//pentose-phosphate shunt;GO:0008150//biological_process;GO:0008152//metabolic process;GO:0009056//catabolic pr…
VY93_RS01120	149.11	154.36	155.62	152.15	154	157.13	1201	1153	1277	1649	1877	1619	Amdhd2	WP_117274859.1 amidohydrolase family protein [Mycoplasmopsis synoviae]	Metabolism;Metabolism	Global and overview maps;Carbohydrate metabolism	ko01100//Metabolic pathways;ko00520//Amino sugar and nucleotide sugar metabolism	K01443;K01443	-	GO:0000034//adenine deaminase activity;GO:0004151//dihydroorotase activity;GO:0004157//dihydropyrimidinase activity;GO:0008448//N-acetylglucosamine-6-phosphate deacetylase activity;GO:0008798//beta-aspartyl-peptidase activity;GO:0016787//hydrolase activity;GO:0018835//carbon phosphorus lyase activity;GO:0050480//imidazolonepropionase activity	GO:0006040//amino sugar metabolic process;GO:0006168//adenine salvage;GO:0006508//proteolysis;GO:0006548//histidine catabolic process;GO:0008152//metabolic process;GO:0009220//pyrimidine ribonucleotide biosynthetic process;GO:0019634//organic phosphonate metabolic process
VY93_RS01125	423.76	368.89	401.78	710.66	689.6	715.53	2704	2183	2612	6102	6659	5841	CPE0188	WP_117274858.1 ROK family protein [Mycoplasmopsis synoviae]	-	-	-	-	-	GO:0004340//glucokinase activity;GO:0005524//ATP binding;GO:0005536//glucose binding;GO:0016773//phosphotransferase activity, alcohol group as acceptor	GO:0005975//carbohydrate metabolic process;GO:0006096//glycolytic process;GO:0051156//glucose 6-phosphate metabolic process
VY93_RS01130	903.5	863.25	940.93	1522.12	1608.92	1501.92	3064	2715	3251	6946	8257	6516	--	WP_020002902.1 YhcH/YjgK/YiaL family protein [Mycoplasmopsis synoviae]	-	-	-	-	-	-	-
VY93_RS01135	1171.34	1156.57	1195.58	1697.88	1668.06	1630.81	6063	5552	6305	11826	13066	10799	nanE	ACN42898.1 N-acetylmannosamine-6-phosphate epimerase [Mycoplasmopsis synoviae]	Metabolism;Metabolism	Global and overview maps;Carbohydrate metabolism	ko01100//Metabolic pathways;ko00520//Amino sugar and nucleotide sugar metabolism	K01788;K01788	GO:0005737//cytoplasm	GO:0003674//molecular_function;GO:0003824//catalytic activity;GO:0003938//IMP dehydrogenase activity;GO:0004425//indole-3-glycerol-phosphate synthase activity;GO:0004514//nicotinate-nucleotide diphosphorylase (carboxylating) activity;GO:0016853//isomerase activity;GO:0016854//racemase and epimerase activity;GO:0016857//racemase and epimerase activity, acting on carbohydrates and derivatives;GO:00…	GO:0005975//carbohydrate metabolic process;GO:0006040//amino sugar metabolic process;GO:0006050//mannosamine metabolic process;GO:0006051//N-acetylmannosamine metabolic process;GO:0006054//N-acetylneuraminate metabolic process;GO:0006082//organic acid metabolic process;GO:0008150//biological_process;GO:0008152//metabolic process;GO:0008615//pyridoxine biosynthetic process;GO:0009056//catabolic pr…
VY93_RS01140	749.34	761.45	740.87	3163.46	3171.87	3244.42	4514	4254	4547	25643	28915	25003	nanA	WP_081619821.1 N-acetylneuraminate lyase [Mycoplasmopsis synoviae]	Metabolism;Metabolism	Global and overview maps;Carbohydrate metabolism	ko01100//Metabolic pathways;ko00520//Amino sugar and nucleotide sugar metabolism	K01639;K01639	GO:0005575//cellular_component;GO:0005622//intracellular anatomical structure;GO:0005737//cytoplasm;GO:0005829//cytosol;GO:0005840//ribosome	GO:0003674//molecular_function;GO:0003735//structural constituent of ribosome;GO:0003824//catalytic activity;GO:0005488//binding;GO:0005515//protein binding;GO:0008747//N-acetylneuraminate lyase activity;GO:0008840//4-hydroxy-tetrahydrodipicolinate synthase activity;GO:0016829//lyase activity;GO:0016830//carbon-carbon lyase activity;GO:0016833//oxo-acid-lyase activity;GO:0016835//carbon-oxygen ly…	GO:0005975//carbohydrate metabolic process;GO:0006040//amino sugar metabolic process;GO:0006054//N-acetylneuraminate metabolic process;GO:0006082//organic acid metabolic process;GO:0006412//translation;GO:0006520//cellular amino acid metabolic process;GO:0006553//lysine metabolic process;GO:0006807//nitrogen compound metabolic process;GO:0008150//biological_process;GO:0008152//metabolic process;G…
VY93_RS01145	185.11	172.63	170.63	2734.58	2709.18	2722.54	3878	3354	3642	77090	85891	72968	--	WP_020002904.1 glycoside hydrolase [Mycoplasmopsis synoviae]	Metabolism;Metabolism;Metabolism	Global and overview maps;Glycan biosynthesis and metabolism;Lipid metabolism	ko01100//Metabolic pathways;ko00511//Other glycan degradation;ko00600//Sphingolipid metabolism	K01186;K01186;K01186	-	GO:0004553//hydrolase activity, hydrolyzing O-glycosyl compounds;GO:0008810//cellulase activity	GO:0000272//polysaccharide catabolic process;GO:0005975//carbohydrate metabolic process
VY93_RS01150	2943.27	2950.61	2964.73	4599.14	4694.41	4625.21	21998.5	20452.5	22576	46255.5	53097	44225	gap	WP_011283362.1 type I glyceraldehyde-3-phosphate dehydrogenase [Mycoplasmopsis synoviae]	Metabolism;Metabolism;Metabolism;Metabolism;Metabolism;Metabolism;Metabolism	Global and overview maps;Global and overview maps;Global and overview maps;Global and overview maps;Carbohydrate metabolism;Global and overview maps;Energy metabolism	ko01100//Metabolic pathways;ko01110//Biosynthesis of secondary metabolites;ko01120//Microbial metabolism in diverse environments;ko01200//Carbon metabolism;ko00010//Glycolysis / Gluconeogenesis;ko01230//Biosynthesis of amino acids;ko00710//Carbon fixation in photosynthetic organisms	K00134;K00134;K00134;K00134;K00134;K00134;K00134	-	GO:0004073//aspartate-semialdehyde dehydrogenase activity;GO:0016491//oxidoreductase activity;GO:0016620//oxidoreductase activity, acting on the aldehyde or oxo group of donors, NAD or NADP as acceptor;GO:0048001//erythrose-4-phosphate dehydrogenase activity;GO:0050661//NADP binding;GO:0051287//NAD binding	GO:0006094//gluconeogenesis;GO:0006096//glycolytic process;GO:0008615//pyridoxine biosynthetic process;GO:0009086//methionine biosynthetic process;GO:0009088//threonine biosynthetic process;GO:0009089//lysine biosynthetic process via diaminopimelate;GO:0009097//isoleucine biosynthetic process;GO:0019682//glyceraldehyde-3-phosphate metabolic process
VY93_RS01155	12.99	12.2	12.06	59.56	60.8	61.23	93	81	88	574	659	561	--	WP_220094918.1 hemagglutinin [Mycoplasmopsis synoviae]	-	-	-	-	-	-	-
VY93_RS01160	114.72	125.07	138.83	2.52	2.97	1.84	1684.19	1702.77	2076.53	49.7	66.08	34.53	--	WP_046128312.1 lipoprotein [Mycoplasmopsis synoviae]	-	-	-	-	GO:0070652//HAUS complex	-	GO:0051225//spindle assembly
VY93_RS01190	2.2	2.04	3.58	3.21	2.12	1.98	17.81	15.32	29.54	35	26	20.5	--	WP_082071164.1 hemagglutinin [Mycoplasmopsis synoviae]	-	-	-	-	-	-	-
VY93_RS01195	0.85	1.63	0.83	0.49	0.41	0	7.17	12.72	7.13	5.52	5.21	0	--	WP_220094921.1 hemagglutinin [Mycoplasmopsis synoviae]	-	-	-	-	-	GO:0051539//4 iron, 4 sulfur cluster binding	GO:0006400//tRNA modification
VY93_RS01205	7.56	6.46	6.23	6.86	8.75	7.42	60.58	47.96	50.86	73.99	106	76	--	WP_081692751.1 hemagglutinin [Mycoplasmopsis synoviae]	-	-	-	-	-	-	-
VY93_RS01215	18.03	20.02	22.06	13.59	14.1	12.92	263.94	271.69	329	267.65	312.32	241.92	--	WP_220094922.1 hypothetical protein [Mycoplasmopsis synoviae]	-	-	-	-	GO:0005887//integral component of plasma membrane;GO:0070652//HAUS complex	GO:0003824//catalytic activity	GO:0006855//xenobiotic transmembrane transport;GO:0009847//spore germination;GO:0051225//spindle assembly
VY93_RS01245	0	0	0	0	0	0	0	0	0	0	0	0	--	WP_046128318.1 hypothetical protein [Mycoplasmopsis synoviae]	-	-	-	-	-	-	-
VY93_RS01250	931.12	1077.08	1108.12	39.88	33.15	27.87	3884.76	4167.55	4710.25	223.87	209.3	148.77	--	WP_046128319.1 hypothetical protein [Mycoplasmopsis synoviae]	-	-	-	-	-	-	-
VY93_RS01255	5.91	7.32	6.31	3.64	3.19	3.26	90.66	104.02	98.58	75	74.07	63.84	--	AKB10991.1 lipoprotein [Mycoplasmopsis synoviae ATCC 25204] [Mycoplasmopsis synoviae]	-	-	-	-	GO:0070652//HAUS complex	-	GO:0051225//spindle assembly
VY93_RS01260	0	0	0	0	0	0	0	0	0	0	0	0	--	WP_223211474.1 hemagglutinin [Mycoplasmopsis synoviae]	-	-	-	-	-	-	-
VY93_RS01270	81.88	101.72	95.51	9.69	11.17	3.57	1143.64	1317.61	1359.11	182.06	236.06	63.86	--	WP_052717826.1 hypothetical protein [Mycoplasmopsis synoviae]	-	-	-	-	GO:0039679//viral occlusion body	GO:0003824//catalytic activity;GO:0008270//zinc ion binding	GO:0009847//spore germination
VY93_RS01275	0	0	0	0	0	0	0	0	0	0	0	0	--	WP_220094923.1 hemagglutinin [Mycoplasmopsis synoviae]	-	-	-	-	-	-	-
VY93_RS01280	3.89	6.54	6.23	0.24	0.42	0.03	58.7	91.46	95.76	4.84	9.48	0.6	--	AKB10995.1 lipoprotein [Mycoplasmopsis synoviae ATCC 25204] [Mycoplasmopsis synoviae]	-	-	-	-	GO:0070652//HAUS complex	-	GO:0051225//spindle assembly
VY93_RS01285	0.86	1.25	0.56	0.85	0.38	0	3	4.07	2	4	2	0	--	WP_046128325.1 hypothetical protein [Mycoplasmopsis synoviae]	-	-	-	-	-	-	-
VY93_RS01295	1.13	1.53	1.67	0.42	0.19	0.22	4	5	6	2	1	1	--	WP_082071159.1 hemagglutinin [Mycoplasmopsis synoviae]	-	-	-	-	-	-	-
VY93_RS01305	93.88	127.3	119.25	6.37	4.02	5.89	427.3	537.35	552.97	39.01	27.7	34.31	--	WP_220094924.1 hemagglutinin [Mycoplasmopsis synoviae]	-	-	-	-	-	GO:0003723//RNA binding;GO:0003724//RNA helicase activity;GO:0003824//catalytic activity	GO:0009847//spore germination
VY93_RS01315	0	0	0	0	0	0	0	0	0	0	0	0	--	WP_223211477.1 hemagglutinin [Mycoplasmopsis synoviae]	-	-	-	-	-	-	-
VY93_RS01325	0.28	0.14	0.38	0	0.08	0.26	2.2	1.05	3.08	0	1	2.59	--	WP_082071175.1 hemagglutinin [Mycoplasmopsis synoviae]	-	-	-	-	-	-	GO:0009767//photosynthetic electron transport chain
VY93_RS01330	0.05	0.03	0.05	0.05	0.05	2.46	0.71	0.44	0.74	0.89	1.04	44.04	--	WP_052717828.1 hypothetical protein [Mycoplasmopsis synoviae]	-	-	-	-	GO:0039679//viral occlusion body	GO:0003824//catalytic activity;GO:0008270//zinc ion binding	GO:0009847//spore germination
VY93_RS01335	0	0	0	0	0	0	0	0	0	0	0	0	--	WP_220094923.1 hemagglutinin [Mycoplasmopsis synoviae]	-	-	-	-	-	-	-
VY93_RS01340	2.2	2.04	3.58	3.21	2.12	1.98	17.81	15.32	29.54	35	26	20.5	--	WP_082071164.1 hemagglutinin [Mycoplasmopsis synoviae]	-	-	-	-	-	-	-
VY93_RS01350	1.46	1.05	2.39	0	2.9	1.52	3	2	5	0	9	4	--	WP_046128333.1 hypothetical protein [Mycoplasmopsis synoviae]	-	-	-	-	-	-	-
VY93_RS01370	2.27	2.12	2.58	0	0.17	0	18.67	16.16	21.62	0	2.14	0	--	WP_117274813.1 hemagglutinin [Mycoplasmopsis synoviae]	-	-	-	-	-	-	-
VY93_RS01380	0.19	0	0.19	0	0	0	1.36	0	1.41	0	0	0	--	WP_052717816.1 hypothetical protein [Mycoplasmopsis synoviae]	-	-	-	-	GO:0005887//integral component of plasma membrane	-	GO:0006855//xenobiotic transmembrane transport
VY93_RS01400	0	0	0	0	0	0	0	0	0	0	0	0	--	WP_027332503.1 hypothetical protein [Mycoplasmopsis synoviae]	-	-	-	-	-	-	-
VY93_RS01405	0	0	0	0	0	0	0	0	0	0	0	0	--	WP_220094925.1 hemagglutinin [Mycoplasmopsis synoviae]	-	-	-	-	-	-	-
VY93_RS01410	0.05	0.05	0.05	0.05	0.05	2.46	0.71	0.67	0.74	0.89	1.04	44.04	--	WP_052717829.1 hypothetical protein [Mycoplasmopsis synoviae]	-	-	-	-	GO:0039679//viral occlusion body	GO:0003824//catalytic activity;GO:0008270//zinc ion binding	GO:0009847//spore germination
VY93_RS01415	0	0	0	0	0	0	0	0	0	0	0	0	--	WP_220094923.1 hemagglutinin [Mycoplasmopsis synoviae]	-	-	-	-	-	-	-
VY93_RS01420	0.18	0.19	0	0.3	0.36	0.04	2.72	2.68	0	6.23	8.52	0.82	--	AKB11011.1 lipoprotein [Mycoplasmopsis synoviae ATCC 25204] [Mycoplasmopsis synoviae]	-	-	-	-	GO:0070652//HAUS complex	-	GO:0051225//spindle assembly
VY93_RS01425	0	0.33	0.3	0	0	0	0	1	1	0	0	0	--	WP_046128338.1 hypothetical protein [Mycoplasmopsis synoviae]	-	-	-	-	-	-	-
VY93_RS01440	350.84	390.4	431.55	17.38	17.73	13.6	1604.65	1655.98	2010.96	106.98	122.73	79.58	--	WP_082071167.1 hemagglutinin [Mycoplasmopsis synoviae]	-	-	-	-	-	GO:0003723//RNA binding	GO:0039694//viral RNA genome replication
VY93_RS01450	6.06	6.64	5.53	2.73	2.43	2.38	90.34	91.83	83.99	54.67	54.79	45.42	--	AKB11015.1 lipoprotein [Mycoplasmopsis synoviae ATCC 25204] [Mycoplasmopsis synoviae]	-	-	-	-	GO:0070652//HAUS complex	GO:0003824//catalytic activity	GO:0009847//spore germination;GO:0051225//spindle assembly
VY93_RS01455	0.31	0.68	0.92	0	0.21	0.25	1	2	3	0	1	1	--	WP_223211482.1 hemagglutinin [Mycoplasmopsis synoviae]	-	-	-	-	-	-	-
VY93_RS01460	1423.3	1570.16	1464.56	27.3	22.95	22.49	10733.3	10981.2	11252.3	277	261.86	217	--	WP_052717822.1 hypothetical protein [Mycoplasmopsis synoviae]	-	-	-	-	-	-	-
VY93_RS01465	346.91	392.06	400.05	26.56	24.17	24.17	6253.83	6554.64	7347.52	644.23	659.31	557.32	--	WP_082071168.1 GA module-containing protein [Mycoplasmopsis synoviae]	-	-	-	-	GO:0005887//integral component of plasma membrane	GO:0003824//catalytic activity	GO:0006355//regulation of transcription, DNA-templated;GO:0006855//xenobiotic transmembrane transport;GO:0009847//spore germination
VY93_RS01470	2943.27	2950.61	2964.73	4599.14	4694.41	4625.21	21998.5	20452.5	22576	46255.5	53097	44225	gap	WP_011283362.1 type I glyceraldehyde-3-phosphate dehydrogenase [Mycoplasmopsis synoviae]	Metabolism;Metabolism;Metabolism;Metabolism;Metabolism;Metabolism;Metabolism	Global and overview maps;Global and overview maps;Global and overview maps;Global and overview maps;Carbohydrate metabolism;Global and overview maps;Energy metabolism	ko01100//Metabolic pathways;ko01110//Biosynthesis of secondary metabolites;ko01120//Microbial metabolism in diverse environments;ko01200//Carbon metabolism;ko00010//Glycolysis / Gluconeogenesis;ko01230//Biosynthesis of amino acids;ko00710//Carbon fixation in photosynthetic organisms	K00134;K00134;K00134;K00134;K00134;K00134;K00134	-	GO:0004073//aspartate-semialdehyde dehydrogenase activity;GO:0016491//oxidoreductase activity;GO:0016620//oxidoreductase activity, acting on the aldehyde or oxo group of donors, NAD or NADP as acceptor;GO:0048001//erythrose-4-phosphate dehydrogenase activity;GO:0050661//NADP binding;GO:0051287//NAD binding	GO:0006094//gluconeogenesis;GO:0006096//glycolytic process;GO:0008615//pyridoxine biosynthetic process;GO:0009086//methionine biosynthetic process;GO:0009088//threonine biosynthetic process;GO:0009089//lysine biosynthetic process via diaminopimelate;GO:0009097//isoleucine biosynthetic process;GO:0019682//glyceraldehyde-3-phosphate metabolic process
VY93_RS01475	39.21	39.29	38.48	313.2	315.99	313.52	510	474	510	5482	6220	5217	uvrC	WP_020002788.1 GIY-YIG nuclease family protein [Mycoplasmopsis synoviae]	Genetic Information Processing	Replication and repair	ko03420//Nucleotide excision repair	K03703	GO:0005575//cellular_component;GO:0005622//intracellular anatomical structure;GO:0005737//cytoplasm;GO:0009380//excinuclease repair complex;GO:0032991//protein-containing complex;GO:1902494//catalytic complex;GO:1905347//endodeoxyribonuclease complex;GO:1905348//endonuclease complex;GO:1990391//DNA repair complex	GO:0003674//molecular_function;GO:0003677//DNA binding;GO:0003824//catalytic activity;GO:0004518//nuclease activity;GO:0004519//endonuclease activity;GO:0004520//endodeoxyribonuclease activity;GO:0004536//deoxyribonuclease activity;GO:0005515//protein binding;GO:0009381//excinuclease ABC activity;GO:0016787//hydrolase activity;GO:0016788//hydrolase activity, acting on ester bonds;GO:0140097//cata…	GO:0006139//nucleobase-containing compound metabolic process;GO:0006259//DNA metabolic process;GO:0006281//DNA repair;GO:0006289//nucleotide-excision repair;GO:0006725//cellular aromatic compound metabolic process;GO:0006807//nitrogen compound metabolic process;GO:0006950//response to stress;GO:0006974//cellular response to DNA damage stimulus;GO:0007154//cell communication;GO:0008150//biological…
VY93_RS01480	3248.39	3642.61	3161.15	2439.62	2523.22	2351.11	27178	28264	26946	27466	31947	25165	pdhA	WP_020002787.1 pyruvate dehydrogenase (acetyl-transferring) E1 component subunit alpha [Mycoplasmopsis synoviae]	Metabolism;Metabolism;Metabolism;Metabolism;Metabolism;Metabolism;Metabolism	Global and overview maps;Global and overview maps;Global and overview maps;Global and overview maps;Carbohydrate metabolism;Carbohydrate metabolism;Carbohydrate metabolism	ko01100//Metabolic pathways;ko01110//Biosynthesis of secondary metabolites;ko01120//Microbial metabolism in diverse environments;ko01200//Carbon metabolism;ko00010//Glycolysis / Gluconeogenesis;ko00620//Pyruvate metabolism;ko00020//Citrate cycle (TCA cycle)	K00161;K00161;K00161;K00161;K00161;K00161;K00161	GO:0005737//cytoplasm;GO:0045250//cytosolic pyruvate dehydrogenase complex;GO:0045252//oxoglutarate dehydrogenase complex	GO:0003674//molecular_function;GO:0003824//catalytic activity;GO:0004553//hydrolase activity, hydrolyzing O-glycosyl compounds;GO:0004591//oxoglutarate dehydrogenase (succinyl-transferring) activity;GO:0004738//pyruvate dehydrogenase activity;GO:0004739//pyruvate dehydrogenase (acetyl-transferring) activity;GO:0005488//binding;GO:0005515//protein binding;GO:0008661//1-deoxy-D-xylulose-5-phosphate…	GO:0005975//carbohydrate metabolic process;GO:0006082//organic acid metabolic process;GO:0006086//acetyl-CoA biosynthetic process from pyruvate;GO:0006090//pyruvate metabolic process;GO:0006091//generation of precursor metabolites and energy;GO:0006096//glycolytic process;GO:0006099//tricarboxylic acid cycle;GO:0006139//nucleobase-containing compound metabolic process;GO:0006163//purine nucleotid…
VY93_RS01485	3985.28	4722.84	4017.97	3093.48	3147.3	3009.03	29431	32346	30231	30741	35173	28428	pdhB	AAT58042.1 pyruvate dehydrogenase E1 component beta subunit [Mycoplasmopsis synoviae]	Metabolism;Metabolism;Metabolism;Metabolism;Metabolism;Metabolism;Metabolism	Global and overview maps;Global and overview maps;Global and overview maps;Global and overview maps;Carbohydrate metabolism;Carbohydrate metabolism;Carbohydrate metabolism	ko01100//Metabolic pathways;ko01110//Biosynthesis of secondary metabolites;ko01120//Microbial metabolism in diverse environments;ko01200//Carbon metabolism;ko00010//Glycolysis / Gluconeogenesis;ko00620//Pyruvate metabolism;ko00020//Citrate cycle (TCA cycle)	K00162;K00162;K00162;K00162;K00162;K00162;K00162	GO:0005575//cellular_component;GO:0005618//cell wall;GO:0005737//cytoplasm;GO:0005886//plasma membrane;GO:0016020//membrane;GO:0030312//external encapsulating structure;GO:0071944//cell periphery	GO:0003674//molecular_function;GO:0003824//catalytic activity;GO:0003863//3-methyl-2-oxobutanoate dehydrogenase (2-methylpropanoyl-transferring) activity;GO:0004738//pyruvate dehydrogenase activity;GO:0004739//pyruvate dehydrogenase (acetyl-transferring) activity;GO:0005488//binding;GO:0005515//protein binding;GO:0008661//1-deoxy-D-xylulose-5-phosphate synthase activity;GO:0016491//oxidoreductase…	GO:0005975//carbohydrate metabolic process;GO:0006082//organic acid metabolic process;GO:0006090//pyruvate metabolic process;GO:0006091//generation of precursor metabolites and energy;GO:0006096//glycolytic process;GO:0006139//nucleobase-containing compound metabolic process;GO:0006163//purine nucleotide metabolic process;GO:0006164//purine nucleotide biosynthetic process;GO:0006165//nucleoside d…
VY93_RS01490	2124.52	2531.14	2154.01	2255.17	2312.72	2221.25	13983	15450	14444	19973	23035	18703	pdhC	AAT58043.1 dihydrolipoamide acetyltransferase [Mycoplasmopsis synoviae]	Metabolism;Metabolism;Metabolism;Metabolism;Metabolism;Metabolism;Metabolism	Global and overview maps;Global and overview maps;Global and overview maps;Global and overview maps;Carbohydrate metabolism;Carbohydrate metabolism;Carbohydrate metabolism	ko01100//Metabolic pathways;ko01110//Biosynthesis of secondary metabolites;ko01120//Microbial metabolism in diverse environments;ko01200//Carbon metabolism;ko00010//Glycolysis / Gluconeogenesis;ko00620//Pyruvate metabolism;ko00020//Citrate cycle (TCA cycle)	K00627;K00627;K00627;K00627;K00627;K00627;K00627	GO:0045252//oxoglutarate dehydrogenase complex;GO:0045254//pyruvate dehydrogenase complex	GO:0003674//molecular_function;GO:0003824//catalytic activity;GO:0004149//dihydrolipoyllysine-residue succinyltransferase activity;GO:0004738//pyruvate dehydrogenase activity;GO:0004742//dihydrolipoyllysine-residue acetyltransferase activity;GO:0016407//acetyltransferase activity;GO:0016417//S-acyltransferase activity;GO:0016418//S-acetyltransferase activity;GO:0016740//transferase activity;GO:00…	GO:0005975//carbohydrate metabolic process;GO:0006082//organic acid metabolic process;GO:0006086//acetyl-CoA biosynthetic process from pyruvate;GO:0006090//pyruvate metabolic process;GO:0006091//generation of precursor metabolites and energy;GO:0006096//glycolytic process;GO:0006099//tricarboxylic acid cycle;GO:0006139//nucleobase-containing compound metabolic process;GO:0006163//purine nucleotid…
VY93_RS01495	4874.7	5583.08	4914.99	4601.79	4689.87	4580.2	67757	71970	69603	86071	98649	81445	pdhD	AAT58044.1 dihydrolipoamide dehydrogenase [Mycoplasmopsis synoviae]	Metabolism;Metabolism;Metabolism;Metabolism;Metabolism;Metabolism;Metabolism;Metabolism;Metabolism;Metabolism;Metabolism;Metabolism;Metabolism	Global and overview maps;Global and overview maps;Global and overview maps;Global and overview maps;Carbohydrate metabolism;Carbohydrate metabolism;Carbohydrate metabolism;Carbohydrate metabolism;Amino acid metabolism;Amino acid metabolism;Amino acid metabolism;Amino acid metabolism;Carbohydrate metabolism	ko01100//Metabolic pathways;ko01110//Biosynthesis of secondary metabolites;ko01120//Microbial metabolism in diverse environments;ko01200//Carbon metabolism;ko00010//Glycolysis / Gluconeogenesis;ko00620//Pyruvate metabolism;ko00020//Citrate cycle (TCA cycle);ko00640//Propanoate metabolism;ko00260//Glycine, serine and threonine metabolism;ko00280//Valine, leucine and isoleucine degradation;ko00310/…	K00382;K00382;K00382;K00382;K00382;K00382;K00382;K00382;K00382;K00382;K00382;K00382;K00382	GO:0005575//cellular_component;GO:0005622//intracellular anatomical structure;GO:0005737//cytoplasm;GO:0009317//acetyl-CoA carboxylase complex;GO:0009331//glycerol-3-phosphate dehydrogenase complex;GO:0009342//glutamate synthase complex (NADPH);GO:0016020//membrane;GO:0045252//oxoglutarate dehydrogenase complex;GO:0045254//pyruvate dehydrogenase complex	GO:0000166//nucleotide binding;GO:0003674//molecular_function;GO:0003824//catalytic activity;GO:0003989//acetyl-CoA carboxylase activity;GO:0004148//dihydrolipoyl dehydrogenase activity;GO:0004149//dihydrolipoyllysine-residue succinyltransferase activity;GO:0004355//glutamate synthase (NADPH) activity;GO:0004362//glutathione-disulfide reductase (NADPH) activity;GO:0004368//glycerol-3-phosphate de…	GO:0005975//carbohydrate metabolic process;GO:0006071//glycerol metabolic process;GO:0006082//organic acid metabolic process;GO:0006086//acetyl-CoA biosynthetic process from pyruvate;GO:0006090//pyruvate metabolic process;GO:0006091//generation of precursor metabolites and energy;GO:0006094//gluconeogenesis;GO:0006096//glycolytic process;GO:0006099//tricarboxylic acid cycle;GO:0006139//nucleobase…
VY93_RS01500	0	0	0	0	0	0	0	0	0	0	0	0	--	WP_020002754.1 hypothetical protein [Mycoplasmopsis synoviae]	-	-	-	-	-	GO:0003677//DNA binding;GO:0003700//DNA-binding transcription factor activity	GO:0006355//regulation of transcription, DNA-templated
VY93_RS01510	12.44	12.96	13.6	144.37	143.89	150.42	88	85	98	1374	1540	1361	nrnA	WP_020002753.1 bifunctional oligoribonuclease/PAP phosphatase NrnA [Mycoplasmopsis synoviae]	Metabolism;Metabolism;Metabolism	Global and overview maps;Global and overview maps;Energy metabolism	ko01100//Metabolic pathways;ko01120//Microbial metabolism in diverse environments;ko00920//Sulfur metabolism	K06881;K06881;K06881	-	GO:0003676//nucleic acid binding	-
VY93_RS01520	0	0	0	0	0	0	0	0	0	0	0	0	licA	WP_011283432.1 phosphotransferase [Mycoplasmopsis synoviae]	-	-	-	-	-	GO:0019165//thiamine kinase activity	GO:0009228//thiamine biosynthetic process
VY93_RS01540	6.14	4.54	4.19	18.07	17.24	17.08	46.75	32	32.5	185	198.5	166.25	--	WP_020002725.1 IS30 family transposase [Mycoplasmopsis synoviae]	-	-	-	-	-	GO:0003677//DNA binding;GO:0003700//DNA-binding transcription factor activity	GO:0006355//regulation of transcription, DNA-templated
VY93_RS01545	4459.07	4324.8	4334.13	16602.8	16642.4	16775.9	79390	71410	78618	397764	448396	382103	MPN_506	WP_020002776.1 P80 family lipoprotein [Mycoplasmopsis synoviae]	-	-	-	-	-	-	-
VY93_RS01550	6.4	5.26	3.59	21.53	18.33	23.36	21	16	12	95	91	98	--	WP_020002775.1 hypothetical protein [Mycoplasmopsis synoviae]	-	-	-	-	GO:0000345//cytosolic DNA-directed RNA polymerase complex;GO:0005577//fibrinogen complex;GO:0019028//viral capsid;GO:0019031//viral envelope	GO:0003899//DNA-directed 5'-3' RNA polymerase activity;GO:0005102//signaling receptor binding;GO:0005198//structural molecule activity;GO:0008964//phosphoenolpyruvate carboxylase activity	GO:0006099//tricarboxylic acid cycle;GO:0015977//carbon fixation;GO:0030168//platelet activation;GO:0051258//protein polymerization
VY93_RS01555	77.24	75.41	63.96	29.53	33.82	26.09	243	220	205	125	161	105	--	WP_020002774.1 hypothetical protein [Mycoplasmopsis synoviae]	-	-	-	-	-	-	-
VY93_RS01565	0	0	0	0.36	1.27	0.38	0	0	0	1	4	1	--	WP_144406205.1 hypothetical protein [Mycoplasmopsis synoviae]	-	-	-	-	-	-	-
VY93_RS01570	0	0	0.4	3.33	1.62	1.91	0	0	1	11	6	6	--	SYV92896.1 Uncharacterised protein [Mycoplasmopsis synoviae]	-	-	-	-	-	-	-
VY93_RS01600	4.32	2.85	3.42	44.89	47.32	45.59	62	38	50	868	1029	838	--	WP_020002760.1 MFS transporter [Mycoplasmopsis synoviae]	-	-	-	-	-	GO:0008168//methyltransferase activity;GO:0008170//N-methyltransferase activity;GO:0008171//O-methyltransferase activity;GO:0008176//tRNA (guanine-N7-)-methyltransferase activity;GO:0008276//protein methyltransferase activity;GO:0008689//3-demethylubiquinone-9 3-O-methyltransferase activity;GO:0008757//S-adenosylmethionine-dependent methyltransferase activity;GO:0022857//transmembrane transporter…	GO:0006400//tRNA modification;GO:0006412//translation;GO:0006744//ubiquinone biosynthetic process;GO:0008152//metabolic process;GO:0009102//biotin biosynthetic process;GO:0009312//oligosaccharide biosynthetic process;GO:0009877//nodulation;GO:0015995//chlorophyll biosynthetic process;GO:0018364//peptidyl-glutamine methylation;GO:0042273//ribosomal large subunit biogenesis;GO:0044272//sulfur compo…
VY93_RS01620	8581.85	9006	9056.74	1605.66	1597.28	1661.18	62419	60749	67113	15715	17581	15457	pfkA	WP_020002964.1 6-phosphofructokinase [Mycoplasmopsis synoviae]	Metabolism;Metabolism;Metabolism;Metabolism;Metabolism;Metabolism;Metabolism;Metabolism;Genetic Information Processing;Metabolism;Metabolism	Global and overview maps;Global and overview maps;Global and overview maps;Global and overview maps;Carbohydrate metabolism;Global and overview maps;Carbohydrate metabolism;Energy metabolism;Folding, sorting and degradation;Carbohydrate metabolism;Carbohydrate metabolism	ko01100//Metabolic pathways;ko01110//Biosynthesis of secondary metabolites;ko01120//Microbial metabolism in diverse environments;ko01200//Carbon metabolism;ko00010//Glycolysis / Gluconeogenesis;ko01230//Biosynthesis of amino acids;ko00030//Pentose phosphate pathway;ko00680//Methane metabolism;ko03018//RNA degradation;ko00051//Fructose and mannose metabolism;ko00052//Galactose metabolism	K00850;K00850;K00850;K00850;K00850;K00850;K00850;K00850;K00850;K00850;K00850	GO:0005575//cellular_component;GO:0005622//intracellular anatomical structure;GO:0005737//cytoplasm;GO:0005829//cytosol;GO:0005945//6-phosphofructokinase complex;GO:0032991//protein-containing complex;GO:0061695//transferase complex, transferring phosphorus-containing groups;GO:1902494//catalytic complex;GO:1990234//transferase complex	GO:0000166//nucleotide binding;GO:0000287//magnesium ion binding;GO:0001882//nucleoside binding;GO:0001883//purine nucleoside binding;GO:0003674//molecular_function;GO:0003824//catalytic activity;GO:0003872//6-phosphofructokinase activity;GO:0003951//NAD+ kinase activity;GO:0005488//binding;GO:0005515//protein binding;GO:0005524//ATP binding;GO:0008443//phosphofructokinase activity;GO:0016301//ki…	GO:0005975//carbohydrate metabolic process;GO:0005996//monosaccharide metabolic process;GO:0006002//fructose 6-phosphate metabolic process;GO:0006006//glucose metabolic process;GO:0006007//glucose catabolic process;GO:0006082//organic acid metabolic process;GO:0006090//pyruvate metabolic process;GO:0006091//generation of precursor metabolites and energy;GO:0006096//glycolytic process;GO:0006139//…
VY93_RS01625	6327.15	6483.92	6549.9	755	775.91	726.08	39385	37431	41539	6324	7309	5782	folD	WP_020002963.1 bifunctional 5,10-methylenetetrahydrofolate dehydrogenase/5,10-methenyltetrahydrofolate cyclohydrolase [Mycoplasmopsis synoviae]	Metabolism;Metabolism;Metabolism;Metabolism;Metabolism	Global and overview maps;Global and overview maps;Global and overview maps;Metabolism of cofactors and vitamins;Energy metabolism	ko01100//Metabolic pathways;ko01120//Microbial metabolism in diverse environments;ko01200//Carbon metabolism;ko00670//One carbon pool by folate;ko00720//Carbon fixation pathways in prokaryotes	K01491;K01491;K01491;K01491;K01491	GO:0005575//cellular_component;GO:0005622//intracellular anatomical structure;GO:0005737//cytoplasm;GO:0005829//cytosol	GO:0003674//molecular_function;GO:0003824//catalytic activity;GO:0004477//methenyltetrahydrofolate cyclohydrolase activity;GO:0004488//methylenetetrahydrofolate dehydrogenase (NADP+) activity;GO:0008982//protein-N(PI)-phosphohistidine-sugar phosphotransferase activity;GO:0016491//oxidoreductase activity;GO:0016620//oxidoreductase activity, acting on the aldehyde or oxo group of donors, NAD or NAD…	GO:0000096//sulfur amino acid metabolic process;GO:0000097//sulfur amino acid biosynthetic process;GO:0000105//histidine biosynthetic process;GO:0006082//organic acid metabolic process;GO:0006139//nucleobase-containing compound metabolic process;GO:0006163//purine nucleotide metabolic process;GO:0006164//purine nucleotide biosynthetic process;GO:0006520//cellular amino acid metabolic process;GO:0…
VY93_RS01630	1500.13	1450.57	1483.77	340.04	334.37	325.29	27880	25002	28095	8504	9404	7734	valS	WP_020002962.1 valine--tRNA ligase [Mycoplasmopsis synoviae]	Genetic Information Processing	Translation	ko00970//Aminoacyl-tRNA biosynthesis	K01873	GO:0005575//cellular_component;GO:0005622//intracellular anatomical structure;GO:0005737//cytoplasm	GO:0000166//nucleotide binding;GO:0002161//aminoacyl-tRNA editing activity;GO:0003674//molecular_function;GO:0003824//catalytic activity;GO:0004812//aminoacyl-tRNA ligase activity;GO:0004817//cysteine-tRNA ligase activity;GO:0004822//isoleucine-tRNA ligase activity;GO:0004823//leucine-tRNA ligase activity;GO:0004825//methionine-tRNA ligase activity;GO:0004832//valine-tRNA ligase activity;GO:00054…	GO:0006082//organic acid metabolic process;GO:0006139//nucleobase-containing compound metabolic process;GO:0006399//tRNA metabolic process;GO:0006412//translation;GO:0006418//tRNA aminoacylation for protein translation;GO:0006423//cysteinyl-tRNA aminoacylation;GO:0006428//isoleucyl-tRNA aminoacylation;GO:0006429//leucyl-tRNA aminoacylation;GO:0006431//methionyl-tRNA aminoacylation;GO:0006438//val…
VY93_RS01635	1624.23	1590.58	1646.38	1413.36	1366.86	1385.7	13082	11881	13510	15318	16660	14278	MJ0555	WP_020002961.1 M42 family metallopeptidase [Mycoplasmopsis synoviae]	-	-	-	-	-	GO:0004222//metalloendopeptidase activity;GO:0008777//acetylornithine deacetylase activity;GO:0016787//hydrolase activity;GO:0047652//allantoate deiminase activity	GO:0006508//proteolysis;GO:0006592//ornithine biosynthetic process;GO:0009442//allantoin assimilation pathway
VY93_RS01640	780.53	695.94	745.68	409.94	407.46	422.68	2438	2016	2373	1723	1926	1689	--	WP_020002960.1 DNA starvation/stationary phase protection protein [Mycoplasmopsis synoviae]	-	-	-	-	GO:0005575//cellular_component;GO:0005622//intracellular anatomical structure;GO:0005737//cytoplasm	GO:0003674//molecular_function;GO:0003824//catalytic activity;GO:0005488//binding;GO:0005506//iron ion binding;GO:0008199//ferric iron binding;GO:0016491//oxidoreductase activity;GO:0016722//oxidoreductase activity, acting on metal ions;GO:0043167//ion binding;GO:0043169//cation binding;GO:0046872//metal ion binding;GO:0046914//transition metal ion binding	GO:0006139//nucleobase-containing compound metabolic process;GO:0006259//DNA metabolic process;GO:0006450//regulation of translational fidelity;GO:0006725//cellular aromatic compound metabolic process;GO:0006807//nitrogen compound metabolic process;GO:0006873//cellular ion homeostasis;GO:0006875//cellular metal ion homeostasis;GO:0006879//cellular iron ion homeostasis;GO:0006950//response to stre…
VY93_RS01645	81.49	77.9	72.17	238.72	240	237.26	1340	1188	1209	5282	5972	4991	rnr	WP_117274819.1 ribonuclease R [Mycoplasmopsis synoviae]	Genetic Information Processing	Folding, sorting and degradation	ko03018//RNA degradation	K12573	GO:0000314//organellar small ribosomal subunit;GO:0005575//cellular_component;GO:0005622//intracellular anatomical structure;GO:0005737//cytoplasm;GO:0022627//cytosolic small ribosomal subunit	GO:0003674//molecular_function;GO:0003676//nucleic acid binding;GO:0003723//RNA binding;GO:0003735//structural constituent of ribosome;GO:0003824//catalytic activity;GO:0004518//nuclease activity;GO:0004527//exonuclease activity;GO:0004532//exoribonuclease activity;GO:0004540//ribonuclease activity;GO:0004654//polyribonucleotide nucleotidyltransferase activity;GO:0005488//binding;GO:0008408//3'-5…	GO:0006139//nucleobase-containing compound metabolic process;GO:0006401//RNA catabolic process;GO:0006402//mRNA catabolic process;GO:0006412//translation;GO:0006725//cellular aromatic compound metabolic process;GO:0006807//nitrogen compound metabolic process;GO:0008150//biological_process;GO:0008152//metabolic process;GO:0009987//cellular process;GO:0016070//RNA metabolic process;GO:0034641//cell…
VY93_RS01650	85.91	82.01	87.49	308.23	336.46	317.44	506	448	525	2443	2999	2392	--	WP_020002958.1 tRNA1(Val) (adenine(37)-N6)-methyltransferase [Mycoplasmopsis synoviae]	-	-	-	-	GO:0005575//cellular_component;GO:0005622//intracellular anatomical structure;GO:0005737//cytoplasm;GO:0005829//cytosol	GO:0000179//rRNA (adenine-N6,N6-)-dimethyltransferase activity;GO:0003674//molecular_function;GO:0003677//DNA binding;GO:0003824//catalytic activity;GO:0008168//methyltransferase activity;GO:0008170//N-methyltransferase activity;GO:0008171//O-methyltransferase activity;GO:0008176//tRNA (guanine-N7-)-methyltransferase activity;GO:0008276//protein methyltransferase activity;GO:0008757//S-adenosylme…	GO:0000154//rRNA modification;GO:0001510//RNA methylation;GO:0006306//DNA methylation;GO:0006400//tRNA modification;GO:0006412//translation;GO:0006464//cellular protein modification process;GO:0008150//biological_process;GO:0008152//metabolic process;GO:0009102//biotin biosynthetic process;GO:0009312//oligosaccharide biosynthetic process;GO:0009452//7-methylguanosine RNA capping;GO:0009877//nodul…
VY93_RS01655	51.64	45.91	52.38	280.65	278.09	280.55	598	493	618	4373	4873	4156	metG	WP_020002957.1 methionine--tRNA ligase [Mycoplasmopsis synoviae]	Metabolism;Genetic Information Processing;Metabolism	Global and overview maps;Translation;Metabolism of other amino acids	ko01100//Metabolic pathways;ko00970//Aminoacyl-tRNA biosynthesis;ko00450//Selenocompound metabolism	K01874;K01874;K01874	GO:0005575//cellular_component;GO:0005622//intracellular anatomical structure;GO:0005737//cytoplasm;GO:0005886//plasma membrane;GO:0016020//membrane;GO:0071944//cell periphery	GO:0000049//tRNA binding;GO:0000166//nucleotide binding;GO:0003674//molecular_function;GO:0003676//nucleic acid binding;GO:0003723//RNA binding;GO:0003824//catalytic activity;GO:0004812//aminoacyl-tRNA ligase activity;GO:0004817//cysteine-tRNA ligase activity;GO:0004822//isoleucine-tRNA ligase activity;GO:0004823//leucine-tRNA ligase activity;GO:0004824//lysine-tRNA ligase activity;GO:0004825//me…	GO:0006082//organic acid metabolic process;GO:0006139//nucleobase-containing compound metabolic process;GO:0006399//tRNA metabolic process;GO:0006412//translation;GO:0006418//tRNA aminoacylation for protein translation;GO:0006423//cysteinyl-tRNA aminoacylation;GO:0006428//isoleucyl-tRNA aminoacylation;GO:0006429//leucyl-tRNA aminoacylation;GO:0006430//lysyl-tRNA aminoacylation;GO:0006431//methion…
VY93_RS01660	26.71	24.41	24.88	82.43	91.85	81.4	59	50	56	245	307	230	--	WP_020002956.1 hypothetical protein [Mycoplasmopsis synoviae]	-	-	-	-	-	-	-
VY93_RS01665	717.03	708.91	745.38	1928.12	1966.65	2026.74	6751	6190	7150	24428	28021	24412	glyA	WP_020002955.1 serine hydroxymethyltransferase [Mycoplasmopsis synoviae]	Metabolism;Metabolism;Metabolism;Metabolism;Metabolism;Metabolism;Metabolism;Metabolism;Metabolism;Metabolism	Global and overview maps;Global and overview maps;Global and overview maps;Global and overview maps;Global and overview maps;Energy metabolism;Metabolism of cofactors and vitamins;Amino acid metabolism;Metabolism of other amino acids;Carbohydrate metabolism	ko01100//Metabolic pathways;ko01110//Biosynthesis of secondary metabolites;ko01120//Microbial metabolism in diverse environments;ko01200//Carbon metabolism;ko01230//Biosynthesis of amino acids;ko00680//Methane metabolism;ko00670//One carbon pool by folate;ko00260//Glycine, serine and threonine metabolism;ko00460//Cyanoamino acid metabolism;ko00630//Glyoxylate and dicarboxylate metabolism	K00600;K00600;K00600;K00600;K00600;K00600;K00600;K00600;K00600;K00600	GO:0005575//cellular_component;GO:0005622//intracellular anatomical structure;GO:0005737//cytoplasm;GO:0005829//cytosol	GO:0003674//molecular_function;GO:0003824//catalytic activity;GO:0004372//glycine hydroxymethyltransferase activity;GO:0005488//binding;GO:0005515//protein binding;GO:0008270//zinc ion binding;GO:0008890//glycine C-acetyltransferase activity;GO:0016740//transferase activity;GO:0016741//transferase activity, transferring one-carbon groups;GO:0016742//hydroxymethyl-, formyl- and related transferase…	GO:0001505//regulation of neurotransmitter levels;GO:0006082//organic acid metabolic process;GO:0006520//cellular amino acid metabolic process;GO:0006544//glycine metabolic process;GO:0006545//glycine biosynthetic process;GO:0006546//glycine catabolic process;GO:0006563//L-serine metabolic process;GO:0006565//L-serine catabolic process;GO:0006567//threonine catabolic process;GO:0006575//cellular …
VY93_RS01670	34.34	32.77	31.83	259.96	257.48	258.65	557	493	526	5674	6320	5367	pheT	WP_020002954.1 phenylalanine--tRNA ligase subunit beta [Mycoplasmopsis synoviae]	Genetic Information Processing	Translation	ko00970//Aminoacyl-tRNA biosynthesis	K01890	GO:0005575//cellular_component;GO:0005618//cell wall;GO:0005622//intracellular anatomical structure;GO:0005737//cytoplasm;GO:0005829//cytosol;GO:0005886//plasma membrane;GO:0009328//phenylalanine-tRNA ligase complex;GO:0016020//membrane;GO:0030312//external encapsulating structure;GO:0032991//protein-containing complex;GO:0071944//cell periphery;GO:1902494//catalytic complex	GO:0000049//tRNA binding;GO:0000166//nucleotide binding;GO:0000287//magnesium ion binding;GO:0003674//molecular_function;GO:0003676//nucleic acid binding;GO:0003723//RNA binding;GO:0003824//catalytic activity;GO:0004812//aminoacyl-tRNA ligase activity;GO:0004826//phenylalanine-tRNA ligase activity;GO:0005488//binding;GO:0005515//protein binding;GO:0005524//ATP binding;GO:0016874//ligase activity;…	GO:0006082//organic acid metabolic process;GO:0006139//nucleobase-containing compound metabolic process;GO:0006399//tRNA metabolic process;GO:0006412//translation;GO:0006418//tRNA aminoacylation for protein translation;GO:0006432//phenylalanyl-tRNA aminoacylation;GO:0006518//peptide metabolic process;GO:0006520//cellular amino acid metabolic process;GO:0006725//cellular aromatic compound metaboli…
VY93_RS01675	78.88	79.26	83.68	235.68	244.45	240.27	396	369	428	1592	1857	1543	ung	WP_020002953.1 uracil-DNA glycosylase [Mycoplasmopsis synoviae]	Genetic Information Processing	Replication and repair	ko03410//Base excision repair	K03648	GO:0005575//cellular_component;GO:0005622//intracellular anatomical structure;GO:0005737//cytoplasm	GO:0003674//molecular_function;GO:0003824//catalytic activity;GO:0004844//uracil DNA N-glycosylase activity;GO:0016787//hydrolase activity;GO:0016798//hydrolase activity, acting on glycosyl bonds;GO:0016799//hydrolase activity, hydrolyzing N-glycosyl compounds;GO:0019104//DNA N-glycosylase activity;GO:0097506//deaminated base DNA N-glycosylase activity;GO:0140097//catalytic activity, acting on DNA	GO:0006139//nucleobase-containing compound metabolic process;GO:0006259//DNA metabolic process;GO:0006281//DNA repair;GO:0006284//base-excision repair;GO:0006285//base-excision repair, AP site formation;GO:0006725//cellular aromatic compound metabolic process;GO:0006807//nitrogen compound metabolic process;GO:0006950//response to stress;GO:0006974//cellular response to DNA damage stimulus;GO:0008…
VY93_RS01680	147.17	146.53	137.86	342.32	327.87	360.84	1031	952	984	3227	3476	3234	pheS	WP_020002952.1 phenylalanine--tRNA ligase subunit alpha [Mycoplasmopsis synoviae]	Genetic Information Processing	Translation	ko00970//Aminoacyl-tRNA biosynthesis	K01889	GO:0005575//cellular_component;GO:0005622//intracellular anatomical structure;GO:0005737//cytoplasm;GO:0005739//mitochondrion;GO:0005829//cytosol;GO:0005886//plasma membrane;GO:0009328//phenylalanine-tRNA ligase complex;GO:0016020//membrane;GO:0032991//protein-containing complex;GO:0071944//cell periphery;GO:1902494//catalytic complex	GO:0000049//tRNA binding;GO:0000166//nucleotide binding;GO:0003674//molecular_function;GO:0003676//nucleic acid binding;GO:0003723//RNA binding;GO:0003824//catalytic activity;GO:0004812//aminoacyl-tRNA ligase activity;GO:0004821//histidine-tRNA ligase activity;GO:0004824//lysine-tRNA ligase activity;GO:0004826//phenylalanine-tRNA ligase activity;GO:0005488//binding;GO:0005524//ATP binding;GO:0016…	GO:0006082//organic acid metabolic process;GO:0006139//nucleobase-containing compound metabolic process;GO:0006355//regulation of transcription, DNA-templated;GO:0006399//tRNA metabolic process;GO:0006412//translation;GO:0006418//tRNA aminoacylation for protein translation;GO:0006427//histidyl-tRNA aminoacylation;GO:0006430//lysyl-tRNA aminoacylation;GO:0006432//phenylalanyl-tRNA aminoacylation;G…
VY93_RS01685	171.92	153.39	169.38	151.9	156.68	153.01	794	657	797	944	1095	904	upp	WP_020002951.1 uracil phosphoribosyltransferase [Mycoplasmopsis synoviae]	Metabolism;Metabolism	Global and overview maps;Nucleotide metabolism	ko01100//Metabolic pathways;ko00240//Pyrimidine metabolism	K00761;K00761	GO:0005575//cellular_component;GO:0005622//intracellular anatomical structure;GO:0005737//cytoplasm;GO:0005829//cytosol	GO:0000166//nucleotide binding;GO:0001882//nucleoside binding;GO:0001883//purine nucleoside binding;GO:0003674//molecular_function;GO:0003824//catalytic activity;GO:0003999//adenine phosphoribosyltransferase activity;GO:0004588//orotate phosphoribosyltransferase activity;GO:0004845//uracil phosphoribosyltransferase activity;GO:0004849//uridine kinase activity;GO:0005488//binding;GO:0005525//GTP b…	GO:0006139//nucleobase-containing compound metabolic process;GO:0006166//purine ribonucleoside salvage;GO:0006206//pyrimidine nucleobase metabolic process;GO:0006213//pyrimidine nucleoside metabolic process;GO:0006220//pyrimidine nucleotide metabolic process;GO:0006221//pyrimidine nucleotide biosynthetic process;GO:0006222//UMP biosynthetic process;GO:0006223//uracil salvage;GO:0006725//cellular …
VY93_RS01690	2.15	1.74	1.41	4.53	4.26	3.64	12	9	8	34	36	26	--	WP_109537348.1 hypothetical protein [Mycoplasmopsis synoviae]	-	-	-	-	-	-	-
VY93_RS01695	52.08	46.82	52.21	131.58	126.86	134.61	890	742	909	3026	3281	2943	leuS	WP_020002949.1 leucine--tRNA ligase [Mycoplasmopsis synoviae]	Genetic Information Processing	Translation	ko00970//Aminoacyl-tRNA biosynthesis	K01869	GO:0005575//cellular_component;GO:0005622//intracellular anatomical structure;GO:0005737//cytoplasm;GO:0005829//cytosol	GO:0000166//nucleotide binding;GO:0002161//aminoacyl-tRNA editing activity;GO:0003674//molecular_function;GO:0003824//catalytic activity;GO:0004812//aminoacyl-tRNA ligase activity;GO:0004817//cysteine-tRNA ligase activity;GO:0004822//isoleucine-tRNA ligase activity;GO:0004823//leucine-tRNA ligase activity;GO:0004824//lysine-tRNA ligase activity;GO:0004825//methionine-tRNA ligase activity;GO:00048…	GO:0006082//organic acid metabolic process;GO:0006139//nucleobase-containing compound metabolic process;GO:0006351//transcription, DNA-templated;GO:0006399//tRNA metabolic process;GO:0006412//translation;GO:0006418//tRNA aminoacylation for protein translation;GO:0006423//cysteinyl-tRNA aminoacylation;GO:0006428//isoleucyl-tRNA aminoacylation;GO:0006429//leucyl-tRNA aminoacylation;GO:0006430//lysy…
VY93_RS01700	198.9	189.25	182.04	392.6	394.91	391.84	3954	3489	3687	10502	11880	9965	lon	WP_020002948.1 endopeptidase La [Mycoplasmopsis synoviae]	Cellular Processes	Cell growth and death	ko04112//Cell cycle - Caulobacter	K01338	GO:0000502//proteasome complex;GO:0005575//cellular_component;GO:0005622//intracellular anatomical structure;GO:0005737//cytoplasm;GO:0005829//cytosol;GO:0005887//integral component of plasma membrane;GO:0009338//exodeoxyribonuclease V complex;GO:0009360//DNA polymerase III complex;GO:0009368//endopeptidase Clp complex;GO:0009379//Holliday junction helicase complex;GO:0009898//cytoplasmic side of…	GO:0000166//nucleotide binding;GO:0003674//molecular_function;GO:0003676//nucleic acid binding;GO:0003677//DNA binding;GO:0003678//DNA helicase activity;GO:0003723//RNA binding;GO:0003724//RNA helicase activity;GO:0003824//catalytic activity;GO:0003887//DNA-directed DNA polymerase activity;GO:0004020//adenylylsulfate kinase activity;GO:0004127//cytidylate kinase activity;GO:0004140//dephospho-CoA…	GO:0002949//tRNA threonylcarbamoyladenosine modification;GO:0006139//nucleobase-containing compound metabolic process;GO:0006260//DNA replication;GO:0006281//DNA repair;GO:0006310//DNA recombination;GO:0006355//regulation of transcription, DNA-templated;GO:0006508//proteolysis;GO:0006515//protein quality control for misfolded or incompletely synthesized proteins;GO:0006777//Mo-molybdopterin cofac…
VY93_RS01705	0	0	0	0	0	0	0	0	0	0	0	0	--	SYV92924.1 Uncharacterised protein [Mycoplasmopsis synoviae]	-	-	-	-	-	-	-
VY93_RS01710	30.14	23.18	29.84	13.44	16.45	15.37	115	82	116	69	95	75	--	SYV92923.1 Uncharacterised protein [Mycoplasmopsis synoviae]	-	-	-	-	-	-	-
VY93_RS01715	10.66	9.97	8	23.99	30.24	24.75	68	59	52	206	292	202	--	WP_020002945.1 hypothetical protein [Mycoplasmopsis synoviae]	-	-	-	-	-	-	-
VY93_RS01720	1425.59	1322.28	1304.86	4474.39	4450.76	4593.59	23155	19918	21593	97793	109398	95450	--	WP_020002944.1 hypothetical protein [Mycoplasmopsis synoviae]	-	-	-	-	-	-	-
VY93_RS01725	1117.52	1046.61	1079.81	1636.05	1629.81	1628.79	21592	18754	21256	42536	47654	40260	gyrA	WP_020002943.1 DNA gyrase subunit A [Mycoplasmopsis synoviae]	-	-	-	-	GO:0005575//cellular_component;GO:0005618//cell wall;GO:0005622//intracellular anatomical structure;GO:0005694//chromosome;GO:0005737//cytoplasm;GO:0005886//plasma membrane;GO:0009330//DNA topoisomerase type II (double strand cut, ATP-hydrolyzing) complex;GO:0009340//DNA topoisomerase IV complex;GO:0016020//membrane;GO:0030312//external encapsulating structure;GO:0043226//organelle;GO:0043228//no…	GO:0000166//nucleotide binding;GO:0000287//magnesium ion binding;GO:0003674//molecular_function;GO:0003676//nucleic acid binding;GO:0003677//DNA binding;GO:0003824//catalytic activity;GO:0003916//DNA topoisomerase activity;GO:0003918//DNA topoisomerase type II (double strand cut, ATP-hydrolyzing) activity;GO:0004518//nuclease activity;GO:0004519//endonuclease activity;GO:0005488//binding;GO:00055…	GO:0006139//nucleobase-containing compound metabolic process;GO:0006259//DNA metabolic process;GO:0006260//DNA replication;GO:0006265//DNA topological change;GO:0006351//transcription, DNA-templated;GO:0006355//regulation of transcription, DNA-templated;GO:0006508//proteolysis;GO:0006725//cellular aromatic compound metabolic process;GO:0006807//nitrogen compound metabolic process;GO:0006996//orga…
VY93_RS01730	107.04	96.86	98.2	1414.99	1402.55	1479.92	566	475	529	10068	11223	10011	rluB	WP_026365174.1 rRNA pseudouridine synthase [Mycoplasmopsis synoviae]	-	-	-	-	-	GO:0003723//RNA binding;GO:0009982//pseudouridine synthase activity	GO:0001522//pseudouridine synthesis;GO:0009451//RNA modification
VY93_RS01735	155.51	130.57	151.91	911.76	924.3	926.21	1256	978	1250	9909	11297	9570	nadD	WP_020002941.1 nicotinate-nucleotide adenylyltransferase [Mycoplasmopsis synoviae]	Metabolism;Metabolism	Global and overview maps;Metabolism of cofactors and vitamins	ko01100//Metabolic pathways;ko00760//Nicotinate and nicotinamide metabolism	K00969;K00969	GO:0005737//cytoplasm	GO:0000166//nucleotide binding;GO:0000309//nicotinamide-nucleotide adenylyltransferase activity;GO:0003674//molecular_function;GO:0003824//catalytic activity;GO:0003919//FMN adenylyltransferase activity;GO:0004515//nicotinate-nucleotide adenylyltransferase activity;GO:0004521//endoribonuclease activity;GO:0004595//pantetheine-phosphate adenylyltransferase activity;GO:0004781//sulfate adenylyltran…	GO:0006139//nucleobase-containing compound metabolic process;GO:0006402//mRNA catabolic process;GO:0006725//cellular aromatic compound metabolic process;GO:0006747//FAD biosynthetic process;GO:0006753//nucleoside phosphate metabolic process;GO:0006793//phosphorus metabolic process;GO:0006796//phosphate-containing compound metabolic process;GO:0006807//nitrogen compound metabolic process;GO:000815…
VY93_RS01740	59.39	49.77	52.07	442.35	418.55	440.51	534	415	477	5352	5695	5067	--	WP_117274877.1 DNA polymerase IV [Mycoplasmopsis synoviae]	-	-	-	-	GO:0005575//cellular_component;GO:0005622//intracellular anatomical structure;GO:0005737//cytoplasm	GO:0003674//molecular_function;GO:0003676//nucleic acid binding;GO:0003677//DNA binding;GO:0003684//damaged DNA binding;GO:0003824//catalytic activity;GO:0003887//DNA-directed DNA polymerase activity;GO:0005488//binding;GO:0016740//transferase activity;GO:0016772//transferase activity, transferring phosphorus-containing groups;GO:0016779//nucleotidyltransferase activity;GO:0034061//DNA polymerase…	GO:0006139//nucleobase-containing compound metabolic process;GO:0006259//DNA metabolic process;GO:0006260//DNA replication;GO:0006281//DNA repair;GO:0006725//cellular aromatic compound metabolic process;GO:0006807//nitrogen compound metabolic process;GO:0006950//response to stress;GO:0006974//cellular response to DNA damage stimulus;GO:0008150//biological_process;GO:0008152//metabolic process;GO:…
VY93_RS01745	29.66	23.26	24.48	66.37	60.57	59.01	88	64	74	265	272	224	--	WP_117274876.1 iron-sulfur cluster assembly scaffold protein [Mycoplasmopsis synoviae]	-	-	-	-	GO:0005575//cellular_component;GO:0005622//intracellular anatomical structure;GO:0005737//cytoplasm	GO:0003674//molecular_function;GO:0003824//catalytic activity;GO:0005198//structural molecule activity;GO:0005488//binding;GO:0005506//iron ion binding;GO:0008198//ferrous iron binding;GO:0016740//transferase activity;GO:0016782//transferase activity, transferring sulphur-containing groups;GO:0036455//iron-sulfur transferase activity;GO:0043167//ion binding;GO:0043169//cation binding;GO:0046872//…	GO:0006790//sulfur compound metabolic process;GO:0006807//nitrogen compound metabolic process;GO:0006873//cellular ion homeostasis;GO:0006875//cellular metal ion homeostasis;GO:0006879//cellular iron ion homeostasis;GO:0008150//biological_process;GO:0008152//metabolic process;GO:0009987//cellular process;GO:0010467//gene expression;GO:0016043//cellular component organization;GO:0016226//iron-sulf…
VY93_RS01750	135.5	140.5	137.99	777.52	795.72	792.45	1173	1128	1217	9057	10424	8776	csd	WP_020002938.1 aminotransferase class V-fold PLP-dependent enzyme [Mycoplasmopsis synoviae]	Metabolism;Metabolism	Global and overview maps;Metabolism of other amino acids	ko01100//Metabolic pathways;ko00450//Selenocompound metabolism	K11717;K11717	-	GO:0003674//molecular_function;GO:0003824//catalytic activity;GO:0004648//O-phospho-L-serine:2-oxoglutarate aminotransferase activity;GO:0005488//binding;GO:0016740//transferase activity;GO:0016782//transferase activity, transferring sulphur-containing groups;GO:0016783//sulfurtransferase activity;GO:0016829//lyase activity;GO:0019842//vitamin binding;GO:0030170//pyridoxal phosphate binding;GO:00…	GO:0000096//sulfur amino acid metabolic process;GO:0006082//organic acid metabolic process;GO:0006520//cellular amino acid metabolic process;GO:0006534//cysteine metabolic process;GO:0006564//L-serine biosynthetic process;GO:0006790//sulfur compound metabolic process;GO:0006807//nitrogen compound metabolic process;GO:0008150//biological_process;GO:0008152//metabolic process;GO:0009069//serine fam…
VY93_RS01755	23.41	16.62	14.29	159.75	183.93	131.66	82	54	51	753	975	590	--	WP_117274875.1 hypothetical protein [Mycoplasmopsis synoviae]	-	-	-	-	-	-	GO:0006355//regulation of transcription, DNA-templated
VY93_RS01760	398.25	340.77	349.98	904.64	944.38	908.47	1395	1107	1249	4264	5006	4071	--	AKJ20516.1 Transcription termination protein NusB [Mycoplasmopsis synoviae]	-	-	-	-	-	GO:0003674//molecular_function;GO:0003676//nucleic acid binding;GO:0003723//RNA binding;GO:0005488//binding;GO:0097159//organic cyclic compound binding;GO:1901363//heterocyclic compound binding	GO:0006139//nucleobase-containing compound metabolic process;GO:0006351//transcription, DNA-templated;GO:0006353//DNA-templated transcription, termination;GO:0006355//regulation of transcription, DNA-templated;GO:0006725//cellular aromatic compound metabolic process;GO:0006807//nitrogen compound metabolic process;GO:0008150//biological_process;GO:0008152//metabolic process;GO:0009058//biosyntheti…
VY93_RS01765	484.83	415.17	429.23	1544.32	1560.7	1632.25	5203	4132	4693	22301	25346	22409	--	WP_020002935.1 hypothetical protein [Mycoplasmopsis synoviae]	-	-	-	-	-	GO:0022857//transmembrane transporter activity	-
VY93_RS01770	403.39	385.78	383.54	618.91	614.16	656.67	2556	2267	2476	5277	5889	5323	MYPU_7660	WP_020002934.1 DegV family protein [Mycoplasmopsis synoviae]	-	-	-	-	GO:0005575//cellular_component	GO:0003674//molecular_function;GO:0005488//binding;GO:0008289//lipid binding;GO:0016740//transferase activity	GO:0008150//biological_process
VY93_RS01785	133.27	121.45	126.24	880.57	877.55	896.17	4561	3855	4402	40554	45451	39238	--	WP_020003177.1 SGNH/GDSL hydrolase family protein [Mycoplasmopsis synoviae]	-	-	-	-	-	GO:0003723//RNA binding;GO:0003724//RNA helicase activity;GO:0016788//hydrolase activity, acting on ester bonds	-
VY93_RS01790	671.69	682.56	677.98	1683.61	1628.95	1632.26	11809	11129	12144	39830	43339	36712	MPN_200	WP_020003178.1 P80 family lipoprotein [Mycoplasmopsis synoviae]	-	-	-	-	-	-	-
VY93_RS01795	488.81	517.42	499.2	1719.66	1723.8	1680.59	7536	7398	7841	35675	40217	33146	MPN_134	WP_117274878.1 ATP-binding cassette domain-containing protein [Mycoplasmopsis synoviae]	Environmental Information Processing	Membrane transport	ko02010//ABC transporters	K10112	GO:0005575//cellular_component;GO:0005887//integral component of plasma membrane;GO:0009898//cytoplasmic side of plasma membrane;GO:0016021//integral component of membrane;GO:0043190//ATP-binding cassette (ABC) transporter complex;GO:0055051//ATP-binding cassette (ABC) transporter complex, integrated substrate binding;GO:0055052//ATP-binding cassette (ABC) transporter complex, substrate-binding s…	GO:0000166//nucleotide binding;GO:0003674//molecular_function;GO:0003723//RNA binding;GO:0003724//RNA helicase activity;GO:0003824//catalytic activity;GO:0003924//GTPase activity;GO:0005260//intracellularly ATP-gated chloride channel activity;GO:0005319//lipid transporter activity;GO:0005488//binding;GO:0005524//ATP binding;GO:0005525//GTP binding;GO:0015220//choline transmembrane transporter act…	GO:0000910//cytokinesis;GO:0006614//SRP-dependent cotranslational protein targeting to membrane;GO:0006810//transport;GO:0006817//phosphate ion transport;GO:0006824//cobalt ion transport;GO:0006855//xenobiotic transmembrane transport;GO:0006869//lipid transport;GO:0007601//visual perception;GO:0008150//biological_process;GO:0008272//sulfate transport;GO:0015675//nickel cation transport;GO:0015689…
VY93_RS01800	356.11	396.8	369.92	1487.32	1493.63	1446.07	2606	2693	2758	14646	16541	13538	MG188	WP_197712767.1 sugar ABC transporter permease [Mycoplasmopsis synoviae]	-	-	-	-	GO:0005575//cellular_component;GO:0005886//plasma membrane;GO:0005887//integral component of plasma membrane;GO:0016020//membrane;GO:0016021//integral component of membrane;GO:0031224//intrinsic component of membrane;GO:0043190//ATP-binding cassette (ABC) transporter complex;GO:0055052//ATP-binding cassette (ABC) transporter complex, substrate-binding subunit-containing;GO:0071944//cell periphery	GO:0004129//cytochrome-c oxidase activity;GO:0033225//ATPase-coupled 2-aminoethylphosphonate transporter activity;GO:0042626//ATPase-coupled transmembrane transporter activity	GO:0006810//transport;GO:0008150//biological_process;GO:0033223//2-aminoethylphosphonate transport;GO:0051179//localization;GO:0051234//establishment of localization;GO:0055085//transmembrane transport
VY93_RS01805	371.32	397.83	380.45	1939.52	1943.15	1900.03	2825	2807	2949	19856	22372	18493	MPN_136	WP_020003181.1 carbohydrate ABC transporter permease [Mycoplasmopsis synoviae]	-	-	-	-	GO:0005575//cellular_component;GO:0005886//plasma membrane;GO:0005887//integral component of plasma membrane;GO:0016020//membrane;GO:0016021//integral component of membrane;GO:0031224//intrinsic component of membrane;GO:0043190//ATP-binding cassette (ABC) transporter complex;GO:0055052//ATP-binding cassette (ABC) transporter complex, substrate-binding subunit-containing;GO:0071944//cell periphery	GO:0015412//ABC-type molybdate transporter activity;GO:0042626//ATPase-coupled transmembrane transporter activity	GO:0006810//transport;GO:0008150//biological_process;GO:0015689//molybdate ion transport;GO:0051179//localization;GO:0051234//establishment of localization;GO:0055085//transmembrane transport
VY93_RS01810	146.64	139.73	153.98	185.01	193.16	188.89	301	266	322	511	600	496	--	WP_020003182.1 hypothetical protein [Mycoplasmopsis synoviae]	-	-	-	-	-	-	-
VY93_RS01815	246.56	279.88	242.68	1912.26	1903.12	1850.98	2844	2994	2852	29681	33220	27314	--	WP_020003183.1 hypothetical protein [Mycoplasmopsis synoviae]	-	-	-	-	GO:0031514//motile cilium	GO:0005524//ATP binding;GO:0030983//mismatched DNA binding	GO:0006260//DNA replication;GO:0006298//mismatch repair;GO:0007059//chromosome segregation;GO:0030261//chromosome condensation;GO:0048870//cell motility
VY93_RS01820	2917.31	2985.77	2934.99	8521.85	8467.92	8414.28	50248	47694	51504	197512	220718	185407	MPN_364	WP_117274820.1 P80 family lipoprotein [Mycoplasmopsis synoviae]	-	-	-	-	-	-	-
VY93_RS01825	54.96	53.7	50.28	262.5	288.07	263.46	309	280	288	1986	2451	1895	--	WP_117274821.1 hypothetical protein [Mycoplasmopsis synoviae]	-	-	-	-	-	-	-
VY93_RS01830	67.58	68.23	61.43	601.31	595.2	606.02	487	456	451	5831	6491	5587	nrnA	WP_020003186.1 bifunctional oligoribonuclease/PAP phosphatase NrnA [Mycoplasmopsis synoviae]	Metabolism;Metabolism;Metabolism	Global and overview maps;Global and overview maps;Energy metabolism	ko01100//Metabolic pathways;ko01120//Microbial metabolism in diverse environments;ko00920//Sulfur metabolism	K06881;K06881;K06881	-	GO:0003676//nucleic acid binding;GO:0008297//single-stranded DNA exodeoxyribonuclease activity	GO:0006310//DNA recombination
VY93_RS01835	70.79	66.1	64.55	580.67	568.37	574.54	507	439	471	5596	6160	5264	nrnA	WP_026365201.1 bifunctional oligoribonuclease/PAP phosphatase NrnA [Mycoplasmopsis synoviae]	Metabolism;Metabolism;Metabolism	Global and overview maps;Global and overview maps;Energy metabolism	ko01100//Metabolic pathways;ko01120//Microbial metabolism in diverse environments;ko00920//Sulfur metabolism	K06881;K06881;K06881	-	GO:0003676//nucleic acid binding	-
VY93_RS01840	44.36	43.89	39.8	646.69	631.85	636.24	291	267	266	5708	6272	5339	asnA	WP_020003188.1 aspartate--ammonia ligase [Mycoplasmopsis synoviae]	Metabolism;Metabolism;Metabolism;Metabolism;Metabolism	Global and overview maps;Global and overview maps;Global and overview maps;Metabolism of other amino acids;Amino acid metabolism	ko01100//Metabolic pathways;ko01110//Biosynthesis of secondary metabolites;ko01230//Biosynthesis of amino acids;ko00460//Cyanoamino acid metabolism;ko00250//Alanine, aspartate and glutamate metabolism	K01914;K01914;K01914;K01914;K01914	GO:0005575//cellular_component;GO:0005622//intracellular anatomical structure;GO:0005737//cytoplasm;GO:0005829//cytosol	GO:0000166//nucleotide binding;GO:0003674//molecular_function;GO:0003824//catalytic activity;GO:0004071//aspartate-ammonia ligase activity;GO:0004097//catechol oxidase activity;GO:0004812//aminoacyl-tRNA ligase activity;GO:0005488//binding;GO:0005515//protein binding;GO:0005524//ATP binding;GO:0016211//ammonia ligase activity;GO:0016874//ligase activity;GO:0016875//ligase activity, forming carbon…	GO:0006082//organic acid metabolic process;GO:0006139//nucleobase-containing compound metabolic process;GO:0006399//tRNA metabolic process;GO:0006412//translation;GO:0006418//tRNA aminoacylation for protein translation;GO:0006518//peptide metabolic process;GO:0006520//cellular amino acid metabolic process;GO:0006528//asparagine metabolic process;GO:0006529//asparagine biosynthetic process;GO:0006…
VY93_RS01845	63.9	53.76	59.54	714.2	732.12	719.28	355	277	337	5339	6155	5112	licA	WP_020003189.1 phosphotransferase [Mycoplasmopsis synoviae]	-	-	-	-	GO:0005576//extracellular region	GO:0005134//interleukin-2 receptor binding;GO:0008083//growth factor activity;GO:0016827//hydrolase activity, acting on acid carbon-phosphorus bonds;GO:0019165//thiamine kinase activity	GO:0006955//immune response;GO:0009228//thiamine biosynthetic process;GO:0009636//response to toxic substance;GO:0019635//2-aminoethylphosphonate catabolic process;GO:0019636//phosphonoacetate metabolic process;GO:0019700//organic phosphonate catabolic process
VY93_RS01850	225180	215029	224540	29046.1	28156.9	28526.7	2763195	2447091	2807199	479615	522867	447823	ftsZ	WP_036434091.1 cell division protein FtsZ [Mycoplasmopsis synoviae]	Cellular Processes	Cell growth and death	ko04112//Cell cycle - Caulobacter	K03531	GO:0005575//cellular_component;GO:0005622//intracellular anatomical structure;GO:0005737//cytoplasm;GO:0032153//cell division site	GO:0000166//nucleotide binding;GO:0001882//nucleoside binding;GO:0001883//purine nucleoside binding;GO:0003674//molecular_function;GO:0003824//catalytic activity;GO:0003924//GTPase activity;GO:0005488//binding;GO:0005525//GTP binding;GO:0008168//methyltransferase activity;GO:0008641//ubiquitin-like modifier activating enzyme activity;GO:0016462//pyrophosphatase activity;GO:0016787//hydrolase acti…	GO:0000910//cytokinesis;GO:0006085//acetyl-CoA biosynthetic process;GO:0006777//Mo-molybdopterin cofactor biosynthetic process;GO:0007049//cell cycle;GO:0008150//biological_process;GO:0009987//cellular process;GO:0051301//cell division
VY93_RS01855	284.67	315.75	283.7	1304.25	1318.46	1259.48	2477	2548	2515	15271	17361	14020	--	WP_020003191.1 hypothetical protein [Mycoplasmopsis synoviae]	-	-	-	-	-	-	-
VY93_RS01860	1147.69	1206.79	1163.48	2101.65	2103.37	2110.95	7733	7541	7987	19055	21447	18196	rsmH	WP_020003192.1 16S rRNA (cytosine(1402)-N(4))-methyltransferase RsmH [Mycoplasmopsis synoviae]	-	-	-	-	GO:0005575//cellular_component;GO:0005622//intracellular anatomical structure;GO:0005737//cytoplasm	GO:0003674//molecular_function;GO:0003824//catalytic activity;GO:0008168//methyltransferase activity;GO:0008170//N-methyltransferase activity;GO:0008171//O-methyltransferase activity;GO:0008173//RNA methyltransferase activity;GO:0008649//rRNA methyltransferase activity;GO:0008757//S-adenosylmethionine-dependent methyltransferase activity;GO:0016434//rRNA (cytosine) methyltransferase activity;GO:0…	GO:0000154//rRNA modification;GO:0001510//RNA methylation;GO:0006139//nucleobase-containing compound metabolic process;GO:0006364//rRNA processing;GO:0006396//RNA processing;GO:0006412//translation;GO:0006725//cellular aromatic compound metabolic process;GO:0006807//nitrogen compound metabolic process;GO:0008150//biological_process;GO:0008152//metabolic process;GO:0009102//biotin biosynthetic pro…
VY93_RS01865	1282.55	1351.91	1269.55	1548.41	1506.92	1520.73	4235	4140	4271	6880	7530	6424	mraZ	WP_026365202.1 MraZ family transcriptional regulator [Mycoplasmopsis synoviae]	-	-	-	-	GO:0005575//cellular_component;GO:0005622//intracellular anatomical structure;GO:0005737//cytoplasm;GO:0009295//nucleoid	GO:0000976//transcription cis-regulatory region binding;GO:0001067//transcription regulatory region nucleic acid binding;GO:0003674//molecular_function;GO:0003676//nucleic acid binding;GO:0003677//DNA binding;GO:0003690//double-stranded DNA binding;GO:0003700//DNA-binding transcription factor activity;GO:0005488//binding;GO:0043565//sequence-specific DNA binding;GO:0097159//organic cyclic compoun…	GO:0006139//nucleobase-containing compound metabolic process;GO:0006351//transcription, DNA-templated;GO:0006355//regulation of transcription, DNA-templated;GO:0006725//cellular aromatic compound metabolic process;GO:0006807//nitrogen compound metabolic process;GO:0008150//biological_process;GO:0008152//metabolic process;GO:0009058//biosynthetic process;GO:0009059//macromolecule biosynthetic proc…
VY93_RS01870	32.77	29.33	28.22	1033.26	1060.53	1036.81	106	88	93	4498	5192	4291	--	WP_117274880.1 DUF3899 domain-containing protein [Mycoplasmopsis synoviae]	-	-	-	-	GO:0005634//nucleus;GO:0005668//RNA polymerase transcription factor SL1 complex;GO:0016020//membrane;GO:0016021//integral component of membrane	GO:0004129//cytochrome-c oxidase activity;GO:0004930//G protein-coupled receptor activity;GO:0009055//electron transfer activity;GO:0016409//palmitoyltransferase activity;GO:0038023//signaling receptor activity	GO:0006355//regulation of transcription, DNA-templated;GO:0007186//G protein-coupled receptor signaling pathway;GO:0009306//protein secretion;GO:0055085//transmembrane transport
VY93_RS01875	71.31	79.38	72.14	3023.9	3065.45	2966.67	1268	1309	1307	72355	82489	67487	oppF	WP_020003195.1 ATP-binding cassette domain-containing protein [Mycoplasmopsis synoviae]	Environmental Information Processing;Cellular Processes	Membrane transport;Cellular community - prokaryotes	ko02010//ABC transporters;ko02024//Quorum sensing	K10823;K10823	GO:0005575//cellular_component;GO:0005886//plasma membrane;GO:0005887//integral component of plasma membrane;GO:0009898//cytoplasmic side of plasma membrane;GO:0016020//membrane;GO:0016021//integral component of membrane;GO:0043190//ATP-binding cassette (ABC) transporter complex;GO:0055051//ATP-binding cassette (ABC) transporter complex, integrated substrate binding;GO:0055052//ATP-binding casset…	GO:0000166//nucleotide binding;GO:0003674//molecular_function;GO:0003824//catalytic activity;GO:0003924//GTPase activity;GO:0005319//lipid transporter activity;GO:0005488//binding;GO:0005524//ATP binding;GO:0005525//GTP binding;GO:0008134//transcription factor binding;GO:0015220//choline transmembrane transporter activity;GO:0015221//lipopolysaccharide transmembrane transporter activity;GO:001541…	GO:0000910//cytokinesis;GO:0006355//regulation of transcription, DNA-templated;GO:0006810//transport;GO:0006817//phosphate ion transport;GO:0006824//cobalt ion transport;GO:0006855//xenobiotic transmembrane transport;GO:0006869//lipid transport;GO:0007601//visual perception;GO:0008104//protein localization;GO:0008150//biological_process;GO:0008272//sulfate transport;GO:0015031//protein transport;…
VY93_RS01880	93.27	97.47	95.11	2648.6	2734.29	2695.68	745	722	774	28467	33050	27545	oppD	WP_026365203.1 ABC transporter ATP-binding protein [Mycoplasmopsis synoviae]	Environmental Information Processing;Cellular Processes	Membrane transport;Cellular community - prokaryotes	ko02010//ABC transporters;ko02024//Quorum sensing	K15583;K15583	GO:0005575//cellular_component;GO:0005886//plasma membrane;GO:0005887//integral component of plasma membrane;GO:0009380//excinuclease repair complex;GO:0009898//cytoplasmic side of plasma membrane;GO:0016020//membrane;GO:0016021//integral component of membrane;GO:0043190//ATP-binding cassette (ABC) transporter complex;GO:0055051//ATP-binding cassette (ABC) transporter complex, integrated substrat…	GO:0000166//nucleotide binding;GO:0003674//molecular_function;GO:0003824//catalytic activity;GO:0005260//intracellularly ATP-gated chloride channel activity;GO:0005319//lipid transporter activity;GO:0005488//binding;GO:0005524//ATP binding;GO:0009381//excinuclease ABC activity;GO:0015220//choline transmembrane transporter activity;GO:0015221//lipopolysaccharide transmembrane transporter activity;…	GO:0000910//cytokinesis;GO:0006289//nucleotide-excision repair;GO:0006810//transport;GO:0006817//phosphate ion transport;GO:0006824//cobalt ion transport;GO:0006855//xenobiotic transmembrane transport;GO:0006869//lipid transport;GO:0007601//visual perception;GO:0008104//protein localization;GO:0008150//biological_process;GO:0008272//sulfate transport;GO:0015031//protein transport;GO:0015675//nick…
VY93_RS01885	110.75	123.74	116.07	3761.28	3841.75	3789.93	1107	1147	1182	50589	58110	48462	BruAb2_1032	WP_011283490.1 ABC transporter permease [Mycoplasmopsis synoviae]	Environmental Information Processing;Cellular Processes	Membrane transport;Cellular community - prokaryotes	ko02010//ABC transporters;ko02024//Quorum sensing	K15582;K15582	GO:0005575//cellular_component;GO:0005886//plasma membrane;GO:0005887//integral component of plasma membrane;GO:0016020//membrane;GO:0016021//integral component of membrane;GO:0031224//intrinsic component of membrane;GO:0055052//ATP-binding cassette (ABC) transporter complex, substrate-binding subunit-containing;GO:0071944//cell periphery	GO:0015413//ABC-type nickel transporter activity	GO:0006810//transport;GO:0008104//protein localization;GO:0008150//biological_process;GO:0015031//protein transport;GO:0015675//nickel cation transport;GO:0015833//peptide transport;GO:0033036//macromolecule localization;GO:0042886//amide transport;GO:0045184//establishment of protein localization;GO:0051179//localization;GO:0051234//establishment of localization;GO:0055085//transmembrane transpo…
VY93_RS01890	97.77	93.44	85.64	2745.79	2830.3	2747.16	818	725	730	30913	35835	29404	oppB	WP_020003196.1 ABC transporter permease [Mycoplasmopsis synoviae]	Environmental Information Processing;Cellular Processes	Membrane transport;Cellular community - prokaryotes	ko02010//ABC transporters;ko02024//Quorum sensing	K15581;K15581	GO:0005575//cellular_component;GO:0005886//plasma membrane;GO:0005887//integral component of plasma membrane;GO:0016020//membrane;GO:0016021//integral component of membrane;GO:0031224//intrinsic component of membrane;GO:0055052//ATP-binding cassette (ABC) transporter complex, substrate-binding subunit-containing;GO:0071944//cell periphery	GO:0015413//ABC-type nickel transporter activity	GO:0006810//transport;GO:0008104//protein localization;GO:0008150//biological_process;GO:0015031//protein transport;GO:0015675//nickel cation transport;GO:0015833//peptide transport;GO:0033036//macromolecule localization;GO:0042886//amide transport;GO:0045184//establishment of protein localization;GO:0051179//localization;GO:0051234//establishment of localization;GO:0055085//transmembrane transpo…
VY93_RS01895	446.26	448.72	428.45	6086.41	6211.01	6157.38	2519	2349	2464	46230	53055	44464	--	WP_020003197.1 hypothetical protein [Mycoplasmopsis synoviae]	-	-	-	-	-	-	-
VY93_RS01900	334.36	346.52	336.06	6067.28	6051.13	5972.19	5662	5442	5798	138254	155068	129380	--	AKB11088.1 lipoprotein [Mycoplasmopsis synoviae ATCC 25204] [Mycoplasmopsis synoviae]	-	-	-	-	-	-	-
VY93_RS01905	265.78	253.25	251.23	4645.15	4689.38	4623.08	3629	3207	3495	85348	96897	80756	pepF	WP_020003199.1 oligoendopeptidase F [Mycoplasmopsis synoviae]	-	-	-	-	-	GO:0003674//molecular_function;GO:0003824//catalytic activity;GO:0004175//endopeptidase activity;GO:0004222//metalloendopeptidase activity;GO:0005488//binding;GO:0008233//peptidase activity;GO:0008237//metallopeptidase activity;GO:0016787//hydrolase activity;GO:0043167//ion binding;GO:0043169//cation binding;GO:0046872//metal ion binding;GO:0140096//catalytic activity, acting on a protein	GO:0006508//proteolysis;GO:0006569//tryptophan catabolic process;GO:0006807//nitrogen compound metabolic process;GO:0008150//biological_process;GO:0008152//metabolic process;GO:0019538//protein metabolic process;GO:0031554//regulation of DNA-templated transcription, termination;GO:0031556//transcriptional attenuation by ribosome;GO:0043170//macromolecule metabolic process;GO:0044238//primary meta…
VY93_RS01910	29826.2	32393.5	30200.9	50053.3	50050.5	48939.1	397275	400149	409837	897117	1008850	833915	dnaK	WP_020003200.1 molecular chaperone DnaK [Mycoplasmopsis synoviae]	Genetic Information Processing	Folding, sorting and degradation	ko03018//RNA degradation	K04043	GO:0005575//cellular_component;GO:0005886//plasma membrane;GO:0016020//membrane;GO:0016021//integral component of membrane;GO:0031224//intrinsic component of membrane;GO:0071944//cell periphery	GO:0000166//nucleotide binding;GO:0003674//molecular_function;GO:0004068//aspartate 1-decarboxylase activity;GO:0005488//binding;GO:0005509//calcium ion binding;GO:0005515//protein binding;GO:0005524//ATP binding;GO:0016887//ATP hydrolysis activity;GO:0017076//purine nucleotide binding;GO:0030554//adenyl nucleotide binding;GO:0032553//ribonucleotide binding;GO:0032555//purine ribonucleotide bindi…	GO:0006457//protein folding;GO:0006950//response to stress;GO:0008150//biological_process;GO:0008360//regulation of cell shape;GO:0009987//cellular process;GO:0015940//pantothenate biosynthetic process;GO:0042073//intraciliary transport
VY93_RS01915	888.92	861.02	836.92	2550.33	2492.26	2502.47	5811	5220	5574	22434	24655	20928	MGE1	WP_144406209.1 nucleotide exchange factor GrpE [Mycoplasmopsis synoviae]	-	-	-	-	GO:0005575//cellular_component;GO:0005618//cell wall;GO:0005622//intracellular anatomical structure;GO:0005737//cytoplasm;GO:0005886//plasma membrane;GO:0016021//integral component of membrane;GO:0030312//external encapsulating structure;GO:0071944//cell periphery	GO:0000166//nucleotide binding;GO:0000774//adenyl-nucleotide exchange factor activity;GO:0003674//molecular_function;GO:0003755//peptidyl-prolyl cis-trans isomerase activity;GO:0005488//binding;GO:0005515//protein binding;GO:0008855//exodeoxyribonuclease VII activity;GO:0017076//purine nucleotide binding;GO:0030234//enzyme regulator activity;GO:0030554//adenyl nucleotide binding;GO:0036094//small…	GO:0000398//mRNA splicing, via spliceosome;GO:0006415//translational termination;GO:0006457//protein folding;GO:0006950//response to stress;GO:0007154//cell communication;GO:0008150//biological_process;GO:0009267//cellular response to starvation;GO:0009605//response to external stimulus;GO:0009987//cellular process;GO:0009991//response to extracellular stimulus;GO:0031667//response to nutrient le…
VY93_RS01920	702.28	659.74	665.96	1795.25	1799.84	1805.71	5343	4655	5162	18379	20722	17575	hrcA	WP_020003202.1 heat-inducible transcriptional repressor HrcA [Mycoplasmopsis synoviae]	-	-	-	-	GO:0005575//cellular_component;GO:0005622//intracellular anatomical structure;GO:0005737//cytoplasm;GO:0005886//plasma membrane;GO:0016020//membrane;GO:0071944//cell periphery	GO:0003674//molecular_function;GO:0003676//nucleic acid binding;GO:0003677//DNA binding;GO:0003700//DNA-binding transcription factor activity;GO:0005488//binding;GO:0097159//organic cyclic compound binding;GO:0140110//transcription regulator activity;GO:1901363//heterocyclic compound binding	GO:0006139//nucleobase-containing compound metabolic process;GO:0006351//transcription, DNA-templated;GO:0006355//regulation of transcription, DNA-templated;GO:0006725//cellular aromatic compound metabolic process;GO:0006807//nitrogen compound metabolic process;GO:0008150//biological_process;GO:0008152//metabolic process;GO:0009058//biosynthetic process;GO:0009059//macromolecule biosynthetic proc…
VY93_RS01925	4934.65	4821.89	4857.64	2966.55	2958.42	2900.55	31818	28834	31911	25739	28867	23926	fba	WP_020003203.1 class II fructose-1,6-bisphosphate aldolase [Mycoplasmopsis synoviae]	Metabolism;Metabolism;Metabolism;Metabolism;Metabolism;Metabolism;Metabolism;Metabolism;Metabolism;Metabolism	Global and overview maps;Global and overview maps;Global and overview maps;Global and overview maps;Carbohydrate metabolism;Global and overview maps;Carbohydrate metabolism;Energy metabolism;Energy metabolism;Carbohydrate metabolism	ko01100//Metabolic pathways;ko01110//Biosynthesis of secondary metabolites;ko01120//Microbial metabolism in diverse environments;ko01200//Carbon metabolism;ko00010//Glycolysis / Gluconeogenesis;ko01230//Biosynthesis of amino acids;ko00030//Pentose phosphate pathway;ko00710//Carbon fixation in photosynthetic organisms;ko00680//Methane metabolism;ko00051//Fructose and mannose metabolism	K01624;K01624;K01624;K01624;K01624;K01624;K01624;K01624;K01624;K01624	-	GO:0003674//molecular_function;GO:0003824//catalytic activity;GO:0004332//fructose-bisphosphate aldolase activity;GO:0005488//binding;GO:0008270//zinc ion binding;GO:0016829//lyase activity;GO:0016830//carbon-carbon lyase activity;GO:0016832//aldehyde-lyase activity;GO:0043167//ion binding;GO:0043169//cation binding;GO:0046872//metal ion binding;GO:0046914//transition metal ion binding	GO:0005975//carbohydrate metabolic process;GO:0006082//organic acid metabolic process;GO:0006090//pyruvate metabolic process;GO:0006091//generation of precursor metabolites and energy;GO:0006096//glycolytic process;GO:0006139//nucleobase-containing compound metabolic process;GO:0006163//purine nucleotide metabolic process;GO:0006164//purine nucleotide biosynthetic process;GO:0006165//nucleoside d…
VY93_RS01930	4513.53	4389.08	4404.85	1062.43	1082.59	1061.94	8761	7901	8711	2775	3180	2637	--	WP_020003204.1 hypothetical protein [Mycoplasmopsis synoviae]	-	-	-	-	-	GO:0003899//DNA-directed 5'-3' RNA polymerase activity	GO:0006351//transcription, DNA-templated;GO:0006355//regulation of transcription, DNA-templated
VY93_RS01935	88.75	81.69	87.91	166.24	164.46	172.38	1093	933	1103	2755	3065	2716	argS	WP_020003205.1 arginine--tRNA ligase [Mycoplasmopsis synoviae]	Genetic Information Processing	Translation	ko00970//Aminoacyl-tRNA biosynthesis	K01887	GO:0005575//cellular_component;GO:0005622//intracellular anatomical structure;GO:0005737//cytoplasm;GO:0005829//cytosol;GO:0005886//plasma membrane;GO:0016020//membrane;GO:0071944//cell periphery	GO:0000166//nucleotide binding;GO:0003674//molecular_function;GO:0003824//catalytic activity;GO:0004812//aminoacyl-tRNA ligase activity;GO:0004814//arginine-tRNA ligase activity;GO:0004824//lysine-tRNA ligase activity;GO:0005488//binding;GO:0005524//ATP binding;GO:0008757//S-adenosylmethionine-dependent methyltransferase activity;GO:0008821//crossover junction endodeoxyribonuclease activity;GO:00…	GO:0006082//organic acid metabolic process;GO:0006139//nucleobase-containing compound metabolic process;GO:0006310//DNA recombination;GO:0006399//tRNA metabolic process;GO:0006400//tRNA modification;GO:0006412//translation;GO:0006418//tRNA aminoacylation for protein translation;GO:0006420//arginyl-tRNA aminoacylation;GO:0006430//lysyl-tRNA aminoacylation;GO:0006518//peptide metabolic process;GO:0…
VY93_RS01940	32.05	29.45	29.51	125.87	127.57	136.78	291	248	273	1538	1753	1589	cysS	WP_026365205.1 class I tRNA ligase family protein [Mycoplasmopsis synoviae]	Genetic Information Processing	Translation	ko00970//Aminoacyl-tRNA biosynthesis	K01883	GO:0005575//cellular_component;GO:0005622//intracellular anatomical structure;GO:0005737//cytoplasm;GO:0005829//cytosol;GO:0009986//cell surface	GO:0000166//nucleotide binding;GO:0003674//molecular_function;GO:0003824//catalytic activity;GO:0004812//aminoacyl-tRNA ligase activity;GO:0004817//cysteine-tRNA ligase activity;GO:0004822//isoleucine-tRNA ligase activity;GO:0004824//lysine-tRNA ligase activity;GO:0004825//methionine-tRNA ligase activity;GO:0005488//binding;GO:0005524//ATP binding;GO:0008270//zinc ion binding;GO:0016874//ligase a…	GO:0006082//organic acid metabolic process;GO:0006139//nucleobase-containing compound metabolic process;GO:0006399//tRNA metabolic process;GO:0006412//translation;GO:0006418//tRNA aminoacylation for protein translation;GO:0006423//cysteinyl-tRNA aminoacylation;GO:0006428//isoleucyl-tRNA aminoacylation;GO:0006430//lysyl-tRNA aminoacylation;GO:0006431//methionyl-tRNA aminoacylation;GO:0006518//pept…
VY93_RS01945	42.33	37.18	39.86	72.17	80.88	78.01	221	180	212	507	639	521	SH2477	WP_011283501.1 23S rRNA (guanosine(2251)-2'-O)-methyltransferase RlmB [Mycoplasmopsis synoviae]	-	-	-	-	-	GO:0003674//molecular_function;GO:0003676//nucleic acid binding;GO:0003723//RNA binding;GO:0003824//catalytic activity;GO:0005488//binding;GO:0008168//methyltransferase activity;GO:0008173//RNA methyltransferase activity;GO:0008175//tRNA methyltransferase activity;GO:0016740//transferase activity;GO:0016741//transferase activity, transferring one-carbon groups;GO:0097159//organic cyclic compound …	GO:0001510//RNA methylation;GO:0006139//nucleobase-containing compound metabolic process;GO:0006396//RNA processing;GO:0006400//tRNA modification;GO:0006725//cellular aromatic compound metabolic process;GO:0006807//nitrogen compound metabolic process;GO:0008150//biological_process;GO:0008152//metabolic process;GO:0009451//RNA modification;GO:0009987//cellular process;GO:0010467//gene expression;G…
VY93_RS01950	21.04	16.52	19.53	51.83	44.28	55.77	92	67	87	305	293	312	--	WP_011283502.1 hypothetical protein [Mycoplasmopsis synoviae]	-	-	-	-	-	-	-
VY93_RS01955	36.95	37.23	35.67	22.51	16.01	14.68	61	57	60	50	40	31	--	WP_020003208.1 preprotein translocase subunit SecE [Mycoplasmopsis synoviae]	Cellular Processes;Genetic Information Processing;Environmental Information Processing	Cellular community - prokaryotes;Folding, sorting and degradation;Membrane transport	ko02024//Quorum sensing;ko03060//Protein export;ko03070//Bacterial secretion system	K03073;K03073;K03073	GO:0005887//integral component of plasma membrane;GO:0016020//membrane	GO:0015450//protein-transporting ATPase activity	GO:0006605//protein targeting;GO:0006886//intracellular protein transport;GO:0043952//protein transport by the Sec complex
VY93_RS01960	173.32	159.03	162.32	256.95	270.21	267.17	785	668	749	1566	1852	1548	nusG	WP_011283504.1 transcription termination/antitermination protein NusG [Mycoplasmopsis synoviae]	-	-	-	-	-	GO:0005515//protein binding	GO:0006139//nucleobase-containing compound metabolic process;GO:0006351//transcription, DNA-templated;GO:0006353//DNA-templated transcription, termination;GO:0006355//regulation of transcription, DNA-templated;GO:0006725//cellular aromatic compound metabolic process;GO:0006807//nitrogen compound metabolic process;GO:0008150//biological_process;GO:0008152//metabolic process;GO:0009058//biosyntheti…
VY93_RS01965	75.93	78.33	73.01	214.14	218.75	213.01	786	752	770	2983	3427	2821	mnmE	WP_020003209.1 tRNA uridine-5-carboxymethylaminomethyl(34) synthesis GTPase MnmE [Mycoplasmopsis synoviae]	-	-	-	-	GO:0000315//organellar large ribosomal subunit;GO:0005575//cellular_component;GO:0005622//intracellular anatomical structure;GO:0005737//cytoplasm;GO:0009288//bacterial-type flagellum;GO:0022625//cytosolic large ribosomal subunit	GO:0000166//nucleotide binding;GO:0001882//nucleoside binding;GO:0001883//purine nucleoside binding;GO:0003674//molecular_function;GO:0003735//structural constituent of ribosome;GO:0003824//catalytic activity;GO:0003924//GTPase activity;GO:0004385//guanylate kinase activity;GO:0005488//binding;GO:0005515//protein binding;GO:0005524//ATP binding;GO:0005525//GTP binding;GO:0016462//pyrophosphatase …	GO:0001539//cilium or flagellum-dependent cell motility;GO:0006139//nucleobase-containing compound metabolic process;GO:0006396//RNA processing;GO:0006399//tRNA metabolic process;GO:0006400//tRNA modification;GO:0006412//translation;GO:0006725//cellular aromatic compound metabolic process;GO:0006807//nitrogen compound metabolic process;GO:0008033//tRNA processing;GO:0008150//biological_process;GO…
VY93_RS01970	55.15	48.33	45.79	140.54	138.62	136.1	331	269	280	1135	1259	1045	bbp_325	WP_020003210.1 TatD family hydrolase [Mycoplasmopsis synoviae]	-	-	-	-	-	GO:0003674//molecular_function;GO:0003824//catalytic activity;GO:0004518//nuclease activity;GO:0004519//endonuclease activity;GO:0004520//endodeoxyribonuclease activity;GO:0004536//deoxyribonuclease activity;GO:0005488//binding;GO:0016787//hydrolase activity;GO:0016788//hydrolase activity, acting on ester bonds;GO:0016888//endodeoxyribonuclease activity, producing 5'-phosphomonoesters;GO:0016893/…	GO:0006139//nucleobase-containing compound metabolic process;GO:0006259//DNA metabolic process;GO:0006725//cellular aromatic compound metabolic process;GO:0006807//nitrogen compound metabolic process;GO:0008150//biological_process;GO:0008152//metabolic process;GO:0009987//cellular process;GO:0034641//cellular nitrogen compound metabolic process;GO:0043170//macromolecule metabolic process;GO:00442…
VY93_RS01975	8.79	5.58	5.75	58.55	65.05	63.6	51	30	34	457	571	472	rsmA	WP_011283507.1 16S rRNA (adenine(1518)-N(6)/adenine(1519)-N(6))-dimethyltransferase RsmA [Mycoplasmopsis synoviae]	-	-	-	-	GO:0005575//cellular_component;GO:0005622//intracellular anatomical structure;GO:0005737//cytoplasm	GO:0000179//rRNA (adenine-N6,N6-)-dimethyltransferase activity;GO:0003674//molecular_function;GO:0003676//nucleic acid binding;GO:0003723//RNA binding;GO:0003824//catalytic activity;GO:0005488//binding;GO:0008168//methyltransferase activity;GO:0008170//N-methyltransferase activity;GO:0008171//O-methyltransferase activity;GO:0008173//RNA methyltransferase activity;GO:0008176//tRNA (guanine-N7-)-me…	GO:0000154//rRNA modification;GO:0001510//RNA methylation;GO:0006139//nucleobase-containing compound metabolic process;GO:0006364//rRNA processing;GO:0006396//RNA processing;GO:0006400//tRNA modification;GO:0006464//cellular protein modification process;GO:0006725//cellular aromatic compound metabolic process;GO:0006744//ubiquinone biosynthetic process;GO:0006807//nitrogen compound metabolic proc…
VY93_RS01980	61.26	60.57	51.91	217.17	228.45	214.18	205	188	177	978	1157	917	--	WP_117274881.1 hypothetical protein [Mycoplasmopsis synoviae]	-	-	-	-	GO:0016021//integral component of membrane	GO:0008384//IkappaB kinase activity;GO:0016409//palmitoyltransferase activity	GO:0006820//anion transport;GO:0050909//sensory perception of taste
VY93_RS01985	222.98	180.75	177.07	845.87	897.28	869.41	995	748	805	5079	6059	4963	--	WP_020003212.1 DUF4231 domain-containing protein [Mycoplasmopsis synoviae]	-	-	-	-	-	-	-
VY93_RS01990	7.42	10.16	3.92	51.34	40.75	45.75	26	33	14	242	216	205	--	AKJ20589.1 putative 2 cooccurring with ATP synthase chains [Mycoplasmopsis synoviae]	-	-	-	-	GO:0016020//membrane;GO:0016021//integral component of membrane	GO:0016409//palmitoyltransferase activity	GO:0007283//spermatogenesis;GO:0009403//toxin biosynthetic process;GO:0035092//sperm chromatin condensation
VY93_RS01995	5042.91	4240.89	4628.38	4062.44	4191.67	4356.58	18452	14391	17254	20002	23210	20393	tpx	WP_011283511.1 redoxin domain-containing protein [Mycoplasmopsis synoviae]	-	-	-	-	GO:0005575//cellular_component	GO:0003674//molecular_function;GO:0003824//catalytic activity;GO:0004601//peroxidase activity;GO:0008379//thioredoxin peroxidase activity;GO:0016209//antioxidant activity;GO:0016491//oxidoreductase activity;GO:0016684//oxidoreductase activity, acting on peroxide as acceptor;GO:0051920//peroxiredoxin activity	GO:0006979//response to oxidative stress;GO:0008150//biological_process;GO:0008152//metabolic process;GO:0009636//response to toxic substance;GO:0009987//cellular process;GO:0019725//cellular homeostasis;GO:0042221//response to chemical;GO:0042592//homeostatic process;GO:0045454//cell redox homeostasis;GO:0050789//regulation of biological process;GO:0050794//regulation of cellular process;GO:0050…
VY93_RS02000	25.36	20.35	15.05	7.01	11.3	8.3	43	32	26	16	29	18	--	WP_109537123.1 hypothetical protein [Mycoplasmopsis synoviae]	-	-	-	-	-	-	-
VY93_RS02005	103.53	96.83	103.79	176.16	164.57	178.01	656	569	670	1502	1578	1443	--	WP_036434069.1 GNAT family N-acetyltransferase [Mycoplasmopsis synoviae]	-	-	-	-	-	GO:0008080//N-acetyltransferase activity;GO:0016747//acyltransferase activity, transferring groups other than amino-acyl groups	-
VY93_RS02010	39.55	33.89	32.52	75.68	74.97	77.8	1252	995	1049	3224	3592	3151	--	WP_020003216.1 SGNH/GDSL hydrolase family protein [Mycoplasmopsis synoviae]	-	-	-	-	-	GO:0016788//hydrolase activity, acting on ester bonds	-
VY93_RS02020	231.97	209.71	229.74	256.44	266.91	259.28	1770	1484	1786	2633	3082	2531	--	WP_020003217.1 ZIP family metal transporter [Mycoplasmopsis synoviae]	-	-	-	-	GO:0016020//membrane;GO:0016021//integral component of membrane	GO:0046873//metal ion transmembrane transporter activity	GO:0007155//cell adhesion;GO:0030001//metal ion transport;GO:0042246//tissue regeneration;GO:0055085//transmembrane transport
VY93_RS02025	256.84	227.41	238.77	282.36	281.43	284.5	1381	1134	1308	2043	2290	1957	MS53_0373	WP_020003218.1 YebC/PmpR family DNA-binding transcriptional regulator [Mycoplasmopsis synoviae]	-	-	-	-	GO:0005575//cellular_component;GO:0005622//intracellular anatomical structure;GO:0005737//cytoplasm;GO:0005829//cytosol	GO:0003674//molecular_function;GO:0003676//nucleic acid binding;GO:0003677//DNA binding;GO:0005488//binding;GO:0005525//GTP binding;GO:0008234//cysteine-type peptidase activity;GO:0097159//organic cyclic compound binding;GO:1901363//heterocyclic compound binding	GO:0006139//nucleobase-containing compound metabolic process;GO:0006351//transcription, DNA-templated;GO:0006355//regulation of transcription, DNA-templated;GO:0006508//proteolysis;GO:0006725//cellular aromatic compound metabolic process;GO:0006807//nitrogen compound metabolic process;GO:0008150//biological_process;GO:0008152//metabolic process;GO:0009058//biosynthetic process;GO:0009059//macromo…
VY93_RS02030	1470.03	1401.63	1461.1	1099.68	1078.68	1088.77	19777	17488	20027	19908	21961	18739	MCAP_0231	WP_020003219.1 DUF31 family protein [Mycoplasmopsis synoviae]	-	-	-	-	GO:0005575//cellular_component;GO:0005886//plasma membrane;GO:0016020//membrane;GO:0071944//cell periphery	-	-
VY93_RS02035	589.88	587.34	589.36	237.45	240.6	235.57	4909	4533	4997	2659	3030	2508	mnmA	WP_020003220.1 tRNA 2-thiouridine(34) synthase MnmA [Mycoplasmopsis synoviae]	Genetic Information Processing	Folding, sorting and degradation	ko04122//Sulfur relay system	K00566	GO:0005575//cellular_component;GO:0005622//intracellular anatomical structure;GO:0005737//cytoplasm;GO:0005829//cytosol	GO:0000049//tRNA binding;GO:0000166//nucleotide binding;GO:0003674//molecular_function;GO:0003676//nucleic acid binding;GO:0003723//RNA binding;GO:0003824//catalytic activity;GO:0003922//GMP synthase (glutamine-hydrolyzing) activity;GO:0004066//asparagine synthase (glutamine-hydrolyzing) activity;GO:0004808//tRNA (5-methylaminomethyl-2-thiouridylate)-methyltransferase activity;GO:0004810//tRNA ad…	GO:0001510//RNA methylation;GO:0002097//tRNA wobble base modification;GO:0002098//tRNA wobble uridine modification;GO:0002143//tRNA wobble position uridine thiolation;GO:0006139//nucleobase-containing compound metabolic process;GO:0006396//RNA processing;GO:0006399//tRNA metabolic process;GO:0006400//tRNA modification;GO:0006529//asparagine biosynthetic process;GO:0006725//cellular aromatic compo…
VY93_RS02040	873.73	874.38	861.99	234.3	240.82	240.23	17135	15903	17223	6183	7147	6027	alaS	WP_020003221.1 alanine--tRNA ligase [Mycoplasmopsis synoviae]	Genetic Information Processing	Translation	ko00970//Aminoacyl-tRNA biosynthesis	K01872	GO:0005575//cellular_component;GO:0005622//intracellular anatomical structure;GO:0005737//cytoplasm;GO:0005829//cytosol	GO:0000049//tRNA binding;GO:0000166//nucleotide binding;GO:0003674//molecular_function;GO:0003676//nucleic acid binding;GO:0003723//RNA binding;GO:0003824//catalytic activity;GO:0004112//cyclic-nucleotide phosphodiesterase activity;GO:0004812//aminoacyl-tRNA ligase activity;GO:0004813//alanine-tRNA ligase activity;GO:0005488//binding;GO:0005524//ATP binding;GO:0016597//amino acid binding;GO:00168…	GO:0006082//organic acid metabolic process;GO:0006139//nucleobase-containing compound metabolic process;GO:0006396//RNA processing;GO:0006399//tRNA metabolic process;GO:0006400//tRNA modification;GO:0006412//translation;GO:0006418//tRNA aminoacylation for protein translation;GO:0006419//alanyl-tRNA aminoacylation;GO:0006518//peptide metabolic process;GO:0006520//cellular amino acid metabolic proc…
VY93_RS02045	11.04	12.96	9.56	25.1	19.96	22.34	34	37	30	104	93	88	MS53_0377	WP_020003222.1 Holliday junction resolvase RuvX [Mycoplasmopsis synoviae]	-	-	-	-	GO:0005575//cellular_component;GO:0005622//intracellular anatomical structure;GO:0005737//cytoplasm;GO:0005829//cytosol	GO:0003674//molecular_function;GO:0003824//catalytic activity;GO:0004518//nuclease activity;GO:0004527//exonuclease activity;GO:0004529//exodeoxyribonuclease activity;GO:0004536//deoxyribonuclease activity;GO:0008296//3'-5'-exodeoxyribonuclease activity;GO:0008408//3'-5' exonuclease activity;GO:0016787//hydrolase activity;GO:0016788//hydrolase activity, acting on ester bonds;GO:0016796//exonuclea…	GO:0000966//RNA 5'-end processing;GO:0000967//rRNA 5'-end processing;GO:0006139//nucleobase-containing compound metabolic process;GO:0006259//DNA metabolic process;GO:0006364//rRNA processing;GO:0006396//RNA processing;GO:0006725//cellular aromatic compound metabolic process;GO:0006807//nitrogen compound metabolic process;GO:0008150//biological_process;GO:0008152//metabolic process;GO:0009987//ce…
VY93_RS02050	136.86	145.64	134.14	152.71	150.34	151.4	684	675	683	1027	1137	968	--	WP_020003223.1 hypothetical protein [Mycoplasmopsis synoviae]	-	-	-	-	GO:0005737//cytoplasm	GO:0016462//pyrophosphatase activity	-
VY93_RS02055	1467.46	1341.29	1385.5	1791.5	1844.94	1884.82	5173	4385	4976	8498	9842	8500	greA	WP_011283522.1 transcription elongation factor GreA [Mycoplasmopsis synoviae]	-	-	-	-	-	GO:0003674//molecular_function;GO:0003676//nucleic acid binding;GO:0003677//DNA binding;GO:0003711//transcription elongation regulator activity;GO:0005488//binding;GO:0005515//protein binding;GO:0019899//enzyme binding;GO:0070063//RNA polymerase binding;GO:0097159//organic cyclic compound binding;GO:1901363//heterocyclic compound binding	GO:0006139//nucleobase-containing compound metabolic process;GO:0006351//transcription, DNA-templated;GO:0006354//DNA-templated transcription, elongation;GO:0006355//regulation of transcription, DNA-templated;GO:0006725//cellular aromatic compound metabolic process;GO:0006807//nitrogen compound metabolic process;GO:0008150//biological_process;GO:0008152//metabolic process;GO:0009058//biosynthetic…
VY93_RS02060	474.9	474.92	441.49	812.88	800.21	803.48	2384	2211	2258	5491	6079	5160	--	WP_020003224.1 deoxynucleoside kinase [Mycoplasmopsis synoviae]	-	-	-	-	GO:0005737//cytoplasm;GO:0009898//cytoplasmic side of plasma membrane;GO:0055052//ATP-binding cassette (ABC) transporter complex, substrate-binding subunit-containing	GO:0004017//adenylate kinase activity;GO:0004140//dephospho-CoA kinase activity;GO:0004798//thymidylate kinase activity;GO:0005524//ATP binding;GO:0015416//ABC-type phosphonate transporter activity	GO:0009151//purine deoxyribonucleotide metabolic process;GO:0015716//organic phosphonate transport;GO:0015937//coenzyme A biosynthetic process;GO:0015949//nucleobase-containing small molecule interconversion
VY93_RS02065	691.94	690.46	675.83	695.88	718.52	693.89	2856	2643	2842	3865	4488	3664	hpt	WP_020003225.1 hypoxanthine phosphoribosyltransferase [Mycoplasmopsis synoviae]	Metabolism;Metabolism;Metabolism;Metabolism	Global and overview maps;Global and overview maps;Nucleotide metabolism;Xenobiotics biodegradation and metabolism	ko01100//Metabolic pathways;ko01110//Biosynthesis of secondary metabolites;ko00230//Purine metabolism;ko00983//Drug metabolism - other enzymes	K00760;K00760;K00760;K00760	GO:0005575//cellular_component;GO:0005622//intracellular anatomical structure;GO:0005737//cytoplasm	GO:0000166//nucleotide binding;GO:0003674//molecular_function;GO:0003824//catalytic activity;GO:0003999//adenine phosphoribosyltransferase activity;GO:0004422//hypoxanthine phosphoribosyltransferase activity;GO:0004588//orotate phosphoribosyltransferase activity;GO:0004749//ribose phosphate diphosphokinase activity;GO:0004845//uracil phosphoribosyltransferase activity;GO:0005488//binding;GO:00055…	GO:0006139//nucleobase-containing compound metabolic process;GO:0006163//purine nucleotide metabolic process;GO:0006164//purine nucleotide biosynthetic process;GO:0006166//purine ribonucleoside salvage;GO:0006188//IMP biosynthetic process;GO:0006396//RNA processing;GO:0006399//tRNA metabolic process;GO:0006725//cellular aromatic compound metabolic process;GO:0006753//nucleoside phosphate metaboli…
VY93_RS02070	610.62	533.83	548.49	1216.08	1189	1226.24	3583	2905	3279	9602	10558	9205	MPN_519	WP_020003226.1 alpha/beta hydrolase [Mycoplasmopsis synoviae]	-	-	-	-	-	GO:0003674//molecular_function;GO:0003824//catalytic activity;GO:0005515//protein binding;GO:0008236//serine-type peptidase activity;GO:0008374//O-acyltransferase activity;GO:0016787//hydrolase activity;GO:0016788//hydrolase activity, acting on ester bonds;GO:0018738//S-formylglutathione hydrolase activity;GO:0047570//3-oxoadipate enol-lactonase activity;GO:0052689//carboxylic ester hydrolase act…	GO:0006508//proteolysis;GO:0006629//lipid metabolic process;GO:0009058//biosynthetic process;GO:0009102//biotin biosynthetic process;GO:0009234//menaquinone biosynthetic process;GO:0015979//photosynthesis;GO:0016042//lipid catabolic process;GO:0030163//protein catabolic process;GO:0042952//beta-ketoadipate pathway;GO:0046292//formaldehyde metabolic process
VY93_RS02075	36.72	38.74	38.51	140.95	138.44	133.1	322	315	344	1663	1837	1493	potA	WP_020003227.1 ABC transporter ATP-binding protein [Mycoplasmopsis synoviae]	Environmental Information Processing	Membrane transport	ko02010//ABC transporters	K10112	GO:0005575//cellular_component;GO:0005887//integral component of plasma membrane;GO:0009380//excinuclease repair complex;GO:0009898//cytoplasmic side of plasma membrane;GO:0015627//type II protein secretion system complex;GO:0016021//integral component of membrane;GO:0043190//ATP-binding cassette (ABC) transporter complex;GO:0055051//ATP-binding cassette (ABC) transporter complex, integrated subs…	GO:0003674//molecular_function;GO:0003924//GTPase activity;GO:0005260//intracellularly ATP-gated chloride channel activity;GO:0005319//lipid transporter activity;GO:0005524//ATP binding;GO:0005525//GTP binding;GO:0009381//excinuclease ABC activity;GO:0015220//choline transmembrane transporter activity;GO:0015221//lipopolysaccharide transmembrane transporter activity;GO:0015412//ABC-type molybdate…	GO:0000910//cytokinesis;GO:0006289//nucleotide-excision repair;GO:0006412//translation;GO:0006810//transport;GO:0006817//phosphate ion transport;GO:0006824//cobalt ion transport;GO:0006855//xenobiotic transmembrane transport;GO:0006869//lipid transport;GO:0007601//visual perception;GO:0008150//biological_process;GO:0008272//sulfate transport;GO:0015628//protein secretion by the type II secretion …
VY93_RS02080	7.75	10.18	10.38	126.64	128.62	131.44	55	67	75	1209	1381	1193	--	WP_020003228.1 sugar ABC transporter permease [Mycoplasmopsis synoviae]	-	-	-	-	GO:0005887//integral component of plasma membrane;GO:0016020//membrane;GO:0043190//ATP-binding cassette (ABC) transporter complex;GO:0055052//ATP-binding cassette (ABC) transporter complex, substrate-binding subunit-containing	GO:0005315//inorganic phosphate transmembrane transporter activity;GO:0015419//ABC-type sulfate transporter activity;GO:0042626//ATPase-coupled transmembrane transporter activity	GO:0006810//transport;GO:0006817//phosphate ion transport;GO:0008272//sulfate transport;GO:0055085//transmembrane transport
VY93_RS02085	9.46	9.84	6.19	56.75	57.15	50.22	57	55	38	460	521	387	--	AKB11123.1 glycerol transporter subunit C [Mycoplasmopsis synoviae ATCC 25204] [Mycoplasmopsis synoviae]	-	-	-	-	GO:0016020//membrane	-	GO:0055085//transmembrane transport
VY93_RS02090	188.13	194.31	187.09	1977.63	2007.34	1984.51	2657	2545	2692	37583	42901	35855	--	AKB11124.1 lipoprotein [Mycoplasmopsis synoviae ATCC 25204] [Mycoplasmopsis synoviae]	-	-	-	-	-	-	-
VY93_RS02095	669.89	571.3	580.08	674.5	677.01	699.17	4424	3499	3903	5994	6766	5907	era	WP_020003231.1 GTPase Era [Mycoplasmopsis synoviae]	-	-	-	-	GO:0005575//cellular_component;GO:0005622//intracellular anatomical structure;GO:0005737//cytoplasm;GO:0005829//cytosol;GO:0005886//plasma membrane;GO:0016020//membrane;GO:0071944//cell periphery	GO:0000166//nucleotide binding;GO:0001882//nucleoside binding;GO:0001883//purine nucleoside binding;GO:0003674//molecular_function;GO:0003676//nucleic acid binding;GO:0003723//RNA binding;GO:0003743//translation initiation factor activity;GO:0003824//catalytic activity;GO:0003924//GTPase activity;GO:0005488//binding;GO:0005524//ATP binding;GO:0005525//GTP binding;GO:0016462//pyrophosphatase activ…	GO:0006275//regulation of DNA replication;GO:0006400//tRNA modification;GO:0006412//translation;GO:0006413//translational initiation;GO:0006950//response to stress;GO:0008150//biological_process;GO:0008156//negative regulation of DNA replication;GO:0009889//regulation of biosynthetic process;GO:0009890//negative regulation of biosynthetic process;GO:0009892//negative regulation of metabolic proce…
VY93_RS02100	559.77	485.06	526.31	348.89	361.9	353.42	1711	1375	1639	1435	1674	1382	cdd	WP_020003232.1 cytidine deaminase [Mycoplasmopsis synoviae]	Metabolism;Metabolism;Metabolism	Global and overview maps;Nucleotide metabolism;Xenobiotics biodegradation and metabolism	ko01100//Metabolic pathways;ko00240//Pyrimidine metabolism;ko00983//Drug metabolism - other enzymes	K01489;K01489;K01489	GO:0005737//cytoplasm	GO:0003674//molecular_function;GO:0003824//catalytic activity;GO:0004126//cytidine deaminase activity;GO:0005488//binding;GO:0008270//zinc ion binding;GO:0016787//hydrolase activity;GO:0016810//hydrolase activity, acting on carbon-nitrogen (but not peptide) bonds;GO:0016814//hydrolase activity, acting on carbon-nitrogen (but not peptide) bonds, in cyclic amidines;GO:0019239//deaminase activity;GO…	GO:0006139//nucleobase-containing compound metabolic process;GO:0006213//pyrimidine nucleoside metabolic process;GO:0006216//cytidine catabolic process;GO:0006725//cellular aromatic compound metabolic process;GO:0006807//nitrogen compound metabolic process;GO:0008150//biological_process;GO:0008152//metabolic process;GO:0008655//pyrimidine-containing compound salvage;GO:0009056//catabolic process;…
VY93_RS02105	54.59	52.67	52.17	133.23	127.02	130.26	190	170	185	624	669	580	ybeY	WP_020003233.1 rRNA maturation RNase YbeY [Mycoplasmopsis synoviae]	-	-	-	-	GO:0005575//cellular_component;GO:0005622//intracellular anatomical structure;GO:0005737//cytoplasm	GO:0003674//molecular_function;GO:0003824//catalytic activity;GO:0004175//endopeptidase activity;GO:0004222//metalloendopeptidase activity;GO:0004518//nuclease activity;GO:0004519//endonuclease activity;GO:0004521//endoribonuclease activity;GO:0004540//ribonuclease activity;GO:0005488//binding;GO:0008233//peptidase activity;GO:0008237//metallopeptidase activity;GO:0016151//nickel cation binding;G…	GO:0000469//cleavage involved in rRNA processing;GO:0000478//endonucleolytic cleavage involved in rRNA processing;GO:0006139//nucleobase-containing compound metabolic process;GO:0006355//regulation of transcription, DNA-templated;GO:0006364//rRNA processing;GO:0006396//RNA processing;GO:0006412//translation;GO:0006508//proteolysis;GO:0006518//peptide metabolic process;GO:0006725//cellular aromati…
VY93_RS02110	0	0	0	0	1.11	0	0	0	0	0	5	0	--	WP_020003234.1 hypothetical protein [Mycoplasmopsis synoviae]	-	-	-	-	-	-	-
VY93_RS02115	0.27	0.14	0.13	6.89	7.23	7.51	4	2	2	139	164	144	CCMA	WP_117274824.1 cysteine peptidase family C39 domain-containing protein [Mycoplasmopsis synoviae]	-	-	-	-	GO:0005575//cellular_component;GO:0005886//plasma membrane;GO:0005887//integral component of plasma membrane;GO:0009898//cytoplasmic side of plasma membrane;GO:0016020//membrane;GO:0016021//integral component of membrane;GO:0031224//intrinsic component of membrane;GO:0043190//ATP-binding cassette (ABC) transporter complex;GO:0055051//ATP-binding cassette (ABC) transporter complex, integrated subs…	GO:0000166//nucleotide binding;GO:0003674//molecular_function;GO:0003824//catalytic activity;GO:0003924//GTPase activity;GO:0005319//lipid transporter activity;GO:0005488//binding;GO:0005524//ATP binding;GO:0005525//GTP binding;GO:0008233//peptidase activity;GO:0008234//cysteine-type peptidase activity;GO:0015220//choline transmembrane transporter activity;GO:0015221//lipopolysaccharide transmemb…	GO:0000910//cytokinesis;GO:0002949//tRNA threonylcarbamoyladenosine modification;GO:0006508//proteolysis;GO:0006807//nitrogen compound metabolic process;GO:0006810//transport;GO:0006824//cobalt ion transport;GO:0006869//lipid transport;GO:0008150//biological_process;GO:0008152//metabolic process;GO:0008272//sulfate transport;GO:0015675//nickel cation transport;GO:0015689//molybdate ion transport;…
VY93_RS02120	1401.26	1228.15	1348.62	670.9	657.2	720.12	4627	3761	4537	2981	3284	3042	RC0402	WP_011283535.1 RpiB/LacA/LacB family sugar-phosphate isomerase [Mycoplasmopsis synoviae]	Metabolism;Metabolism;Metabolism;Metabolism;Metabolism;Metabolism;Metabolism;Metabolism	Global and overview maps;Global and overview maps;Global and overview maps;Global and overview maps;Global and overview maps;Carbohydrate metabolism;Energy metabolism;Carbohydrate metabolism	ko01100//Metabolic pathways;ko01110//Biosynthesis of secondary metabolites;ko01120//Microbial metabolism in diverse environments;ko01200//Carbon metabolism;ko01230//Biosynthesis of amino acids;ko00030//Pentose phosphate pathway;ko00710//Carbon fixation in photosynthetic organisms;ko00051//Fructose and mannose metabolism	K01808;K01808;K01808;K01808;K01808;K01808;K01808;K01808	-	GO:0003674//molecular_function;GO:0003824//catalytic activity;GO:0004751//ribose-5-phosphate isomerase activity;GO:0016853//isomerase activity;GO:0016860//intramolecular oxidoreductase activity;GO:0016861//intramolecular oxidoreductase activity, interconverting aldoses and ketoses;GO:0020037//heme binding;GO:0050044//galactose-6-phosphate isomerase activity	GO:0005975//carbohydrate metabolic process;GO:0006081//cellular aldehyde metabolic process;GO:0006098//pentose-phosphate shunt;GO:0006139//nucleobase-containing compound metabolic process;GO:0006725//cellular aromatic compound metabolic process;GO:0006739//NADP metabolic process;GO:0006753//nucleoside phosphate metabolic process;GO:0006793//phosphorus metabolic process;GO:0006796//phosphate-conta…
VY93_RS02125	455.04	406.92	402.3	759.04	750.66	784.86	5127	4252	4618	11508	12799	11313	cls	WP_020003236.1 phospholipase D-like domain-containing protein [Mycoplasmopsis synoviae]	Metabolism;Metabolism	Global and overview maps;Lipid metabolism	ko01100//Metabolic pathways;ko00564//Glycerophospholipid metabolism	K06131;K06131	GO:0005575//cellular_component;GO:0005787//signal peptidase complex;GO:0005886//plasma membrane;GO:0016020//membrane;GO:0016021//integral component of membrane;GO:0031224//intrinsic component of membrane;GO:0071944//cell periphery	GO:0003674//molecular_function;GO:0003824//catalytic activity;GO:0008808//cardiolipin synthase activity;GO:0016740//transferase activity;GO:0016772//transferase activity, transferring phosphorus-containing groups;GO:0016780//phosphotransferase activity, for other substituted phosphate groups;GO:0030572//phosphatidyltransferase activity	GO:0006465//signal peptide processing;GO:0006629//lipid metabolic process;GO:0006644//phospholipid metabolic process;GO:0006650//glycerophospholipid metabolic process;GO:0006655//phosphatidylglycerol biosynthetic process;GO:0006793//phosphorus metabolic process;GO:0006796//phosphate-containing compound metabolic process;GO:0008150//biological_process;GO:0008152//metabolic process;GO:0008610//lipi…
VY93_RS02130	3981.43	2886.58	3284.97	215.75	200.26	204.24	7817	5256	6571	570	595	513	ptsH	WP_011283537.1 HPr family phosphocarrier protein [Mycoplasmopsis synoviae]	Environmental Information Processing	Membrane transport	ko02060//Phosphotransferase system (PTS)	K02784	GO:0005575//cellular_component;GO:0005622//intracellular anatomical structure;GO:0005737//cytoplasm	GO:0008664//2'-5'-RNA ligase activity;GO:0008982//protein-N(PI)-phosphohistidine-sugar phosphotransferase activity	GO:0006139//nucleobase-containing compound metabolic process;GO:0006351//transcription, DNA-templated;GO:0006355//regulation of transcription, DNA-templated;GO:0006725//cellular aromatic compound metabolic process;GO:0006807//nitrogen compound metabolic process;GO:0006810//transport;GO:0008033//tRNA processing;GO:0008150//biological_process;GO:0008152//metabolic process;GO:0008643//carbohydrate t…
VY93_RS02135	27.87	29.37	39.17	428.07	421.14	443.45	176	172	252	3637	4024	3582	--	WP_020003237.1 YqaJ viral recombinase family protein [Mycoplasmopsis synoviae]	-	-	-	-	-	-	-
VY93_RS02140	74.31	68.04	78.72	440.68	477.01	454.77	252	214	272	2011	2448	1973	Dctd	WP_020003238.1 dCMP deaminase family protein [Mycoplasmopsis synoviae]	Metabolism;Metabolism	Global and overview maps;Nucleotide metabolism	ko01100//Metabolic pathways;ko00240//Pyrimidine metabolism	K01493;K01493	-	GO:0005524//ATP binding;GO:0008251//tRNA-specific adenosine deaminase activity;GO:0008703//5-amino-6-(5-phosphoribosylamino)uracil reductase activity;GO:0008835//diaminohydroxyphosphoribosylaminopyrimidine deaminase activity;GO:0030983//mismatched DNA binding	GO:0002100//tRNA wobble adenosine to inosine editing;GO:0006298//mismatch repair;GO:0006525//arginine metabolic process;GO:0009231//riboflavin biosynthetic process
VY93_RS02145	159.46	159.24	164.69	502.19	516.61	503.3	555	514	584	2352	2721	2241	folA	WP_011283540.1 dihydrofolate reductase [Mycoplasmopsis synoviae]	Metabolism;Metabolism;Metabolism	Global and overview maps;Metabolism of cofactors and vitamins;Metabolism of cofactors and vitamins	ko01100//Metabolic pathways;ko00670//One carbon pool by folate;ko00790//Folate biosynthesis	K00287;K00287;K00287	-	GO:0000166//nucleotide binding;GO:0003674//molecular_function;GO:0003824//catalytic activity;GO:0004146//dihydrofolate reductase activity;GO:0005488//binding;GO:0016491//oxidoreductase activity;GO:0016645//oxidoreductase activity, acting on the CH-NH group of donors;GO:0016646//oxidoreductase activity, acting on the CH-NH group of donors, NAD or NADP as acceptor;GO:0036094//small molecule binding…	GO:0001505//regulation of neurotransmitter levels;GO:0006082//organic acid metabolic process;GO:0006520//cellular amino acid metabolic process;GO:0006544//glycine metabolic process;GO:0006545//glycine biosynthetic process;GO:0006575//cellular modified amino acid metabolic process;GO:0006725//cellular aromatic compound metabolic process;GO:0006730//one-carbon metabolic process;GO:0006760//folic ac…
VY93_RS02150	211.43	201.32	198.42	698.79	704.81	714.36	1368	1208	1308	6084	6901	5913	thyA	WP_020003239.1 thymidylate synthase [Mycoplasmopsis synoviae]	Metabolism;Metabolism;Metabolism	Global and overview maps;Nucleotide metabolism;Metabolism of cofactors and vitamins	ko01100//Metabolic pathways;ko00240//Pyrimidine metabolism;ko00670//One carbon pool by folate	K00560;K00560;K00560	GO:0005575//cellular_component;GO:0005622//intracellular anatomical structure;GO:0005737//cytoplasm	GO:0003674//molecular_function;GO:0003824//catalytic activity;GO:0004799//thymidylate synthase activity;GO:0008168//methyltransferase activity;GO:0016740//transferase activity;GO:0016741//transferase activity, transferring one-carbon groups;GO:0042083//5,10-methylenetetrahydrofolate-dependent methyltransferase activity	GO:0006139//nucleobase-containing compound metabolic process;GO:0006220//pyrimidine nucleotide metabolic process;GO:0006221//pyrimidine nucleotide biosynthetic process;GO:0006231//dTMP biosynthetic process;GO:0006235//dTTP biosynthetic process;GO:0006725//cellular aromatic compound metabolic process;GO:0006753//nucleoside phosphate metabolic process;GO:0006793//phosphorus metabolic process;GO:000…
VY93_RS02155	838.94	868.08	848.42	1726.86	1730.13	1696.95	6364	6107	6557	17627	19861	16468	nrdF	WP_011283542.1 class 1b ribonucleoside-diphosphate reductase subunit beta [Mycoplasmopsis synoviae]	Metabolism;Metabolism;Metabolism	Global and overview maps;Nucleotide metabolism;Nucleotide metabolism	ko01100//Metabolic pathways;ko00240//Pyrimidine metabolism;ko00230//Purine metabolism	K00526;K00526;K00526	GO:0005575//cellular_component;GO:0005622//intracellular anatomical structure;GO:0005737//cytoplasm;GO:0005829//cytosol;GO:0005971//ribonucleoside-diphosphate reductase complex;GO:0032991//protein-containing complex;GO:1902494//catalytic complex;GO:1990204//oxidoreductase complex	GO:0003674//molecular_function;GO:0003824//catalytic activity;GO:0004748//ribonucleoside-diphosphate reductase activity, thioredoxin disulfide as acceptor;GO:0005488//binding;GO:0005506//iron ion binding;GO:0016491//oxidoreductase activity;GO:0016725//oxidoreductase activity, acting on CH or CH2 groups;GO:0016728//oxidoreductase activity, acting on CH or CH2 groups, disulfide as acceptor;GO:00301…	GO:0006139//nucleobase-containing compound metabolic process;GO:0006259//DNA metabolic process;GO:0006260//DNA replication;GO:0006725//cellular aromatic compound metabolic process;GO:0006753//nucleoside phosphate metabolic process;GO:0006793//phosphorus metabolic process;GO:0006796//phosphate-containing compound metabolic process;GO:0006807//nitrogen compound metabolic process;GO:0008150//biologi…
VY93_RS02160	392.63	422.08	405.03	390.82	384.24	392.4	1314	1310	1381	1760	1946	1680	nrdI	WP_020003240.1 class Ib ribonucleoside-diphosphate reductase assembly flavoprotein NrdI [Mycoplasmopsis synoviae]	-	-	-	-	-	GO:0000166//nucleotide binding;GO:0003674//molecular_function;GO:0005488//binding;GO:0009055//electron transfer activity;GO:0010181//FMN binding;GO:0032553//ribonucleotide binding;GO:0036094//small molecule binding;GO:0043167//ion binding;GO:0043168//anion binding;GO:0097159//organic cyclic compound binding;GO:0097367//carbohydrate derivative binding;GO:1901265//nucleoside phosphate binding;GO:19…	GO:0006464//cellular protein modification process;GO:0006807//nitrogen compound metabolic process;GO:0008150//biological_process;GO:0008152//metabolic process;GO:0009263//deoxyribonucleotide biosynthetic process;GO:0009987//cellular process;GO:0019538//protein metabolic process;GO:0036211//protein modification process;GO:0043170//macromolecule metabolic process;GO:0043412//macromolecule modificat…
VY93_RS02165	1242.19	1298.96	1278.4	3379.39	3369.76	3370.95	20093	19486	21068	73556	82486	69756	nrdE	WP_020003241.1 class 1b ribonucleoside-diphosphate reductase subunit alpha [Mycoplasmopsis synoviae]	Metabolism;Metabolism;Metabolism	Global and overview maps;Nucleotide metabolism;Nucleotide metabolism	ko01100//Metabolic pathways;ko00240//Pyrimidine metabolism;ko00230//Purine metabolism	K00525;K00525;K00525	GO:0005575//cellular_component;GO:0005622//intracellular anatomical structure;GO:0005737//cytoplasm;GO:0005829//cytosol;GO:0005886//plasma membrane;GO:0005971//ribonucleoside-diphosphate reductase complex;GO:0016020//membrane;GO:0032991//protein-containing complex;GO:0071944//cell periphery;GO:1902494//catalytic complex;GO:1990204//oxidoreductase complex	GO:0000166//nucleotide binding;GO:0003674//molecular_function;GO:0003824//catalytic activity;GO:0004748//ribonucleoside-diphosphate reductase activity, thioredoxin disulfide as acceptor;GO:0005488//binding;GO:0005524//ATP binding;GO:0016491//oxidoreductase activity;GO:0016725//oxidoreductase activity, acting on CH or CH2 groups;GO:0016728//oxidoreductase activity, acting on CH or CH2 groups, disu…	GO:0006139//nucleobase-containing compound metabolic process;GO:0006259//DNA metabolic process;GO:0006260//DNA replication;GO:0006725//cellular aromatic compound metabolic process;GO:0006753//nucleoside phosphate metabolic process;GO:0006793//phosphorus metabolic process;GO:0006796//phosphate-containing compound metabolic process;GO:0006807//nitrogen compound metabolic process;GO:0008150//biologi…
VY93_RS02170	3766.13	4293.56	3869.7	1615.97	1617.77	1627.36	41929	44331	43893	24209	27256	23178	--	WP_020003242.1 hypothetical protein [Mycoplasmopsis synoviae]	-	-	-	-	GO:0005737//cytoplasm	GO:0003999//adenine phosphoribosyltransferase activity	GO:0006166//purine ribonucleoside salvage
VY93_RS02175	2348.79	2676.23	2429.97	322.04	335.62	328.96	10900	11518	11489	2011	2357	1953	--	WP_020003244.1 hypothetical protein [Mycoplasmopsis synoviae]	Metabolism;Metabolism;Metabolism	Global and overview maps;Global and overview maps;Metabolism of terpenoids and polyketides	ko01100//Metabolic pathways;ko01110//Biosynthesis of secondary metabolites;ko00900//Terpenoid backbone biosynthesis	K13273;K13273;K13273	GO:0005737//cytoplasm	GO:0004631//phosphomevalonate kinase activity	GO:0006695//cholesterol biosynthetic process;GO:0019287//isopentenyl diphosphate biosynthetic process, mevalonate pathway
VY93_RS02180	4320.03	4901.57	4314.81	329.95	356.06	347.31	13301	13996	13535	1367	1659	1368	atpC	WP_020003245.1 F0F1 ATP synthase subunit epsilon [Mycoplasmopsis synoviae]	Metabolism;Metabolism;Metabolism	Global and overview maps;Energy metabolism;Energy metabolism	ko01100//Metabolic pathways;ko00190//Oxidative phosphorylation;ko00195//Photosynthesis	K02114;K02114;K02114	GO:0000275//mitochondrial proton-transporting ATP synthase complex, catalytic sector F(1);GO:0005575//cellular_component;GO:0005622//intracellular anatomical structure;GO:0005886//plasma membrane;GO:0016020//membrane;GO:0016469//proton-transporting two-sector ATPase complex;GO:0032991//protein-containing complex;GO:0033178//proton-transporting two-sector ATPase complex, catalytic domain;GO:004525…	GO:0003674//molecular_function;GO:0003824//catalytic activity;GO:0005215//transporter activity;GO:0008324//cation transmembrane transporter activity;GO:0015075//ion transmembrane transporter activity;GO:0015078//proton transmembrane transporter activity;GO:0015318//inorganic molecular entity transmembrane transporter activity;GO:0015399//primary active transmembrane transporter activity;GO:001646…	GO:0006139//nucleobase-containing compound metabolic process;GO:0006163//purine nucleotide metabolic process;GO:0006164//purine nucleotide biosynthetic process;GO:0006631//fatty acid metabolic process;GO:0006725//cellular aromatic compound metabolic process;GO:0006753//nucleoside phosphate metabolic process;GO:0006754//ATP biosynthetic process;GO:0006793//phosphorus metabolic process;GO:0006796//…
VY93_RS02185	4655.51	5283.07	4776.59	1085.29	1100.96	1069.52	48299	50831	50488	15151	17285	14195	atpD	WP_020003246.1 F0F1 ATP synthase subunit beta [Mycoplasmopsis synoviae]	Metabolism;Metabolism;Metabolism	Global and overview maps;Energy metabolism;Energy metabolism	ko01100//Metabolic pathways;ko00190//Oxidative phosphorylation;ko00195//Photosynthesis	K02112;K02112;K02112	GO:0000275//mitochondrial proton-transporting ATP synthase complex, catalytic sector F(1);GO:0005575//cellular_component;GO:0005622//intracellular anatomical structure;GO:0005886//plasma membrane;GO:0009288//bacterial-type flagellum;GO:0016020//membrane;GO:0016469//proton-transporting two-sector ATPase complex;GO:0016471//vacuolar proton-transporting V-type ATPase complex;GO:0030257//type III pro…	GO:0000166//nucleotide binding;GO:0003674//molecular_function;GO:0003723//RNA binding;GO:0003724//RNA helicase activity;GO:0003824//catalytic activity;GO:0003924//GTPase activity;GO:0004386//helicase activity;GO:0005215//transporter activity;GO:0005488//binding;GO:0005524//ATP binding;GO:0005525//GTP binding;GO:0008186//ATP-dependent activity, acting on RNA;GO:0008324//cation transmembrane transp…	GO:0001539//cilium or flagellum-dependent cell motility;GO:0002949//tRNA threonylcarbamoyladenosine modification;GO:0006139//nucleobase-containing compound metabolic process;GO:0006163//purine nucleotide metabolic process;GO:0006164//purine nucleotide biosynthetic process;GO:0006353//DNA-templated transcription, termination;GO:0006725//cellular aromatic compound metabolic process;GO:0006753//nucl…
VY93_RS02190	2784.78	3197.9	2814.18	667.21	666.92	669.66	18018	19189	18551	5809	6530	5543	atpG	WP_020003247.1 F0F1 ATP synthase subunit gamma [Mycoplasmopsis synoviae]	Metabolism;Metabolism;Metabolism	Global and overview maps;Energy metabolism;Energy metabolism	ko01100//Metabolic pathways;ko00190//Oxidative phosphorylation;ko00195//Photosynthesis	K02115;K02115;K02115	GO:0000275//mitochondrial proton-transporting ATP synthase complex, catalytic sector F(1);GO:0005575//cellular_component;GO:0005622//intracellular anatomical structure;GO:0005886//plasma membrane;GO:0016020//membrane;GO:0016469//proton-transporting two-sector ATPase complex;GO:0032991//protein-containing complex;GO:0033178//proton-transporting two-sector ATPase complex, catalytic domain;GO:004525…	GO:0003674//molecular_function;GO:0003824//catalytic activity;GO:0005215//transporter activity;GO:0008324//cation transmembrane transporter activity;GO:0015075//ion transmembrane transporter activity;GO:0015078//proton transmembrane transporter activity;GO:0015318//inorganic molecular entity transmembrane transporter activity;GO:0015399//primary active transmembrane transporter activity;GO:001646…	GO:0006139//nucleobase-containing compound metabolic process;GO:0006163//purine nucleotide metabolic process;GO:0006164//purine nucleotide biosynthetic process;GO:0006725//cellular aromatic compound metabolic process;GO:0006753//nucleoside phosphate metabolic process;GO:0006754//ATP biosynthetic process;GO:0006793//phosphorus metabolic process;GO:0006796//phosphate-containing compound metabolic p…
VY93_RS02195	7309.96	8079.82	7391.39	1167.06	1169.94	1149.77	86602	88774	89215	18605	20975	17426	atpA	WP_020003248.1 F0F1 ATP synthase subunit alpha [Mycoplasmopsis synoviae]	Metabolism;Metabolism;Metabolism	Global and overview maps;Energy metabolism;Energy metabolism	ko01100//Metabolic pathways;ko00190//Oxidative phosphorylation;ko00195//Photosynthesis	K02111;K02111;K02111	GO:0000275//mitochondrial proton-transporting ATP synthase complex, catalytic sector F(1);GO:0005575//cellular_component;GO:0005622//intracellular anatomical structure;GO:0005886//plasma membrane;GO:0009288//bacterial-type flagellum;GO:0016020//membrane;GO:0016469//proton-transporting two-sector ATPase complex;GO:0016471//vacuolar proton-transporting V-type ATPase complex;GO:0030257//type III pro…	GO:0000166//nucleotide binding;GO:0003674//molecular_function;GO:0003824//catalytic activity;GO:0004386//helicase activity;GO:0005215//transporter activity;GO:0005488//binding;GO:0005524//ATP binding;GO:0008186//ATP-dependent activity, acting on RNA;GO:0008324//cation transmembrane transporter activity;GO:0008553//P-type proton-exporting transporter activity;GO:0015075//ion transmembrane transpor…	GO:0001539//cilium or flagellum-dependent cell motility;GO:0006139//nucleobase-containing compound metabolic process;GO:0006163//purine nucleotide metabolic process;GO:0006164//purine nucleotide biosynthetic process;GO:0006353//DNA-templated transcription, termination;GO:0006725//cellular aromatic compound metabolic process;GO:0006753//nucleoside phosphate metabolic process;GO:0006754//ATP biosyn…
VY93_RS02200	1748.02	1892.98	1578.01	509.95	532.96	539.24	7176	7207	6600	2817	3311	2832	atpH	WP_020003249.1 ATP synthase F1 subunit delta [Mycoplasmopsis synoviae]	Metabolism;Metabolism;Metabolism	Global and overview maps;Energy metabolism;Energy metabolism	ko01100//Metabolic pathways;ko00190//Oxidative phosphorylation;ko00195//Photosynthesis	K02113;K02113;K02113	GO:0000275//mitochondrial proton-transporting ATP synthase complex, catalytic sector F(1);GO:0005575//cellular_component;GO:0005622//intracellular anatomical structure;GO:0005886//plasma membrane;GO:0016020//membrane;GO:0016469//proton-transporting two-sector ATPase complex;GO:0032991//protein-containing complex;GO:0033178//proton-transporting two-sector ATPase complex, catalytic domain;GO:004525…	GO:0003674//molecular_function;GO:0003824//catalytic activity;GO:0005215//transporter activity;GO:0005484//SNAP receptor activity;GO:0008324//cation transmembrane transporter activity;GO:0015075//ion transmembrane transporter activity;GO:0015078//proton transmembrane transporter activity;GO:0015318//inorganic molecular entity transmembrane transporter activity;GO:0015399//primary active transmemb…	GO:0006139//nucleobase-containing compound metabolic process;GO:0006163//purine nucleotide metabolic process;GO:0006164//purine nucleotide biosynthetic process;GO:0006725//cellular aromatic compound metabolic process;GO:0006753//nucleoside phosphate metabolic process;GO:0006754//ATP biosynthetic process;GO:0006793//phosphorus metabolic process;GO:0006796//phosphate-containing compound metabolic p…
VY93_RS02205	4743.4	5026.99	4815.18	626.51	640.15	632.08	20531	20179	21234	3649	4193	3500	atpF	WP_020003250.1 F0F1 ATP synthase subunit B [Mycoplasmopsis synoviae]	Metabolism;Metabolism;Metabolism	Global and overview maps;Energy metabolism;Energy metabolism	ko01100//Metabolic pathways;ko00190//Oxidative phosphorylation;ko00195//Photosynthesis	K02109;K02109;K02109	GO:0000276//mitochondrial proton-transporting ATP synthase complex, coupling factor F(o);GO:0005575//cellular_component;GO:0005622//intracellular anatomical structure;GO:0005886//plasma membrane;GO:0005887//integral component of plasma membrane;GO:0016020//membrane;GO:0016021//integral component of membrane;GO:0016469//proton-transporting two-sector ATPase complex;GO:0031224//intrinsic component …	GO:0003674//molecular_function;GO:0004930//G protein-coupled receptor activity;GO:0005215//transporter activity;GO:0008324//cation transmembrane transporter activity;GO:0015075//ion transmembrane transporter activity;GO:0015078//proton transmembrane transporter activity;GO:0015318//inorganic molecular entity transmembrane transporter activity;GO:0015450//protein-transporting ATPase activity;GO:00…	GO:0006139//nucleobase-containing compound metabolic process;GO:0006163//purine nucleotide metabolic process;GO:0006164//purine nucleotide biosynthetic process;GO:0006725//cellular aromatic compound metabolic process;GO:0006753//nucleoside phosphate metabolic process;GO:0006754//ATP biosynthetic process;GO:0006793//phosphorus metabolic process;GO:0006796//phosphate-containing compound metabolic p…
VY93_RS02210	5752.7	5935.87	5963.4	287.88	294.06	291.86	14375	13756	15182	968	1112	933	atpE	WP_020003251.1 ATP synthase F0 subunit C [Mycoplasmopsis synoviae]	Metabolism;Metabolism;Metabolism	Global and overview maps;Energy metabolism;Energy metabolism	ko01100//Metabolic pathways;ko00190//Oxidative phosphorylation;ko00195//Photosynthesis	K02110;K02110;K02110	GO:0000276//mitochondrial proton-transporting ATP synthase complex, coupling factor F(o);GO:0005575//cellular_component;GO:0005622//intracellular anatomical structure;GO:0005886//plasma membrane;GO:0016020//membrane;GO:0016021//integral component of membrane;GO:0016469//proton-transporting two-sector ATPase complex;GO:0031224//intrinsic component of membrane;GO:0032991//protein-containing complex…	GO:0003674//molecular_function;GO:0003824//catalytic activity;GO:0005215//transporter activity;GO:0005488//binding;GO:0008289//lipid binding;GO:0008324//cation transmembrane transporter activity;GO:0015075//ion transmembrane transporter activity;GO:0015078//proton transmembrane transporter activity;GO:0015318//inorganic molecular entity transmembrane transporter activity;GO:0015399//primary activ…	GO:0006139//nucleobase-containing compound metabolic process;GO:0006163//purine nucleotide metabolic process;GO:0006164//purine nucleotide biosynthetic process;GO:0006725//cellular aromatic compound metabolic process;GO:0006753//nucleoside phosphate metabolic process;GO:0006754//ATP biosynthetic process;GO:0006793//phosphorus metabolic process;GO:0006796//phosphate-containing compound metabolic p…
VY93_RS02215	6305.05	6498.48	6299.36	982.23	999.39	1026.23	37700	36036	38375	7903	9043	7850	atpB	WP_020003252.1 F0F1 ATP synthase subunit A [Mycoplasmopsis synoviae]	Metabolism;Metabolism;Metabolism	Global and overview maps;Energy metabolism;Energy metabolism	ko01100//Metabolic pathways;ko00190//Oxidative phosphorylation;ko00195//Photosynthesis	K02108;K02108;K02108	GO:0000276//mitochondrial proton-transporting ATP synthase complex, coupling factor F(o);GO:0005575//cellular_component;GO:0005622//intracellular anatomical structure;GO:0005886//plasma membrane;GO:0016020//membrane;GO:0016021//integral component of membrane;GO:0016469//proton-transporting two-sector ATPase complex;GO:0031224//intrinsic component of membrane;GO:0032991//protein-containing complex…	GO:0003674//molecular_function;GO:0005215//transporter activity;GO:0008324//cation transmembrane transporter activity;GO:0015075//ion transmembrane transporter activity;GO:0015078//proton transmembrane transporter activity;GO:0015318//inorganic molecular entity transmembrane transporter activity;GO:0022857//transmembrane transporter activity;GO:0022890//inorganic cation transmembrane transporter …	GO:0006139//nucleobase-containing compound metabolic process;GO:0006163//purine nucleotide metabolic process;GO:0006164//purine nucleotide biosynthetic process;GO:0006725//cellular aromatic compound metabolic process;GO:0006753//nucleoside phosphate metabolic process;GO:0006754//ATP biosynthetic process;GO:0006793//phosphorus metabolic process;GO:0006796//phosphate-containing compound metabolic p…
VY93_RS02220	15.49	14.92	14.39	34.13	29.25	34.39	56	50	53	166	160	159	--	WP_020003253.1 hypothetical protein [Mycoplasmopsis synoviae]	-	-	-	-	-	-	-
VY93_RS02225	699.33	658.71	691.44	2081.63	2111.96	2147.07	4634	4048	4668	18561	21178	18201	rpsB	WP_020003254.1 30S ribosomal protein S2 [Mycoplasmopsis synoviae]	Genetic Information Processing	Translation	ko03010//Ribosome	K02967	GO:0000314//organellar small ribosomal subunit;GO:0005575//cellular_component;GO:0005618//cell wall;GO:0005622//intracellular anatomical structure;GO:0005737//cytoplasm;GO:0005829//cytosol;GO:0005840//ribosome;GO:0005886//plasma membrane;GO:0015935//small ribosomal subunit;GO:0016020//membrane;GO:0022626//cytosolic ribosome;GO:0022627//cytosolic small ribosomal subunit;GO:0030312//external encaps…	GO:0003674//molecular_function;GO:0003676//nucleic acid binding;GO:0003723//RNA binding;GO:0003735//structural constituent of ribosome;GO:0005198//structural molecule activity;GO:0005488//binding;GO:0008270//zinc ion binding;GO:0019843//rRNA binding;GO:0043167//ion binding;GO:0043169//cation binding;GO:0046872//metal ion binding;GO:0046914//transition metal ion binding;GO:0097159//organic cyclic …	GO:0000028//ribosomal small subunit assembly;GO:0006139//nucleobase-containing compound metabolic process;GO:0006351//transcription, DNA-templated;GO:0006353//DNA-templated transcription, termination;GO:0006412//translation;GO:0006518//peptide metabolic process;GO:0006725//cellular aromatic compound metabolic process;GO:0006807//nitrogen compound metabolic process;GO:0006996//organelle organizati…
VY93_RS02230	692.2	676.94	685.72	3044.85	3025.39	3128.08	4525	4104	4567	26784	29929	26160	tsf	WP_020003255.1 translation elongation factor Ts [Mycoplasmopsis synoviae]	-	-	-	-	GO:0005575//cellular_component;GO:0005622//intracellular anatomical structure;GO:0005737//cytoplasm;GO:0005829//cytosol;GO:0005840//ribosome;GO:0009986//cell surface	GO:0003674//molecular_function;GO:0003676//nucleic acid binding;GO:0003723//RNA binding;GO:0003735//structural constituent of ribosome;GO:0003746//translation elongation factor activity;GO:0005085//guanyl-nucleotide exchange factor activity;GO:0005488//binding;GO:0005515//protein binding;GO:0008135//translation factor activity, RNA binding;GO:0008270//zinc ion binding;GO:0019899//enzyme binding;G…	GO:0006412//translation;GO:0006414//translational elongation;GO:0006518//peptide metabolic process;GO:0006807//nitrogen compound metabolic process;GO:0008150//biological_process;GO:0008152//metabolic process;GO:0009058//biosynthetic process;GO:0009059//macromolecule biosynthetic process;GO:0009987//cellular process;GO:0010467//gene expression;GO:0019538//protein metabolic process;GO:0034641//cell…
VY93_RS02235	32.6	24.08	24.37	85.84	88.1	92.03	600	411	457	2126	2454	2167	MPN_544	WP_081619823.1 DUF2779 domain-containing protein [Mycoplasmopsis synoviae]	-	-	-	-	-	-	-
VY93_RS02240	32.87	30.02	24.23	37.05	33.05	40.32	209	177	157	317	318	328	--	WP_020003257.1 hypothetical protein [Mycoplasmopsis synoviae]	-	-	-	-	GO:0016020//membrane	GO:0003674//molecular_function;GO:0099106//ion channel regulator activity	GO:0030436//asexual sporulation;GO:0043269//regulation of ion transport
VY93_RS02245	16.16	13.48	13.59	49.75	54.66	48.57	84	65	72	348	430	323	ytzG	WP_026365208.1 rRNA pseudouridine synthase [Mycoplasmopsis synoviae]	-	-	-	-	GO:0005575//cellular_component;GO:0005622//intracellular anatomical structure;GO:0005737//cytoplasm;GO:0005829//cytosol	GO:0003674//molecular_function;GO:0003676//nucleic acid binding;GO:0003723//RNA binding;GO:0003824//catalytic activity;GO:0005488//binding;GO:0009982//pseudouridine synthase activity;GO:0016853//isomerase activity;GO:0016866//intramolecular transferase activity;GO:0097159//organic cyclic compound binding;GO:1901363//heterocyclic compound binding	GO:0000154//rRNA modification;GO:0000455//enzyme-directed rRNA pseudouridine synthesis;GO:0001522//pseudouridine synthesis;GO:0006139//nucleobase-containing compound metabolic process;GO:0006364//rRNA processing;GO:0006396//RNA processing;GO:0006725//cellular aromatic compound metabolic process;GO:0006807//nitrogen compound metabolic process;GO:0008150//biological_process;GO:0008152//metabolic pr…
VY93_RS02250	1.79	1.35	1.39	2.1	2.01	2.04	33	23	26	52	56	48	--	WP_109537157.1 hypothetical protein [Mycoplasmopsis synoviae]	-	-	-	-	-	-	-
VY93_RS02255	34.16	44.2	57.67	85.51	79.82	78.4	125	150	215	421	442	367	--	WP_020003260.1 hypothetical protein [Mycoplasmopsis synoviae]	-	-	-	-	GO:0016021//integral component of membrane	-	-
VY93_RS02260	1145.64	1104.88	1159.45	547.19	543.47	617.34	4243	3795	4375	2727	3046	2925	rplJ	WP_011283563.1 50S ribosomal protein L10 [Mycoplasmopsis synoviae]	Genetic Information Processing	Translation	ko03010//Ribosome	K02864	GO:0005575//cellular_component;GO:0005618//cell wall;GO:0005622//intracellular anatomical structure;GO:0005737//cytoplasm;GO:0005829//cytosol;GO:0005840//ribosome;GO:0005886//plasma membrane;GO:0015934//large ribosomal subunit;GO:0016020//membrane;GO:0022625//cytosolic large ribosomal subunit;GO:0022626//cytosolic ribosome;GO:0030312//external encapsulating structure;GO:0032991//protein-containin…	GO:0003674//molecular_function;GO:0003676//nucleic acid binding;GO:0003723//RNA binding;GO:0003735//structural constituent of ribosome;GO:0005198//structural molecule activity;GO:0005488//binding;GO:0016881//acid-amino acid ligase activity;GO:0019843//rRNA binding;GO:0043021//ribonucleoprotein complex binding;GO:0043022//ribosome binding;GO:0044877//protein-containing complex binding;GO:0097159//…	GO:0006412//translation;GO:0006417//regulation of translation;GO:0006518//peptide metabolic process;GO:0006807//nitrogen compound metabolic process;GO:0008150//biological_process;GO:0008152//metabolic process;GO:0009058//biosynthetic process;GO:0009059//macromolecule biosynthetic process;GO:0009252//peptidoglycan biosynthetic process;GO:0009889//regulation of biosynthetic process;GO:0009890//nega…
VY93_RS02265	842.56	836.02	869.57	293.33	311.71	275.2	2331	2145	2451	1092	1305	974	rplL	WP_020003261.1 50S ribosomal protein L7/L12 [Mycoplasmopsis synoviae]	Genetic Information Processing	Translation	ko03010//Ribosome	K02935	GO:0000315//organellar large ribosomal subunit;GO:0005575//cellular_component;GO:0005622//intracellular anatomical structure;GO:0005737//cytoplasm;GO:0005840//ribosome;GO:0022625//cytosolic large ribosomal subunit;GO:0032991//protein-containing complex;GO:0043226//organelle;GO:0043228//non-membrane-bounded organelle;GO:0043229//intracellular organelle;GO:0043232//intracellular non-membrane-bounde…	GO:0000036//acyl carrier activity;GO:0003674//molecular_function;GO:0003677//DNA binding;GO:0003735//structural constituent of ribosome;GO:0005198//structural molecule activity	GO:0006412//translation;GO:0006518//peptide metabolic process;GO:0006633//fatty acid biosynthetic process;GO:0006807//nitrogen compound metabolic process;GO:0008150//biological_process;GO:0008152//metabolic process;GO:0009058//biosynthetic process;GO:0009059//macromolecule biosynthetic process;GO:0009987//cellular process;GO:0010467//gene expression;GO:0019538//protein metabolic process;GO:003464…
VY93_RS02270	233.41	250.38	244.51	302.31	312.38	317.51	2333	2321	2490	4066	4725	4060	asnS	WP_020003262.1 asparagine--tRNA ligase [Mycoplasmopsis synoviae]	Genetic Information Processing	Translation	ko00970//Aminoacyl-tRNA biosynthesis	K01893	GO:0005575//cellular_component;GO:0005622//intracellular anatomical structure;GO:0005737//cytoplasm	GO:0000049//tRNA binding;GO:0000166//nucleotide binding;GO:0003674//molecular_function;GO:0003676//nucleic acid binding;GO:0003824//catalytic activity;GO:0004812//aminoacyl-tRNA ligase activity;GO:0004815//aspartate-tRNA ligase activity;GO:0004816//asparagine-tRNA ligase activity;GO:0004824//lysine-tRNA ligase activity;GO:0005488//binding;GO:0005524//ATP binding;GO:0016874//ligase activity;GO:001…	GO:0006082//organic acid metabolic process;GO:0006139//nucleobase-containing compound metabolic process;GO:0006399//tRNA metabolic process;GO:0006412//translation;GO:0006418//tRNA aminoacylation for protein translation;GO:0006421//asparaginyl-tRNA aminoacylation;GO:0006422//aspartyl-tRNA aminoacylation;GO:0006430//lysyl-tRNA aminoacylation;GO:0006518//peptide metabolic process;GO:0006520//cellula…
VY93_RS02275	290.12	297.99	291.9	619.79	626.22	633.82	3709	3533	3802	10662	12115	10366	--	WP_020003263.1 amino acid permease [Mycoplasmopsis synoviae]	-	-	-	-	GO:0005575//cellular_component;GO:0005886//plasma membrane;GO:0005887//integral component of plasma membrane;GO:0016020//membrane;GO:0016021//integral component of membrane;GO:0031224//intrinsic component of membrane;GO:0031226//intrinsic component of plasma membrane;GO:0071944//cell periphery	GO:0003674//molecular_function;GO:0005215//transporter activity;GO:0005275//amine transmembrane transporter activity;GO:0005342//organic acid transmembrane transporter activity;GO:0008509//anion transmembrane transporter activity;GO:0008514//organic anion transmembrane transporter activity;GO:0015075//ion transmembrane transporter activity;GO:0015171//amino acid transmembrane transporter activity…	GO:0003333//amino acid transmembrane transport;GO:0006810//transport;GO:0006811//ion transport;GO:0006820//anion transport;GO:0006865//amino acid transport;GO:0008150//biological_process;GO:0015711//organic anion transport;GO:0015807//L-amino acid transport;GO:0015837//amine transport;GO:0015849//organic acid transport;GO:0034220//ion transmembrane transport;GO:0046942//carboxylic acid transport;…
VY93_RS02280	370.85	392.56	386.74	1732.61	1687.09	1723.14	3442	3379	3657	21639	23696	20460	MG146	WP_026365209.1 CNNM domain-containing protein [Mycoplasmopsis synoviae]	-	-	-	-	GO:0005575//cellular_component;GO:0005886//plasma membrane;GO:0016020//membrane;GO:0016021//integral component of membrane;GO:0031224//intrinsic component of membrane;GO:0071944//cell periphery	GO:0015095//magnesium ion transmembrane transporter activity	GO:0015693//magnesium ion transport
VY93_RS02285	488.36	538.4	507.99	1303.11	1294.35	1283.32	5437	5559	5762	19522	21807	18278	dnaB	WP_117274882.1 replicative DNA helicase [Mycoplasmopsis synoviae]	Genetic Information Processing;Cellular Processes	Replication and repair;Cell growth and death	ko03030//DNA replication;ko04112//Cell cycle - Caulobacter	K02314;K02314	GO:0005575//cellular_component;GO:0005622//intracellular anatomical structure;GO:0005657//replication fork;GO:0005694//chromosome;GO:0030894//replisome;GO:0032991//protein-containing complex;GO:0032993//protein-DNA complex;GO:0043226//organelle;GO:0043228//non-membrane-bounded organelle;GO:0043229//intracellular organelle;GO:0043232//intracellular non-membrane-bounded organelle;GO:1990077//primos…	GO:0000166//nucleotide binding;GO:0000287//magnesium ion binding;GO:0003674//molecular_function;GO:0003676//nucleic acid binding;GO:0003677//DNA binding;GO:0003678//DNA helicase activity;GO:0003824//catalytic activity;GO:0004386//helicase activity;GO:0004721//phosphoprotein phosphatase activity;GO:0005488//binding;GO:0005515//protein binding;GO:0005524//ATP binding;GO:0016462//pyrophosphatase act…	GO:0006139//nucleobase-containing compound metabolic process;GO:0006259//DNA metabolic process;GO:0006260//DNA replication;GO:0006261//DNA-dependent DNA replication;GO:0006269//DNA replication, synthesis of RNA primer;GO:0006281//DNA repair;GO:0006725//cellular aromatic compound metabolic process;GO:0006807//nitrogen compound metabolic process;GO:0006996//organelle organization;GO:0008150//biolog…
VY93_RS02290	739.99	755.26	811.42	983.37	1013.4	1019.01	2526	2391	2822	4517	5235	4450	rplI	WP_011283569.1 50S ribosomal protein L9 [Mycoplasmopsis synoviae]	Genetic Information Processing	Translation	ko03010//Ribosome	K02939	GO:0000311//plastid large ribosomal subunit;GO:0005575//cellular_component;GO:0005618//cell wall;GO:0005622//intracellular anatomical structure;GO:0005737//cytoplasm;GO:0005829//cytosol;GO:0005840//ribosome;GO:0005886//plasma membrane;GO:0015934//large ribosomal subunit;GO:0016020//membrane;GO:0022625//cytosolic large ribosomal subunit;GO:0022626//cytosolic ribosome;GO:0030312//external encapsula…	GO:0003674//molecular_function;GO:0003676//nucleic acid binding;GO:0003723//RNA binding;GO:0003735//structural constituent of ribosome;GO:0005198//structural molecule activity;GO:0005488//binding;GO:0019843//rRNA binding;GO:0070180//large ribosomal subunit rRNA binding;GO:0097159//organic cyclic compound binding;GO:1901363//heterocyclic compound binding	GO:0006412//translation;GO:0006518//peptide metabolic process;GO:0006807//nitrogen compound metabolic process;GO:0008150//biological_process;GO:0008152//metabolic process;GO:0009058//biosynthetic process;GO:0009059//macromolecule biosynthetic process;GO:0009987//cellular process;GO:0010467//gene expression;GO:0019538//protein metabolic process;GO:0034641//cellular nitrogen compound metabolic proc…
VY93_RS02295	323.16	349.52	336.05	1161.4	1162.15	1138.37	4910	4925	5202	23745	26721	22127	gdpP	WP_117274883.1 DHH family phosphoesterase [Mycoplasmopsis synoviae]	-	-	-	-	GO:0005575//cellular_component;GO:0005622//intracellular anatomical structure;GO:0005737//cytoplasm;GO:0005840//ribosome;GO:0005886//plasma membrane;GO:0016020//membrane;GO:0016021//integral component of membrane;GO:0031224//intrinsic component of membrane;GO:0032991//protein-containing complex;GO:0043226//organelle;GO:0043228//non-membrane-bounded organelle;GO:0043229//intracellular organelle;GO…	GO:0003674//molecular_function;GO:0003676//nucleic acid binding;GO:0003723//RNA binding;GO:0003735//structural constituent of ribosome;GO:0003824//catalytic activity;GO:0005198//structural molecule activity;GO:0005488//binding;GO:0016787//hydrolase activity;GO:0019843//rRNA binding;GO:0043167//ion binding;GO:0043169//cation binding;GO:0046872//metal ion binding;GO:0097159//organic cyclic compound…	GO:0006412//translation;GO:0006518//peptide metabolic process;GO:0006807//nitrogen compound metabolic process;GO:0008150//biological_process;GO:0008152//metabolic process;GO:0009058//biosynthetic process;GO:0009059//macromolecule biosynthetic process;GO:0009653//anatomical structure morphogenesis;GO:0009987//cellular process;GO:0010467//gene expression;GO:0019538//protein metabolic process;GO:003…
VY93_RS02300	614.99	621.45	608.96	1152.54	1151.24	1154.82	7478	7008	7544	18858	21184	17964	--	WP_081619824.1 hypothetical protein [Mycoplasmopsis synoviae]	-	-	-	-	GO:0009288//bacterial-type flagellum	GO:0003746//translation elongation factor activity;GO:0003774//cytoskeletal motor activity;GO:0005198//structural molecule activity;GO:0005506//iron ion binding;GO:0009055//electron transfer activity;GO:0020037//heme binding	GO:0001539//cilium or flagellum-dependent cell motility;GO:0006414//translational elongation;GO:0071973//bacterial-type flagellum-dependent cell motility
VY93_RS02305	1499.66	1526.16	1543.37	1557.66	1530.86	1550.52	21581	20368	22628	30163	33338	28545	--	WP_225601467.1 hypothetical protein [Mycoplasmopsis synoviae]	-	-	-	-	-	-	-
VY93_RS02310	1251.49	1158.39	1164.78	243.31	277.9	259.21	3574	3068	3389	935	1201	947	--	WP_020003269.1 hypothetical protein [Mycoplasmopsis synoviae]	-	-	-	-	-	-	-
VY93_RS02315	341.07	306.55	316.75	72.96	56.7	55.06	799	666	756	230	201	165	--	WP_020003270.1 hypothetical protein [Mycoplasmopsis synoviae]	-	-	-	-	-	-	-
VY93_RS02320	2353.94	2209.71	2193.53	757.37	756.29	747.74	9821	8550	9324	4252	4775	3991	efp	WP_020003271.1 elongation factor P [Mycoplasmopsis synoviae]	-	-	-	-	GO:0005575//cellular_component;GO:0005622//intracellular anatomical structure;GO:0005737//cytoplasm	GO:0003674//molecular_function;GO:0003676//nucleic acid binding;GO:0003723//RNA binding;GO:0003746//translation elongation factor activity;GO:0005488//binding;GO:0008135//translation factor activity, RNA binding;GO:0097159//organic cyclic compound binding;GO:1901363//heterocyclic compound binding	GO:0006412//translation;GO:0006414//translational elongation;GO:0006518//peptide metabolic process;GO:0006807//nitrogen compound metabolic process;GO:0008150//biological_process;GO:0008152//metabolic process;GO:0009058//biosynthetic process;GO:0009059//macromolecule biosynthetic process;GO:0009987//cellular process;GO:0010467//gene expression;GO:0019538//protein metabolic process;GO:0034641//cell…
VY93_RS02330	569.52	478.37	513.16	689.11	692.57	764.28	2122	1653	1948	3455	3905	3643	--	WP_020003272.1 dUTP diphosphatase [Mycoplasmopsis synoviae]	-	-	-	-	-	-	-
VY93_RS02340	178.45	155.38	157.47	160.94	187.95	181.73	426	344	383	517	679	555	--	WP_020003273.1 winged helix-turn-helix transcriptional regulator [Mycoplasmopsis synoviae]	-	-	-	-	-	GO:0003700//DNA-binding transcription factor activity	GO:0006355//regulation of transcription, DNA-templated
VY93_RS02345	429.68	397.4	401.09	970.52	966.42	986.83	10066	8634	9573	30594	34261	29575	MPN_153	WP_117274884.1 AAA domain-containing protein [Mycoplasmopsis synoviae]	-	-	-	-	GO:0005575//cellular_component;GO:0005886//plasma membrane;GO:0016020//membrane;GO:0016021//integral component of membrane;GO:0031224//intrinsic component of membrane;GO:0071944//cell periphery	GO:0000166//nucleotide binding;GO:0003674//molecular_function;GO:0003678//DNA helicase activity;GO:0003824//catalytic activity;GO:0004386//helicase activity;GO:0004672//protein kinase activity;GO:0005488//binding;GO:0005524//ATP binding;GO:0016462//pyrophosphatase activity;GO:0016787//hydrolase activity;GO:0016817//hydrolase activity, acting on acid anhydrides;GO:0016818//hydrolase activity, acti…	GO:0006281//DNA repair;GO:0006468//protein phosphorylation
VY93_RS02350	206.98	165.42	191.71	139.19	124.49	123.91	568	421	536	514	517	435	--	WP_109537169.1 PTS glucose enzyme IIB subunit [Mycoplasmopsis synoviae]	-	-	-	-	-	GO:0005355//glucose transmembrane transporter activity;GO:0005363//maltose transmembrane transporter activity;GO:0008982//protein-N(PI)-phosphohistidine-sugar phosphotransferase activity;GO:0015144//carbohydrate transmembrane transporter activity;GO:0015572//N-acetylglucosamine transmembrane transporter activity;GO:0015573//beta-glucoside transmembrane transporter activity	GO:0009401//phosphoenolpyruvate-dependent sugar phosphotransferase system;GO:0015759//beta-glucoside transport
VY93_RS02355	471.91	444.68	461.93	290.59	317.97	285.92	1832	1601	1827	1518	1868	1420	--	WP_020003276.1 MscL family protein [Mycoplasmopsis synoviae]	-	-	-	-	GO:0005575//cellular_component;GO:0005886//plasma membrane;GO:0016020//membrane;GO:0016021//integral component of membrane;GO:0031224//intrinsic component of membrane;GO:0071944//cell periphery	GO:0003674//molecular_function;GO:0005215//transporter activity;GO:0008381//mechanosensitive ion channel activity;GO:0015267//channel activity;GO:0022803//passive transmembrane transporter activity;GO:0022836//gated channel activity;GO:0022857//transmembrane transporter activity	GO:0006629//lipid metabolic process;GO:0006810//transport;GO:0006811//ion transport;GO:0006884//cell volume homeostasis;GO:0008150//biological_process;GO:0008361//regulation of cell size;GO:0009987//cellular process;GO:0009992//cellular water homeostasis;GO:0016043//cellular component organization;GO:0019725//cellular homeostasis;GO:0030104//water homeostasis;GO:0032535//regulation of cellular co…
VY93_RS02360	676.35	648.23	656.71	845.29	857.15	848.08	8556	7605	8464	14389	16409	13725	aspS	WP_020003277.1 aspartate--tRNA ligase [Mycoplasmopsis synoviae]	Genetic Information Processing	Translation	ko00970//Aminoacyl-tRNA biosynthesis	K01876	GO:0005575//cellular_component;GO:0005622//intracellular anatomical structure;GO:0005737//cytoplasm	GO:0000049//tRNA binding;GO:0000166//nucleotide binding;GO:0003674//molecular_function;GO:0003676//nucleic acid binding;GO:0003824//catalytic activity;GO:0004812//aminoacyl-tRNA ligase activity;GO:0004815//aspartate-tRNA ligase activity;GO:0004816//asparagine-tRNA ligase activity;GO:0004820//glycine-tRNA ligase activity;GO:0004821//histidine-tRNA ligase activity;GO:0004824//lysine-tRNA ligase act…	GO:0006082//organic acid metabolic process;GO:0006139//nucleobase-containing compound metabolic process;GO:0006399//tRNA metabolic process;GO:0006412//translation;GO:0006418//tRNA aminoacylation for protein translation;GO:0006421//asparaginyl-tRNA aminoacylation;GO:0006422//aspartyl-tRNA aminoacylation;GO:0006426//glycyl-tRNA aminoacylation;GO:0006427//histidyl-tRNA aminoacylation;GO:0006430//lys…
VY93_RS02365	1432.93	1452.11	1400.98	1498.16	1511.77	1507.65	15953	14993	15891	22444	25470	21473	hisS	WP_020003278.1 histidine--tRNA ligase [Mycoplasmopsis synoviae]	Genetic Information Processing	Translation	ko00970//Aminoacyl-tRNA biosynthesis	K01892	GO:0005575//cellular_component;GO:0005622//intracellular anatomical structure;GO:0005737//cytoplasm	GO:0000049//tRNA binding;GO:0000166//nucleotide binding;GO:0003674//molecular_function;GO:0003824//catalytic activity;GO:0003879//ATP phosphoribosyltransferase activity;GO:0004812//aminoacyl-tRNA ligase activity;GO:0004821//histidine-tRNA ligase activity;GO:0005488//binding;GO:0005524//ATP binding;GO:0016874//ligase activity;GO:0016875//ligase activity, forming carbon-oxygen bonds;GO:0017076//pur…	GO:0000105//histidine biosynthetic process;GO:0006082//organic acid metabolic process;GO:0006139//nucleobase-containing compound metabolic process;GO:0006399//tRNA metabolic process;GO:0006412//translation;GO:0006418//tRNA aminoacylation for protein translation;GO:0006427//histidyl-tRNA aminoacylation;GO:0006518//peptide metabolic process;GO:0006520//cellular amino acid metabolic process;GO:00067…
VY93_RS02370	328.12	274.04	280.06	350.68	341.93	353.16	4019	3113	3495	5780	6338	5534	--	WP_020003279.1 hypothetical protein [Mycoplasmopsis synoviae]	-	-	-	-	-	-	-
VY93_RS02375	6.14	4.54	4.19	18.07	17.24	17.08	46.75	32	32.5	185	198.5	166.25	--	WP_020002725.1 IS30 family transposase [Mycoplasmopsis synoviae]	-	-	-	-	-	GO:0003677//DNA binding;GO:0003700//DNA-binding transcription factor activity	GO:0006355//regulation of transcription, DNA-templated
VY93_RS02380	0	0	0	0	0	0	0	0	0	0	0	0	scrFIBM	WP_020002777.1 DNA (cytosine-5-)-methyltransferase [Mycoplasmopsis synoviae]	Metabolism;Metabolism	Global and overview maps;Amino acid metabolism	ko01100//Metabolic pathways;ko00270//Cysteine and methionine metabolism	K00558;K00558	-	GO:0003886//DNA (cytosine-5-)-methyltransferase activity;GO:0008168//methyltransferase activity	GO:0006304//DNA modification
VY93_RS02385	0	0	0	0	0	0	0	0	0	0	0	0	--	WP_036434305.1 DUF262 domain-containing protein [Mycoplasmopsis synoviae]	-	-	-	-	-	-	-
VY93_RS02395	602.88	601.74	570.53	542.31	550.58	545.08	3013	2789	2905	3647	4164	3485	deoC	WP_020002882.1 deoxyribose-phosphate aldolase [Mycoplasmopsis synoviae]	Metabolism;Metabolism	Global and overview maps;Carbohydrate metabolism	ko01100//Metabolic pathways;ko00030//Pentose phosphate pathway	K01619;K01619	GO:0005575//cellular_component;GO:0005622//intracellular anatomical structure;GO:0005737//cytoplasm	GO:0003674//molecular_function;GO:0003824//catalytic activity;GO:0004076//biotin synthase activity;GO:0004139//deoxyribose-phosphate aldolase activity;GO:0004750//ribulose-phosphate 3-epimerase activity;GO:0005488//binding;GO:0016627//oxidoreductase activity, acting on the CH-CH group of donors;GO:0016829//lyase activity;GO:0016830//carbon-carbon lyase activity;GO:0016832//aldehyde-lyase activity…	GO:0000105//histidine biosynthetic process;GO:0005975//carbohydrate metabolic process;GO:0006082//organic acid metabolic process;GO:0006083//acetate metabolic process;GO:0006091//generation of precursor metabolites and energy;GO:0006098//pentose-phosphate shunt;GO:0006113//fermentation;GO:0006139//nucleobase-containing compound metabolic process;GO:0006520//cellular amino acid metabolic process;G…
VY93_RS02400	795.18	830.53	823.06	795.49	834.16	810.19	7682	7441	8101	10341	12195	10013	pdp	WP_020002881.1 thymidine phosphorylase [Mycoplasmopsis synoviae]	Metabolism;Metabolism	Global and overview maps;Nucleotide metabolism	ko01100//Metabolic pathways;ko00240//Pyrimidine metabolism	K00756;K00756	GO:0005575//cellular_component;GO:0005622//intracellular anatomical structure;GO:0005737//cytoplasm;GO:0005829//cytosol	GO:0000166//nucleotide binding;GO:0003674//molecular_function;GO:0003824//catalytic activity;GO:0004048//anthranilate phosphoribosyltransferase activity;GO:0004645//1,4-alpha-oligoglucan phosphorylase activity;GO:0005488//binding;GO:0005524//ATP binding;GO:0009032//thymidine phosphorylase activity;GO:0016154//pyrimidine-nucleoside phosphorylase activity;GO:0016301//kinase activity;GO:0016740//tra…	GO:0000162//tryptophan biosynthetic process;GO:0005975//carbohydrate metabolic process;GO:0006015//5-phosphoribose 1-diphosphate biosynthetic process;GO:0006139//nucleobase-containing compound metabolic process;GO:0006206//pyrimidine nucleobase metabolic process;GO:0006213//pyrimidine nucleoside metabolic process;GO:0006725//cellular aromatic compound metabolic process;GO:0006793//phosphorus meta…
VY93_RS02405	1236.71	1260.92	1297.51	714.21	708.04	725.07	6429	6079	6872	4996	5570	4822	deoD	WP_011283588.1 purine-nucleoside phosphorylase [Mycoplasmopsis synoviae]	Metabolism;Metabolism;Metabolism;Metabolism	Global and overview maps;Global and overview maps;Nucleotide metabolism;Metabolism of cofactors and vitamins	ko01100//Metabolic pathways;ko01110//Biosynthesis of secondary metabolites;ko00230//Purine metabolism;ko00760//Nicotinate and nicotinamide metabolism	K03784;K03784;K03784;K03784	GO:0005575//cellular_component;GO:0005622//intracellular anatomical structure;GO:0005737//cytoplasm;GO:0005829//cytosol	GO:0003674//molecular_function;GO:0003824//catalytic activity;GO:0004731//purine-nucleoside phosphorylase activity;GO:0005488//binding;GO:0005515//protein binding;GO:0008782//adenosylhomocysteine nucleosidase activity;GO:0008930//methylthioadenosine nucleosidase activity;GO:0016740//transferase activity;GO:0016757//glycosyltransferase activity;GO:0016763//pentosyltransferase activity;GO:0042802//…	GO:0006139//nucleobase-containing compound metabolic process;GO:0006152//purine nucleoside catabolic process;GO:0006725//cellular aromatic compound metabolic process;GO:0006807//nitrogen compound metabolic process;GO:0006950//response to stress;GO:0006974//cellular response to DNA damage stimulus;GO:0008150//biological_process;GO:0008152//metabolic process;GO:0009056//catabolic process;GO:0009116…
VY93_RS02410	243.18	221.42	235.41	176.94	177.29	176.42	1530	1292	1509	1498	1688	1420	mutM	WP_020002880.1 bifunctional DNA-formamidopyrimidine glycosylase/DNA-(apurinic or apyrimidinic site) lyase [Mycoplasmopsis synoviae]	Genetic Information Processing	Replication and repair	ko03410//Base excision repair	K10563	GO:0005737//cytoplasm;GO:0022627//cytosolic small ribosomal subunit	GO:0000702//oxidized base lesion DNA N-glycosylase activity;GO:0003674//molecular_function;GO:0003676//nucleic acid binding;GO:0003677//DNA binding;GO:0003684//damaged DNA binding;GO:0003735//structural constituent of ribosome;GO:0003824//catalytic activity;GO:0003906//DNA-(apurinic or apyrimidinic site) endonuclease activity;GO:0005488//binding;GO:0008270//zinc ion binding;GO:0008534//oxidized p…	GO:0006139//nucleobase-containing compound metabolic process;GO:0006259//DNA metabolic process;GO:0006281//DNA repair;GO:0006284//base-excision repair;GO:0006289//nucleotide-excision repair;GO:0006412//translation;GO:0006725//cellular aromatic compound metabolic process;GO:0006807//nitrogen compound metabolic process;GO:0006950//response to stress;GO:0006974//cellular response to DNA damage stimu…
VY93_RS02415	4.84	6.86	3.75	33.69	36.35	33.44	19	25	15	178	216	168	--	WP_117274885.1 isochorismatase family protein [Mycoplasmopsis synoviae]	-	-	-	-	-	-	-
VY93_RS02420	30.72	15.59	14.55	3.22	5.97	3.67	85	40	41	12	25	13	--	WP_020002878.1 hypothetical protein [Mycoplasmopsis synoviae]	-	-	-	-	-	-	-
VY93_RS02425	22.78	17.33	18.7	118.28	119.18	120.75	214	151	179	1495	1694	1451	--	WP_011283591.1 hypothetical protein [Mycoplasmopsis synoviae]	Metabolism;Metabolism;Metabolism;Metabolism;Metabolism;Metabolism;Metabolism;Metabolism	Global and overview maps;Global and overview maps;Global and overview maps;Global and overview maps;Carbohydrate metabolism;Carbohydrate metabolism;Carbohydrate metabolism;Carbohydrate metabolism	ko01100//Metabolic pathways;ko01110//Biosynthesis of secondary metabolites;ko01120//Microbial metabolism in diverse environments;ko01200//Carbon metabolism;ko00010//Glycolysis / Gluconeogenesis;ko00030//Pentose phosphate pathway;ko00520//Amino sugar and nucleotide sugar metabolism;ko00500//Starch and sucrose metabolism	K01810;K01810;K01810;K01810;K01810;K01810;K01810;K01810	GO:0005575//cellular_component;GO:0005622//intracellular anatomical structure;GO:0005737//cytoplasm	GO:0003674//molecular_function;GO:0003824//catalytic activity;GO:0004347//glucose-6-phosphate isomerase activity;GO:0016853//isomerase activity;GO:0016860//intramolecular oxidoreductase activity;GO:0016861//intramolecular oxidoreductase activity, interconverting aldoses and ketoses	GO:0005975//carbohydrate metabolic process;GO:0005996//monosaccharide metabolic process;GO:0006006//glucose metabolic process;GO:0006082//organic acid metabolic process;GO:0006090//pyruvate metabolic process;GO:0006091//generation of precursor metabolites and energy;GO:0006094//gluconeogenesis;GO:0006096//glycolytic process;GO:0006139//nucleobase-containing compound metabolic process;GO:0006163//…
VY93_RS02430	22.82	21.97	20.4	29.68	25.04	32.49	56	50	51	98	93	102	--	WP_109537180.1 hypothetical protein [Mycoplasmopsis synoviae]	-	-	-	-	-	-	-
VY93_RS02435	63.17	60.41	64.04	231.25	237.27	242.61	637	565	658	3138	3621	3130	glyQS	WP_020002876.1 glycine--tRNA ligase [Mycoplasmopsis synoviae]	Genetic Information Processing	Translation	ko00970//Aminoacyl-tRNA biosynthesis	K01880	GO:0005575//cellular_component;GO:0005622//intracellular anatomical structure;GO:0005737//cytoplasm;GO:0009345//glycine-tRNA ligase complex;GO:0030288//outer membrane-bounded periplasmic space;GO:0031362//anchored component of external side of plasma membrane;GO:0032991//protein-containing complex;GO:0055052//ATP-binding cassette (ABC) transporter complex, substrate-binding subunit-containing;GO:…	GO:0000166//nucleotide binding;GO:0000287//magnesium ion binding;GO:0003674//molecular_function;GO:0003824//catalytic activity;GO:0004812//aminoacyl-tRNA ligase activity;GO:0004820//glycine-tRNA ligase activity;GO:0004821//histidine-tRNA ligase activity;GO:0004827//proline-tRNA ligase activity;GO:0004829//threonine-tRNA ligase activity;GO:0005488//binding;GO:0005515//protein binding;GO:0005524//A…	GO:0006082//organic acid metabolic process;GO:0006139//nucleobase-containing compound metabolic process;GO:0006399//tRNA metabolic process;GO:0006412//translation;GO:0006418//tRNA aminoacylation for protein translation;GO:0006426//glycyl-tRNA aminoacylation;GO:0006427//histidyl-tRNA aminoacylation;GO:0006433//prolyl-tRNA aminoacylation;GO:0006435//threonyl-tRNA aminoacylation;GO:0006518//peptide …
VY93_RS02440	39.64	40.54	40.55	318.06	306.21	317.94	543	515	566	5863	6348	5572	dnaG	WP_026365162.1 DNA primase [Mycoplasmopsis synoviae]	Genetic Information Processing	Replication and repair	ko03030//DNA replication	K02316	GO:0005575//cellular_component;GO:0005622//intracellular anatomical structure;GO:0005657//replication fork;GO:0005694//chromosome;GO:0030894//replisome;GO:0032991//protein-containing complex;GO:0032993//protein-DNA complex;GO:0043226//organelle;GO:0043228//non-membrane-bounded organelle;GO:0043229//intracellular organelle;GO:0043232//intracellular non-membrane-bounded organelle;GO:1990077//primos…	GO:0003674//molecular_function;GO:0003676//nucleic acid binding;GO:0003677//DNA binding;GO:0003824//catalytic activity;GO:0003896//DNA primase activity;GO:0003899//DNA-directed 5'-3' RNA polymerase activity;GO:0005488//binding;GO:0008270//zinc ion binding;GO:0016740//transferase activity;GO:0016772//transferase activity, transferring phosphorus-containing groups;GO:0016779//nucleotidyltransferase…	GO:0006139//nucleobase-containing compound metabolic process;GO:0006259//DNA metabolic process;GO:0006260//DNA replication;GO:0006261//DNA-dependent DNA replication;GO:0006269//DNA replication, synthesis of RNA primer;GO:0006725//cellular aromatic compound metabolic process;GO:0006807//nitrogen compound metabolic process;GO:0008150//biological_process;GO:0008152//metabolic process;GO:0009058//bio…
VY93_RS02455	31.51	32.47	31.1	419.87	429.11	409.48	180	172	181	3227	3709	2992	MYPU_4560	WP_117274886.1 Nif3-like dinuclear metal center hexameric protein [Mycoplasmopsis synoviae]	Metabolism;Metabolism	Global and overview maps;Metabolism of cofactors and vitamins	ko01100//Metabolic pathways;ko00790//Folate biosynthesis	K22391;K22391	GO:0005737//cytoplasm	GO:0003674//molecular_function;GO:0005488//binding;GO:0043167//ion binding;GO:0043169//cation binding;GO:0046872//metal ion binding;GO:0051540//metal cluster binding	GO:0008150//biological_process
VY93_RS02465	1117.64	1123.38	1078.7	1328.21	1312.74	1326.12	97673	91048	96044	156193	173610	148261	--	WP_020002871.1 GDSL-type esterase/lipase family protein [Mycoplasmopsis synoviae]	-	-	-	-	-	GO:0003677//DNA binding	-
VY93_RS02500	2765.21	2422.13	2527.42	4615.52	4576.72	4911.67	19989	16238	18614	44896	50066	45422	ldh	WP_011283600.1 L-lactate dehydrogenase [Mycoplasmopsis synoviae]	Metabolism;Metabolism;Metabolism;Metabolism;Metabolism;Metabolism;Metabolism	Global and overview maps;Global and overview maps;Global and overview maps;Carbohydrate metabolism;Carbohydrate metabolism;Amino acid metabolism;Carbohydrate metabolism	ko01100//Metabolic pathways;ko01110//Biosynthesis of secondary metabolites;ko01120//Microbial metabolism in diverse environments;ko00010//Glycolysis / Gluconeogenesis;ko00620//Pyruvate metabolism;ko00270//Cysteine and methionine metabolism;ko00640//Propanoate metabolism	K00016;K00016;K00016;K00016;K00016;K00016;K00016	GO:0005575//cellular_component;GO:0005622//intracellular anatomical structure;GO:0005737//cytoplasm	GO:0003674//molecular_function;GO:0003824//catalytic activity;GO:0004457//lactate dehydrogenase activity;GO:0004459//L-lactate dehydrogenase activity;GO:0016491//oxidoreductase activity;GO:0016614//oxidoreductase activity, acting on CH-OH group of donors;GO:0016616//oxidoreductase activity, acting on the CH-OH group of donors, NAD or NADP as acceptor;GO:0030060//L-malate dehydrogenase activity;GO…	GO:0005975//carbohydrate metabolic process;GO:0006082//organic acid metabolic process;GO:0006099//tricarboxylic acid cycle;GO:0006813//potassium ion transport;GO:0008150//biological_process;GO:0008152//metabolic process;GO:0009987//cellular process;GO:0019439//aromatic compound catabolic process;GO:0019752//carboxylic acid metabolic process;GO:0043436//oxoacid metabolic process;GO:0044237//cellul…
VY93_RS02505	842.62	805.6	807.04	8779.97	8723.8	8897.13	13310.1	11801.7	12988.1	186624	208537	179794	--	WP_046128344.1 putative immunoglobulin-blocking virulence protein [Mycoplasmopsis synoviae]	-	-	-	-	-	GO:0005515//protein binding	-
VY93_RS02510	477.23	521.68	494.52	2657.43	2682.05	2651.71	8486	8603	8959	63586	72172	60322	UU045	WP_046128345.1 DUF31 family protein [Mycoplasmopsis synoviae]	-	-	-	-	-	GO:0003723//RNA binding;GO:0003724//RNA helicase activity;GO:0005524//ATP binding;GO:0030983//mismatched DNA binding	GO:0006259//DNA metabolic process
VY93_RS02515	174.83	165.15	151.69	889.92	920.97	899.94	1767	1548	1562	12103	14086	11636	atpD2	WP_020002815.1 F0F1 ATP synthase subunit beta [Mycoplasmopsis synoviae]	Metabolism;Metabolism;Metabolism	Global and overview maps;Energy metabolism;Energy metabolism	ko01100//Metabolic pathways;ko00190//Oxidative phosphorylation;ko00195//Photosynthesis	K02112;K02112;K02112	GO:0000275//mitochondrial proton-transporting ATP synthase complex, catalytic sector F(1);GO:0009288//bacterial-type flagellum;GO:0016469//proton-transporting two-sector ATPase complex;GO:0016471//vacuolar proton-transporting V-type ATPase complex;GO:0030257//type III protein secretion system complex;GO:0045261//proton-transporting ATP synthase complex, catalytic core F(1);GO:0045262//plasma memb…	GO:0003677//DNA binding;GO:0003723//RNA binding;GO:0003724//RNA helicase activity;GO:0004386//helicase activity;GO:0005524//ATP binding;GO:0008186//ATP-dependent activity, acting on RNA;GO:0008553//P-type proton-exporting transporter activity;GO:0009378//four-way junction helicase activity;GO:0016787//hydrolase activity;GO:0016887//ATP hydrolysis activity;GO:0018835//carbon phosphorus lyase activ…	GO:0001539//cilium or flagellum-dependent cell motility;GO:0006281//DNA repair;GO:0006310//DNA recombination;GO:0006353//DNA-templated transcription, termination;GO:0015986//ATP synthesis coupled proton transport;GO:0019634//organic phosphonate metabolic process;GO:0030254//protein secretion by the type III secretion system
VY93_RS02520	129.68	126.78	118.82	797.21	809.41	804.93	1490	1351	1391	12326	14074	11832	atpA2	WP_020002816.1 ATP F0F1 synthase subunit alpha [Mycoplasmopsis synoviae]	Metabolism;Metabolism;Metabolism	Global and overview maps;Energy metabolism;Energy metabolism	ko01100//Metabolic pathways;ko00190//Oxidative phosphorylation;ko00195//Photosynthesis	K02111;K02111;K02111	GO:0000275//mitochondrial proton-transporting ATP synthase complex, catalytic sector F(1);GO:0009288//bacterial-type flagellum;GO:0016469//proton-transporting two-sector ATPase complex;GO:0016471//vacuolar proton-transporting V-type ATPase complex;GO:0030257//type III protein secretion system complex;GO:0042729//DASH complex;GO:0045261//proton-transporting ATP synthase complex, catalytic core F(1…	GO:0004386//helicase activity;GO:0005524//ATP binding;GO:0008186//ATP-dependent activity, acting on RNA;GO:0008553//P-type proton-exporting transporter activity;GO:0016887//ATP hydrolysis activity;GO:0046933//proton-transporting ATP synthase activity, rotational mechanism;GO:0046961//proton-transporting ATPase activity, rotational mechanism	GO:0000278//mitotic cell cycle;GO:0001539//cilium or flagellum-dependent cell motility;GO:0006353//DNA-templated transcription, termination;GO:0015986//ATP synthesis coupled proton transport;GO:0030254//protein secretion by the type III secretion system
VY93_RS02525	203.13	199.66	192.82	633.31	635.79	627.56	3041	2772	2941	12758	14404	12019	--	WP_020002817.1 hypothetical protein [Mycoplasmopsis synoviae]	-	-	-	-	GO:0016020//membrane	GO:0008948//oxaloacetate decarboxylase activity;GO:0015081//sodium ion transmembrane transporter activity	GO:0036376//sodium ion export across plasma membrane
VY93_RS02530	1.46	0.63	0.29	208.34	215.26	205.18	5	2	1	957	1112	896	--	WP_020002818.1 hypothetical protein [Mycoplasmopsis synoviae]	-	-	-	-	-	-	-
VY93_RS02535	4.1	3.28	2.24	37.15	36.75	40.02	27	20	15	329	366	337	UU050	WP_020002819.1 F0F1 ATP synthase subunit gamma [Mycoplasmopsis synoviae]	-	-	-	-	GO:0045261//proton-transporting ATP synthase complex, catalytic core F(1)	GO:0046933//proton-transporting ATP synthase activity, rotational mechanism	GO:0015986//ATP synthesis coupled proton transport
VY93_RS02540	0.55	1.19	1.35	6.33	8.9	6.23	2	4	5	31	49	29	--	WP_117274887.1 DUF2714 domain-containing protein [Mycoplasmopsis synoviae]	-	-	-	-	-	-	-
VY93_RS02550	377.51	341.88	342.29	1390.11	1391.33	1429.88	5836.86	4902.33	5391.86	28921.7	32554.2	28283	UU044	WP_046128346.1 putative immunoglobulin-blocking virulence protein [Mycoplasmopsis synoviae]	-	-	-	-	GO:0016020//membrane	GO:0005515//protein binding	-
VY93_RS02560	196.06	174.79	165.98	954.73	950.77	971.35	6894	5700	5946	45173	50591	43694	--	WP_020002761.1 hypothetical protein [Mycoplasmopsis synoviae]	-	-	-	-	-	-	-
VY93_RS02580	0	0	0	0	0	0	0	0	0	0	0	0	dpnB	WP_026365133.1 type II restriction endonuclease [Mycoplasmopsis synoviae]	-	-	-	-	GO:0009379//Holliday junction helicase complex	GO:0003677//DNA binding;GO:0009036//type II site-specific deoxyribonuclease activity;GO:0009378//four-way junction helicase activity	GO:0006310//DNA recombination;GO:0009307//DNA restriction-modification system;GO:0042254//ribosome biogenesis
VY93_RS02585	0	0	0	0	0	0	0	0	0	0	0	0	llaDCHIA	WP_020002750.1 Dam family site-specific DNA-(adenine-N6)-methyltransferase [Mycoplasmopsis synoviae]	Genetic Information Processing	Replication and repair	ko03430//Mismatch repair	K06223	GO:0000275//mitochondrial proton-transporting ATP synthase complex, catalytic sector F(1);GO:0045261//proton-transporting ATP synthase complex, catalytic core F(1);GO:0045262//plasma membrane proton-transporting ATP synthase complex, catalytic core F(1)	GO:0009007//site-specific DNA-methyltransferase (adenine-specific) activity;GO:0046933//proton-transporting ATP synthase activity, rotational mechanism;GO:0052913//16S rRNA (guanine(966)-N(2))-methyltransferase activity	GO:0006306//DNA methylation;GO:0015986//ATP synthesis coupled proton transport;GO:0031167//rRNA methylation;GO:0032775//DNA methylation on adenine
VY93_RS02605	1326.58	1339.8	1404.72	177.65	168.25	168.36	2131	1996	2299	384	409	346	rpmE	WP_011283615.1 50S ribosomal protein L31 [Mycoplasmopsis synoviae]	Genetic Information Processing	Translation	ko03010//Ribosome	K02909	GO:0000315//organellar large ribosomal subunit;GO:0005575//cellular_component;GO:0005622//intracellular anatomical structure;GO:0005737//cytoplasm;GO:0005829//cytosol;GO:0005840//ribosome;GO:0015934//large ribosomal subunit;GO:0022625//cytosolic large ribosomal subunit;GO:0022626//cytosolic ribosome;GO:0032991//protein-containing complex;GO:0043226//organelle;GO:0043228//non-membrane-bounded orga…	GO:0000049//tRNA binding;GO:0003674//molecular_function;GO:0003676//nucleic acid binding;GO:0003677//DNA binding;GO:0003723//RNA binding;GO:0003735//structural constituent of ribosome;GO:0005198//structural molecule activity;GO:0005488//binding;GO:0008270//zinc ion binding;GO:0008901//ferredoxin hydrogenase activity;GO:0016151//nickel cation binding;GO:0019843//rRNA binding;GO:0043167//ion bindin…	GO:0006412//translation;GO:0006464//cellular protein modification process;GO:0006518//peptide metabolic process;GO:0006807//nitrogen compound metabolic process;GO:0008150//biological_process;GO:0008152//metabolic process;GO:0009058//biosynthetic process;GO:0009059//macromolecule biosynthetic process;GO:0009987//cellular process;GO:0010467//gene expression;GO:0019538//protein metabolic process;GO:…
VY93_RS02610	783.92	800.82	803.75	742.62	779.69	777.96	3498	3314	3654	4459	5265	4441	rpsD	WP_020003001.1 30S ribosomal protein S4 [Mycoplasmopsis synoviae]	Genetic Information Processing	Translation	ko03010//Ribosome	K02986	GO:0000314//organellar small ribosomal subunit;GO:0005575//cellular_component;GO:0005622//intracellular anatomical structure;GO:0005737//cytoplasm;GO:0005840//ribosome;GO:0015935//small ribosomal subunit;GO:0022627//cytosolic small ribosomal subunit;GO:0030095//chloroplast photosystem II;GO:0030096//plasma membrane-derived thylakoid photosystem II;GO:0032991//protein-containing complex;GO:0043226…	GO:0003674//molecular_function;GO:0003676//nucleic acid binding;GO:0003723//RNA binding;GO:0003735//structural constituent of ribosome;GO:0005198//structural molecule activity;GO:0005488//binding;GO:0019843//rRNA binding;GO:0097159//organic cyclic compound binding;GO:1901363//heterocyclic compound binding	GO:0006412//translation;GO:0006417//regulation of translation;GO:0006450//regulation of translational fidelity;GO:0006518//peptide metabolic process;GO:0006807//nitrogen compound metabolic process;GO:0008150//biological_process;GO:0008152//metabolic process;GO:0009058//biosynthetic process;GO:0009059//macromolecule biosynthetic process;GO:0009889//regulation of biosynthetic process;GO:0009891//po…
VY93_RS02615	570.37	458.34	488.79	402.3	389.77	382.37	3105	2314	2711	2947	3211	2663	--	WP_109537196.1 hypothetical protein [Mycoplasmopsis synoviae]	-	-	-	-	GO:0016021//integral component of membrane	-	-
VY93_RS02620	124.19	115.45	112.43	161.45	158.17	175.18	399	344	368	698	769	720	smpB	WP_011283618.1 SsrA-binding protein [Mycoplasmopsis synoviae]	-	-	-	-	GO:0005575//cellular_component;GO:0005622//intracellular anatomical structure;GO:0005737//cytoplasm;GO:0005829//cytosol	GO:0003674//molecular_function;GO:0003676//nucleic acid binding;GO:0003723//RNA binding;GO:0005488//binding;GO:0019843//rRNA binding;GO:0097159//organic cyclic compound binding;GO:1901363//heterocyclic compound binding	GO:0006450//regulation of translational fidelity;GO:0006464//cellular protein modification process;GO:0006807//nitrogen compound metabolic process;GO:0008150//biological_process;GO:0008152//metabolic process;GO:0009653//anatomical structure morphogenesis;GO:0009987//cellular process;GO:0019538//protein metabolic process;GO:0030154//cell differentiation;GO:0030435//sporulation resulting in formati…
VY93_RS02625	1253.45	1143.05	1208.56	2947.22	2995.42	3085.17	13871	11731	13626	43887	50163	43677	mhp246	WP_026365179.1 MFS transporter [Mycoplasmopsis synoviae]	-	-	-	-	GO:0005575//cellular_component;GO:0005886//plasma membrane;GO:0005887//integral component of plasma membrane;GO:0016020//membrane;GO:0016021//integral component of membrane;GO:0019867//outer membrane;GO:0031224//intrinsic component of membrane;GO:0071944//cell periphery	GO:0022857//transmembrane transporter activity;GO:0042910//xenobiotic transmembrane transporter activity	GO:0042908//xenobiotic transport;GO:0055085//transmembrane transport
VY93_RS02630	101.24	111.03	101.78	1344.9	1395.49	1427.96	1109	1128	1136	19825	23134	20012	MG225	WP_020003004.1 APC family permease [Mycoplasmopsis synoviae]	-	-	-	-	GO:0005887//integral component of plasma membrane;GO:0016020//membrane	GO:0005275//amine transmembrane transporter activity;GO:0022857//transmembrane transporter activity;GO:0043858//arginine:ornithine antiporter activity	GO:0006527//arginine catabolic process;GO:0006811//ion transport;GO:0009103//lipopolysaccharide biosynthetic process;GO:0015837//amine transport;GO:0055085//transmembrane transport
VY93_RS02635	692.8	680.53	711.85	2696.85	2666.24	2672.13	6662	6069	6974	34896	38799	32872	pgi	WP_020003005.1 glucose-6-phosphate isomerase [Mycoplasmopsis synoviae]	Metabolism;Metabolism;Metabolism;Metabolism;Metabolism;Metabolism;Metabolism;Metabolism	Global and overview maps;Global and overview maps;Global and overview maps;Global and overview maps;Carbohydrate metabolism;Carbohydrate metabolism;Carbohydrate metabolism;Carbohydrate metabolism	ko01100//Metabolic pathways;ko01110//Biosynthesis of secondary metabolites;ko01120//Microbial metabolism in diverse environments;ko01200//Carbon metabolism;ko00010//Glycolysis / Gluconeogenesis;ko00030//Pentose phosphate pathway;ko00520//Amino sugar and nucleotide sugar metabolism;ko00500//Starch and sucrose metabolism	K01810;K01810;K01810;K01810;K01810;K01810;K01810;K01810	GO:0005575//cellular_component;GO:0005622//intracellular anatomical structure;GO:0005737//cytoplasm	GO:0003674//molecular_function;GO:0003824//catalytic activity;GO:0003872//6-phosphofructokinase activity;GO:0004347//glucose-6-phosphate isomerase activity;GO:0016853//isomerase activity;GO:0016860//intramolecular oxidoreductase activity;GO:0016861//intramolecular oxidoreductase activity, interconverting aldoses and ketoses	GO:0005975//carbohydrate metabolic process;GO:0005996//monosaccharide metabolic process;GO:0006006//glucose metabolic process;GO:0006082//organic acid metabolic process;GO:0006090//pyruvate metabolic process;GO:0006091//generation of precursor metabolites and energy;GO:0006094//gluconeogenesis;GO:0006096//glycolytic process;GO:0006139//nucleobase-containing compound metabolic process;GO:0006163//…
VY93_RS02640	1029.41	1167.38	1029.58	1720.85	1699.48	1693.04	34290	36063	34941	77134	85668	72147	rpoC	WP_020003006.1 DNA-directed RNA polymerase subunit beta' [Mycoplasmopsis synoviae]	Genetic Information Processing	Transcription	ko03020//RNA polymerase	K03046	GO:0000345//cytosolic DNA-directed RNA polymerase complex;GO:0000428//DNA-directed RNA polymerase complex;GO:0005575//cellular_component;GO:0005622//intracellular anatomical structure;GO:0030880//RNA polymerase complex;GO:0032991//protein-containing complex;GO:0061695//transferase complex, transferring phosphorus-containing groups;GO:1902494//catalytic complex;GO:1990234//transferase complex	GO:0003674//molecular_function;GO:0003676//nucleic acid binding;GO:0003677//DNA binding;GO:0003824//catalytic activity;GO:0003899//DNA-directed 5'-3' RNA polymerase activity;GO:0005488//binding;GO:0016740//transferase activity;GO:0016772//transferase activity, transferring phosphorus-containing groups;GO:0016779//nucleotidyltransferase activity;GO:0034062//5'-3' RNA polymerase activity;GO:0097159…	GO:0006139//nucleobase-containing compound metabolic process;GO:0006351//transcription, DNA-templated;GO:0006725//cellular aromatic compound metabolic process;GO:0006807//nitrogen compound metabolic process;GO:0008150//biological_process;GO:0008152//metabolic process;GO:0009058//biosynthetic process;GO:0009059//macromolecule biosynthetic process;GO:0009987//cellular process;GO:0010467//gene expre…
VY93_RS02645	676.94	777.13	675.25	1697.47	1693.74	1652.41	18169	19344	18465	61307	68795	56738	rpoB	WP_026365181.1 DNA-directed RNA polymerase subunit beta [Mycoplasmopsis synoviae]	Genetic Information Processing	Transcription	ko03020//RNA polymerase	K03043	GO:0000345//cytosolic DNA-directed RNA polymerase complex;GO:0000428//DNA-directed RNA polymerase complex;GO:0005575//cellular_component;GO:0005618//cell wall;GO:0005622//intracellular anatomical structure;GO:0005737//cytoplasm;GO:0005829//cytosol;GO:0005886//plasma membrane;GO:0016020//membrane;GO:0030312//external encapsulating structure;GO:0030880//RNA polymerase complex;GO:0032991//protein-co…	GO:0001882//nucleoside binding;GO:0003674//molecular_function;GO:0003676//nucleic acid binding;GO:0003677//DNA binding;GO:0003824//catalytic activity;GO:0003899//DNA-directed 5'-3' RNA polymerase activity;GO:0005488//binding;GO:0016740//transferase activity;GO:0016772//transferase activity, transferring phosphorus-containing groups;GO:0016779//nucleotidyltransferase activity;GO:0032549//ribonucle…	GO:0006139//nucleobase-containing compound metabolic process;GO:0006351//transcription, DNA-templated;GO:0006725//cellular aromatic compound metabolic process;GO:0006807//nitrogen compound metabolic process;GO:0008150//biological_process;GO:0008152//metabolic process;GO:0009058//biosynthetic process;GO:0009059//macromolecule biosynthetic process;GO:0009987//cellular process;GO:0010467//gene expre…
VY93_RS02650	1992.88	1937.33	1960.57	4167.68	4118.97	4236.28	10849	9781	10874	30530	33933	29503	tpiA	WP_011283624.1 triose-phosphate isomerase [Mycoplasmopsis synoviae]	Metabolism;Metabolism;Metabolism;Metabolism;Metabolism;Metabolism;Metabolism;Metabolism;Metabolism	Global and overview maps;Global and overview maps;Global and overview maps;Global and overview maps;Carbohydrate metabolism;Global and overview maps;Energy metabolism;Carbohydrate metabolism;Carbohydrate metabolism	ko01100//Metabolic pathways;ko01110//Biosynthesis of secondary metabolites;ko01120//Microbial metabolism in diverse environments;ko01200//Carbon metabolism;ko00010//Glycolysis / Gluconeogenesis;ko01230//Biosynthesis of amino acids;ko00710//Carbon fixation in photosynthetic organisms;ko00051//Fructose and mannose metabolism;ko00562//Inositol phosphate metabolism	K01803;K01803;K01803;K01803;K01803;K01803;K01803;K01803;K01803	GO:0005575//cellular_component;GO:0005622//intracellular anatomical structure;GO:0005737//cytoplasm;GO:0005829//cytosol	GO:0003674//molecular_function;GO:0003824//catalytic activity;GO:0004807//triose-phosphate isomerase activity;GO:0016853//isomerase activity;GO:0016860//intramolecular oxidoreductase activity;GO:0016861//intramolecular oxidoreductase activity, interconverting aldoses and ketoses	GO:0005975//carbohydrate metabolic process;GO:0005996//monosaccharide metabolic process;GO:0006006//glucose metabolic process;GO:0006066//alcohol metabolic process;GO:0006071//glycerol metabolic process;GO:0006081//cellular aldehyde metabolic process;GO:0006082//organic acid metabolic process;GO:0006090//pyruvate metabolic process;GO:0006091//generation of precursor metabolites and energy;GO:0006…
VY93_RS02660	6851.77	4955.33	5603.36	539.46	612.96	644.73	14064	9433	11718	1490	1904	1693	--	WP_011283626.1 HU family DNA-binding protein [Mycoplasmopsis synoviae]	-	-	-	-	-	GO:0003677//DNA binding;GO:0042834//peptidoglycan binding	GO:0006310//DNA recombination;GO:0006355//regulation of transcription, DNA-templated;GO:0006417//regulation of translation
VY93_RS02665	264.27	242.2	256.63	202.27	199.21	203.39	3573	3037	3535	3680	4076	3518	lepA	WP_020003008.1 translation elongation factor 4 [Mycoplasmopsis synoviae]	-	-	-	-	GO:0005575//cellular_component;GO:0005737//cytoplasm;GO:0005886//plasma membrane;GO:0016020//membrane;GO:0071944//cell periphery	GO:0000166//nucleotide binding;GO:0001882//nucleoside binding;GO:0001883//purine nucleoside binding;GO:0003674//molecular_function;GO:0003743//translation initiation factor activity;GO:0003746//translation elongation factor activity;GO:0003747//translation release factor activity;GO:0003824//catalytic activity;GO:0003924//GTPase activity;GO:0004781//sulfate adenylyltransferase (ATP) activity;GO:0…	GO:0000103//sulfate assimilation;GO:0001514//selenocysteine incorporation;GO:0006412//translation;GO:0006413//translational initiation;GO:0006414//translational elongation;GO:0006415//translational termination;GO:0006464//cellular protein modification process;GO:0006518//peptide metabolic process;GO:0006807//nitrogen compound metabolic process;GO:0006950//response to stress;GO:0008150//biological…
VY93_RS02670	14.5	12.79	14.66	19.27	21.78	18.2	33	27	34	59	75	53	yvyE	WP_225597311.1 YigZ family protein [Mycoplasmopsis synoviae]	-	-	-	-	-	-	-
VY93_RS02675	209.47	183.81	179.81	334.82	327.34	337.42	2519	2050	2203	5418	5957	5191	--	WP_036434160.1 DUF2130 domain-containing protein [Mycoplasmopsis synoviae]	-	-	-	-	-	-	GO:0070206//protein trimerization
VY93_RS02680	268.74	280.67	266.23	606.11	603.64	602.2	2896	2805	2923	8789	9844	8302	proS	WP_020003011.1 proline--tRNA ligase [Mycoplasmopsis synoviae]	Genetic Information Processing	Translation	ko00970//Aminoacyl-tRNA biosynthesis	K01881	GO:0005575//cellular_component;GO:0005622//intracellular anatomical structure;GO:0005737//cytoplasm;GO:0009345//glycine-tRNA ligase complex;GO:0045250//cytosolic pyruvate dehydrogenase complex	GO:0000166//nucleotide binding;GO:0003674//molecular_function;GO:0003824//catalytic activity;GO:0004739//pyruvate dehydrogenase (acetyl-transferring) activity;GO:0004812//aminoacyl-tRNA ligase activity;GO:0004820//glycine-tRNA ligase activity;GO:0004821//histidine-tRNA ligase activity;GO:0004827//proline-tRNA ligase activity;GO:0004828//serine-tRNA ligase activity;GO:0004829//threonine-tRNA ligas…	GO:0006082//organic acid metabolic process;GO:0006086//acetyl-CoA biosynthetic process from pyruvate;GO:0006139//nucleobase-containing compound metabolic process;GO:0006399//tRNA metabolic process;GO:0006412//translation;GO:0006418//tRNA aminoacylation for protein translation;GO:0006426//glycyl-tRNA aminoacylation;GO:0006427//histidyl-tRNA aminoacylation;GO:0006433//prolyl-tRNA aminoacylation;GO:…
VY93_RS02695	67.9	54.07	61.42	99.93	102.64	106.49	153	113	141	303	350	307	--	WP_020003012.1 hypothetical protein [Mycoplasmopsis synoviae]	-	-	-	-	-	-	-
VY93_RS02700	164.46	145.95	159.5	407.8	425.51	433.83	921	758	910	3073	3606	3108	pgsA	WP_117274888.1 CDP-diacylglycerol--glycerol-3-phosphate 3-phosphatidyltransferase [Mycoplasmopsis synoviae]	Metabolism;Metabolism	Global and overview maps;Lipid metabolism	ko01100//Metabolic pathways;ko00564//Glycerophospholipid metabolism	K00995;K00995	GO:0005575//cellular_component;GO:0005886//plasma membrane;GO:0016020//membrane;GO:0016021//integral component of membrane;GO:0031224//intrinsic component of membrane;GO:0071944//cell periphery	GO:0003674//molecular_function;GO:0003824//catalytic activity;GO:0003882//CDP-diacylglycerol-serine O-phosphatidyltransferase activity;GO:0008444//CDP-diacylglycerol-glycerol-3-phosphate 3-phosphatidyltransferase activity;GO:0016740//transferase activity;GO:0016772//transferase activity, transferring phosphorus-containing groups;GO:0016780//phosphotransferase activity, for other substituted phosp…	GO:0006629//lipid metabolic process;GO:0006644//phospholipid metabolic process;GO:0006650//glycerophospholipid metabolic process;GO:0006655//phosphatidylglycerol biosynthetic process;GO:0006793//phosphorus metabolic process;GO:0006796//phosphate-containing compound metabolic process;GO:0008150//biological_process;GO:0008152//metabolic process;GO:0008610//lipid biosynthetic process;GO:0008654//pho…
VY93_RS02705	182.96	139.97	137.75	445.03	451.07	455.65	747	530	573	2445	2787	2380	--	WP_020003014.1 hypothetical protein [Mycoplasmopsis synoviae]	-	-	-	-	GO:0005783//endoplasmic reticulum	-	GO:0045047//protein targeting to ER
VY93_RS02710	326.88	298.72	314.78	97.34	76.85	82.76	846	717	830	339	301	274	--	WP_020003015.1 hypothetical protein [Mycoplasmopsis synoviae]	-	-	-	-	GO:0005576//extracellular region	GO:0005179//hormone activity	-
VY93_RS02715	153.75	146.72	147.11	122.2	122.1	122.18	1626	1439	1585	1739	1954	1653	TTHA1060	WP_117274889.1 magnesium transporter [Mycoplasmopsis synoviae]	-	-	-	-	GO:0009898//cytoplasmic side of plasma membrane;GO:0043190//ATP-binding cassette (ABC) transporter complex	GO:0003938//IMP dehydrogenase activity;GO:0005524//ATP binding;GO:0008324//cation transmembrane transporter activity;GO:0015095//magnesium ion transmembrane transporter activity	GO:0006812//cation transport;GO:0009152//purine ribonucleotide biosynthetic process;GO:0015693//magnesium ion transport;GO:0015837//amine transport
VY93_RS02720	53.21	58.26	57.45	74.37	79.12	81.75	260	264	286	489	585	511	dacA	WP_020003017.1 DNA integrity scanning protein DisA nucleotide-binding domain protein [Mycoplasmopsis synoviae]	-	-	-	-	GO:0005575//cellular_component;GO:0005886//plasma membrane;GO:0016020//membrane;GO:0016021//integral component of membrane;GO:0031224//intrinsic component of membrane;GO:0071944//cell periphery	GO:0000166//nucleotide binding;GO:0003674//molecular_function;GO:0003824//catalytic activity;GO:0004016//adenylate cyclase activity;GO:0005488//binding;GO:0005524//ATP binding;GO:0009975//cyclase activity;GO:0016740//transferase activity;GO:0016772//transferase activity, transferring phosphorus-containing groups;GO:0016779//nucleotidyltransferase activity;GO:0016829//lyase activity;GO:0016849//ph…	GO:0006139//nucleobase-containing compound metabolic process;GO:0006163//purine nucleotide metabolic process;GO:0006164//purine nucleotide biosynthetic process;GO:0006171//cAMP biosynthetic process;GO:0006725//cellular aromatic compound metabolic process;GO:0006753//nucleoside phosphate metabolic process;GO:0006793//phosphorus metabolic process;GO:0006796//phosphate-containing compound metabolic …
VY93_RS02725	203.27	200.95	205.69	85.02	89.37	82.36	517	474	533	291	344	268	--	WP_036434141.1 hypothetical protein [Mycoplasmopsis synoviae]	-	-	-	-	-	GO:0008173//RNA methyltransferase activity	GO:0042245//RNA repair
VY93_RS02730	1984.34	2085.05	2057.91	1927.74	1877.25	1865.21	27936	27223	29517	36519	39994	33593	pepO	AKB11230.1 endopeptidase O [Mycoplasmopsis synoviae ATCC 25204] [Mycoplasmopsis synoviae]	-	-	-	-	-	GO:0003674//molecular_function;GO:0003824//catalytic activity;GO:0004175//endopeptidase activity;GO:0004222//metalloendopeptidase activity;GO:0005488//binding;GO:0008233//peptidase activity;GO:0008237//metallopeptidase activity;GO:0016787//hydrolase activity;GO:0043167//ion binding;GO:0043169//cation binding;GO:0046872//metal ion binding;GO:0140096//catalytic activity, acting on a protein	GO:0006508//proteolysis;GO:0006807//nitrogen compound metabolic process;GO:0008150//biological_process;GO:0008152//metabolic process;GO:0019538//protein metabolic process;GO:0043170//macromolecule metabolic process;GO:0044238//primary metabolic process;GO:0071704//organic substance metabolic process;GO:1901564//organonitrogen compound metabolic process
VY93_RS02735	831.38	867.06	815.76	851.69	868.24	834.82	6251	6046	6249	8617	9879	8030	--	WP_026365183.1 ECF transporter S component [Mycoplasmopsis synoviae]	-	-	-	-	GO:0005575//cellular_component;GO:0005886//plasma membrane;GO:0016020//membrane;GO:0016021//integral component of membrane;GO:0031224//intrinsic component of membrane;GO:0071944//cell periphery	GO:0003674//molecular_function;GO:0005215//transporter activity;GO:0005488//binding;GO:0005542//folic acid binding;GO:0019842//vitamin binding;GO:0022857//transmembrane transporter activity;GO:0031406//carboxylic acid binding;GO:0033218//amide binding;GO:0036094//small molecule binding;GO:0043167//ion binding;GO:0043168//anion binding;GO:0043177//organic acid binding;GO:0072341//modified amino ac…	GO:0006810//transport
VY93_RS02740	77.29	73.23	78.11	230.27	227.31	236.58	1352	1188	1392	5420	6017	5294	--	WP_117274890.1 hypothetical protein [Mycoplasmopsis synoviae]	-	-	-	-	GO:0005575//cellular_component;GO:0005886//plasma membrane;GO:0009898//cytoplasmic side of plasma membrane;GO:0016020//membrane;GO:0071944//cell periphery	GO:0000166//nucleotide binding;GO:0003674//molecular_function;GO:0003824//catalytic activity;GO:0005215//transporter activity;GO:0005488//binding;GO:0005524//ATP binding;GO:0015399//primary active transmembrane transporter activity;GO:0016462//pyrophosphatase activity;GO:0016787//hydrolase activity;GO:0016817//hydrolase activity, acting on acid anhydrides;GO:0016818//hydrolase activity, acting on…	GO:0000101//sulfur amino acid transport;GO:0006810//transport;GO:0006811//ion transport;GO:0006812//cation transport;GO:0006820//anion transport;GO:0006865//amino acid transport;GO:0008150//biological_process;GO:0015711//organic anion transport;GO:0015821//methionine transport;GO:0015849//organic acid transport;GO:0033308//hydroxyectoine transport;GO:0046942//carboxylic acid transport;GO:0051179/…
VY93_RS02750	225.25	193.32	192.09	244.51	245.52	250.77	1372	1092	1192	2004	2263	1954	ycsE	WP_020003021.1 Cof-type HAD-IIB family hydrolase [Mycoplasmopsis synoviae]	-	-	-	-	-	GO:0003824//catalytic activity;GO:0008967//phosphoglycolate phosphatase activity;GO:0016787//hydrolase activity;GO:0016791//phosphatase activity;GO:0019143//3-deoxy-manno-octulosonate-8-phosphatase activity;GO:0050531//mannosyl-3-phosphoglycerate phosphatase activity	GO:0005992//trehalose biosynthetic process;GO:0006545//glycine biosynthetic process;GO:0006564//L-serine biosynthetic process;GO:0008152//metabolic process;GO:0009103//lipopolysaccharide biosynthetic process
VY93_RS02755	1.41	0.61	0.46	13.02	13.94	14.94	15	6	5	186	224	203	--	WP_109537356.1 hypothetical protein [Mycoplasmopsis synoviae]	-	-	-	-	-	-	-
VY93_RS02760	25.09	25.25	24.04	351.55	349.37	370.06	211	197	206	3979	4447	3982	thiI	WP_020003023.1 tRNA 4-thiouridine(8) synthase ThiI [Mycoplasmopsis synoviae]	Metabolism;Metabolism;Genetic Information Processing	Global and overview maps;Metabolism of cofactors and vitamins;Folding, sorting and degradation	ko01100//Metabolic pathways;ko00730//Thiamine metabolism;ko04122//Sulfur relay system	K03151;K03151;K03151	GO:0005575//cellular_component;GO:0005622//intracellular anatomical structure;GO:0005737//cytoplasm;GO:0005829//cytosol	GO:0000049//tRNA binding;GO:0000166//nucleotide binding;GO:0003674//molecular_function;GO:0003676//nucleic acid binding;GO:0003723//RNA binding;GO:0003824//catalytic activity;GO:0004652//polynucleotide adenylyltransferase activity;GO:0004810//tRNA adenylyltransferase activity;GO:0005488//binding;GO:0005524//ATP binding;GO:0016740//transferase activity;GO:0016772//transferase activity, transferrin…	GO:0002937//tRNA 4-thiouridine biosynthesis;GO:0006139//nucleobase-containing compound metabolic process;GO:0006396//RNA processing;GO:0006399//tRNA metabolic process;GO:0006400//tRNA modification;GO:0006725//cellular aromatic compound metabolic process;GO:0006766//vitamin metabolic process;GO:0006767//water-soluble vitamin metabolic process;GO:0006772//thiamine metabolic process;GO:0006790//sulf…
VY93_RS02765	34.29	30.33	26.79	89.03	98.89	95.52	456	374	363	1593	1990	1625	TM_0288	WP_117274891.1 ABC transporter ATP-binding protein/permease [Mycoplasmopsis synoviae]	Environmental Information Processing	Membrane transport	ko02010//ABC transporters	K18888	GO:0005575//cellular_component;GO:0005737//cytoplasm;GO:0005886//plasma membrane;GO:0005887//integral component of plasma membrane;GO:0009380//excinuclease repair complex;GO:0009898//cytoplasmic side of plasma membrane;GO:0016020//membrane;GO:0016021//integral component of membrane;GO:0031224//intrinsic component of membrane;GO:0043190//ATP-binding cassette (ABC) transporter complex;GO:0055051//A…	GO:0000166//nucleotide binding;GO:0003674//molecular_function;GO:0003824//catalytic activity;GO:0003924//GTPase activity;GO:0004386//helicase activity;GO:0004527//exonuclease activity;GO:0005215//transporter activity;GO:0005260//intracellularly ATP-gated chloride channel activity;GO:0005319//lipid transporter activity;GO:0005488//binding;GO:0005524//ATP binding;GO:0005525//GTP binding;GO:0009381/…	GO:0000910//cytokinesis;GO:0006260//DNA replication;GO:0006281//DNA repair;GO:0006289//nucleotide-excision repair;GO:0006310//DNA recombination;GO:0006810//transport;GO:0006817//phosphate ion transport;GO:0006824//cobalt ion transport;GO:0006855//xenobiotic transmembrane transport;GO:0006869//lipid transport;GO:0007601//visual perception;GO:0008150//biological_process;GO:0008272//sulfate transpor…
VY93_RS02770	23.61	21.25	20.89	42.64	43.04	42.56	314	262	283	763	866	724	MG014	WP_020003025.1 ABC transporter ATP-binding protein/permease [Mycoplasmopsis synoviae]	Environmental Information Processing	Membrane transport	ko02010//ABC transporters	K18887	GO:0005575//cellular_component;GO:0005886//plasma membrane;GO:0005887//integral component of plasma membrane;GO:0009380//excinuclease repair complex;GO:0009898//cytoplasmic side of plasma membrane;GO:0016020//membrane;GO:0016021//integral component of membrane;GO:0031224//intrinsic component of membrane;GO:0043190//ATP-binding cassette (ABC) transporter complex;GO:0055051//ATP-binding cassette (A…	GO:0000166//nucleotide binding;GO:0003674//molecular_function;GO:0003723//RNA binding;GO:0003824//catalytic activity;GO:0003924//GTPase activity;GO:0005215//transporter activity;GO:0005260//intracellularly ATP-gated chloride channel activity;GO:0005319//lipid transporter activity;GO:0005488//binding;GO:0005524//ATP binding;GO:0005525//GTP binding;GO:0009381//excinuclease ABC activity;GO:0015220//…	GO:0000910//cytokinesis;GO:0006289//nucleotide-excision repair;GO:0006810//transport;GO:0006817//phosphate ion transport;GO:0006824//cobalt ion transport;GO:0006855//xenobiotic transmembrane transport;GO:0006869//lipid transport;GO:0007601//visual perception;GO:0008150//biological_process;GO:0008272//sulfate transport;GO:0015675//nickel cation transport;GO:0015689//molybdate ion transport;GO:0015…
VY93_RS02775	44.92	36.56	44.38	106.44	112.48	99.47	461	348	464	1470	1747	1306	potA	WP_020003026.1 ABC transporter ATP-binding protein [Mycoplasmopsis synoviae]	Environmental Information Processing	Membrane transport	ko02010//ABC transporters	K11072	GO:0005575//cellular_component;GO:0005840//ribosome;GO:0005886//plasma membrane;GO:0005887//integral component of plasma membrane;GO:0009380//excinuclease repair complex;GO:0009898//cytoplasmic side of plasma membrane;GO:0016020//membrane;GO:0016021//integral component of membrane;GO:0031224//intrinsic component of membrane;GO:0032991//protein-containing complex;GO:0043190//ATP-binding cassette (…	GO:0000166//nucleotide binding;GO:0003674//molecular_function;GO:0003735//structural constituent of ribosome;GO:0003824//catalytic activity;GO:0003924//GTPase activity;GO:0005215//transporter activity;GO:0005260//intracellularly ATP-gated chloride channel activity;GO:0005319//lipid transporter activity;GO:0005488//binding;GO:0005524//ATP binding;GO:0005525//GTP binding;GO:0008324//cation transmem…	GO:0000910//cytokinesis;GO:0006289//nucleotide-excision repair;GO:0006412//translation;GO:0006810//transport;GO:0006811//ion transport;GO:0006812//cation transport;GO:0006817//phosphate ion transport;GO:0006824//cobalt ion transport;GO:0006855//xenobiotic transmembrane transport;GO:0006869//lipid transport;GO:0007601//visual perception;GO:0008150//biological_process;GO:0008272//sulfate transport;…
VY93_RS02780	6.47	3.4	4.34	58.17	44.84	55.88	41	20	28	496	430	453	potB	WP_020003027.1 ABC transporter permease [Mycoplasmopsis synoviae]	Environmental Information Processing	Membrane transport	ko02010//ABC transporters	K11071	GO:0005575//cellular_component;GO:0005634//nucleus;GO:0005886//plasma membrane;GO:0005887//integral component of plasma membrane;GO:0016020//membrane;GO:0016021//integral component of membrane;GO:0031224//intrinsic component of membrane;GO:0043190//ATP-binding cassette (ABC) transporter complex;GO:0055052//ATP-binding cassette (ABC) transporter complex, substrate-binding subunit-containing;GO:007…	GO:0008324//cation transmembrane transporter activity;GO:0015412//ABC-type molybdate transporter activity;GO:0015415//ATPase-coupled phosphate ion transmembrane transporter activity;GO:0015419//ABC-type sulfate transporter activity;GO:0016409//palmitoyltransferase activity;GO:0033225//ATPase-coupled 2-aminoethylphosphonate transporter activity;GO:0042626//ATPase-coupled transmembrane transporter …	GO:0006810//transport;GO:0006812//cation transport;GO:0006817//phosphate ion transport;GO:0008150//biological_process;GO:0008272//sulfate transport;GO:0015689//molybdate ion transport;GO:0015888//thiamine transport;GO:0030974//thiamine pyrophosphate transmembrane transport;GO:0033223//2-aminoethylphosphonate transport;GO:0051179//localization;GO:0051234//establishment of localization;GO:0055085//…
VY93_RS02785	5.56	6.51	5.3	63.07	57.24	55.41	35	38	34	534	545	446	potC	WP_020003028.1 spermidine/putrescine ABC transporter permease [Mycoplasmopsis synoviae]	Environmental Information Processing	Membrane transport	ko02010//ABC transporters	K11070	GO:0005575//cellular_component;GO:0005886//plasma membrane;GO:0005887//integral component of plasma membrane;GO:0016020//membrane;GO:0016021//integral component of membrane;GO:0031224//intrinsic component of membrane;GO:0032991//protein-containing complex;GO:0043190//ATP-binding cassette (ABC) transporter complex;GO:0055052//ATP-binding cassette (ABC) transporter complex, substrate-binding subuni…	GO:0015412//ABC-type molybdate transporter activity;GO:0016780//phosphotransferase activity, for other substituted phosphate groups;GO:0033225//ATPase-coupled 2-aminoethylphosphonate transporter activity;GO:0042626//ATPase-coupled transmembrane transporter activity	GO:0006810//transport;GO:0006811//ion transport;GO:0006812//cation transport;GO:0008150//biological_process;GO:0008654//phospholipid biosynthetic process;GO:0015689//molybdate ion transport;GO:0015695//organic cation transport;GO:0015696//ammonium transport;GO:0015846//polyamine transport;GO:0015847//putrescine transport;GO:0033223//2-aminoethylphosphonate transport;GO:0051179//localization;GO:00…
VY93_RS02790	33.84	29.16	31.6	108.09	108.86	112.56	493	394	469	2119	2400	2098	--	WP_117274827.1 hypothetical protein [Mycoplasmopsis synoviae]	Environmental Information Processing	Membrane transport	ko02010//ABC transporters	K11069	-	-	-
VY93_RS02800	31.71	27.51	29.02	146.46	151.77	152.63	399	321	372	2480	2890	2457	yfiB	WP_117274893.1 ABC transporter ATP-binding protein/permease [Mycoplasmopsis synoviae]	Environmental Information Processing	Membrane transport	ko02010//ABC transporters	K18887	GO:0005575//cellular_component;GO:0005577//fibrinogen complex;GO:0005887//integral component of plasma membrane;GO:0009380//excinuclease repair complex;GO:0009512//cytochrome b6f complex;GO:0009898//cytoplasmic side of plasma membrane;GO:0016020//membrane;GO:0016021//integral component of membrane;GO:0043190//ATP-binding cassette (ABC) transporter complex;GO:0055051//ATP-binding cassette (ABC) tr…	GO:0005102//signaling receptor binding;GO:0005260//intracellularly ATP-gated chloride channel activity;GO:0005319//lipid transporter activity;GO:0005524//ATP binding;GO:0009381//excinuclease ABC activity;GO:0015220//choline transmembrane transporter activity;GO:0015221//lipopolysaccharide transmembrane transporter activity;GO:0015412//ABC-type molybdate transporter activity;GO:0015413//ABC-type n…	GO:0000910//cytokinesis;GO:0006289//nucleotide-excision repair;GO:0006810//transport;GO:0006817//phosphate ion transport;GO:0006824//cobalt ion transport;GO:0006855//xenobiotic transmembrane transport;GO:0006869//lipid transport;GO:0007601//visual perception;GO:0008150//biological_process;GO:0008272//sulfate transport;GO:0009306//protein secretion;GO:0015675//nickel cation transport;GO:0015689//m…
VY93_RS02805	16.57	11.24	15.18	74.62	81.92	80	240	151	224	1454	1795	1482	TM_0288	WP_020002969.1 ABC transporter ATP-binding protein/permease [Mycoplasmopsis synoviae]	Environmental Information Processing	Membrane transport	ko02010//ABC transporters	K18888	GO:0005575//cellular_component;GO:0005887//integral component of plasma membrane;GO:0009898//cytoplasmic side of plasma membrane;GO:0016021//integral component of membrane;GO:0043190//ATP-binding cassette (ABC) transporter complex;GO:0055051//ATP-binding cassette (ABC) transporter complex, integrated substrate binding;GO:0055052//ATP-binding cassette (ABC) transporter complex, substrate-binding s…	GO:0003676//nucleic acid binding;GO:0003924//GTPase activity;GO:0005260//intracellularly ATP-gated chloride channel activity;GO:0005319//lipid transporter activity;GO:0005524//ATP binding;GO:0005525//GTP binding;GO:0015220//choline transmembrane transporter activity;GO:0015221//lipopolysaccharide transmembrane transporter activity;GO:0015412//ABC-type molybdate transporter activity;GO:0015413//AB…	GO:0000910//cytokinesis;GO:0006810//transport;GO:0006817//phosphate ion transport;GO:0006824//cobalt ion transport;GO:0006855//xenobiotic transmembrane transport;GO:0006869//lipid transport;GO:0007601//visual perception;GO:0008150//biological_process;GO:0008272//sulfate transport;GO:0015675//nickel cation transport;GO:0015689//molybdate ion transport;GO:0015706//nitrate transport;GO:0015716//orga…
VY93_RS02810	219.99	210.19	220.47	98.07	102.98	101.09	2994	2653	3057	1796	2121	1760	mnmG	WP_117274892.1 tRNA uridine-5-carboxymethylaminomethyl(34) synthesis enzyme MnmG [Mycoplasmopsis synoviae]	-	-	-	-	GO:0005575//cellular_component;GO:0005622//intracellular anatomical structure;GO:0005737//cytoplasm;GO:0005829//cytosol;GO:0009331//glycerol-3-phosphate dehydrogenase complex	GO:0000104//succinate dehydrogenase activity;GO:0000166//nucleotide binding;GO:0003674//molecular_function;GO:0003824//catalytic activity;GO:0004148//dihydrolipoyl dehydrogenase activity;GO:0004362//glutathione-disulfide reductase (NADPH) activity;GO:0004368//glycerol-3-phosphate dehydrogenase (quinone) activity;GO:0004791//thioredoxin-disulfide reductase activity;GO:0005488//binding;GO:0008734//…	GO:0001510//RNA methylation;GO:0002097//tRNA wobble base modification;GO:0002098//tRNA wobble uridine modification;GO:0006071//glycerol metabolic process;GO:0006096//glycolytic process;GO:0006099//tricarboxylic acid cycle;GO:0006139//nucleobase-containing compound metabolic process;GO:0006396//RNA processing;GO:0006399//tRNA metabolic process;GO:0006400//tRNA modification;GO:0006725//cellular aro…
VY93_RS02815	4.33	3.67	2.43	13.55	14.09	13.29	14	11	8	59	69	55	rlmH	WP_020002971.1 23S rRNA (pseudouridine(1915)-N(3))-methyltransferase RlmH [Mycoplasmopsis synoviae]	-	-	-	-	GO:0005575//cellular_component;GO:0005622//intracellular anatomical structure;GO:0005737//cytoplasm	GO:0003674//molecular_function;GO:0003824//catalytic activity;GO:0005488//binding;GO:0005515//protein binding;GO:0008168//methyltransferase activity;GO:0008173//RNA methyltransferase activity;GO:0008649//rRNA methyltransferase activity;GO:0008757//S-adenosylmethionine-dependent methyltransferase activity;GO:0016740//transferase activity;GO:0016741//transferase activity, transferring one-carbon gr…	GO:0000154//rRNA modification;GO:0001510//RNA methylation;GO:0006139//nucleobase-containing compound metabolic process;GO:0006364//rRNA processing;GO:0006396//RNA processing;GO:0006725//cellular aromatic compound metabolic process;GO:0006807//nitrogen compound metabolic process;GO:0008150//biological_process;GO:0008152//metabolic process;GO:0009451//RNA modification;GO:0009987//cellular process;G…
VY93_RS02820	19790.2	20492.9	20517.7	15546.3	15449.1	15450.7	341310	327773	360517	360785	403206	340894	UU045	WP_036434169.1 lipoprotein [Mycoplasmopsis synoviae]	-	-	-	-	GO:0005576//extracellular region;GO:0016459//myosin complex	GO:0008289//lipid binding	GO:0006869//lipid transport;GO:0042157//lipoprotein metabolic process
VY93_RS02825	318.19	292.27	305.3	1252.38	1335.75	1355.81	1647	1403	1610	8723	10463	8978	--	WP_020002973.1 TrkA family potassium uptake protein [Mycoplasmopsis synoviae]	-	-	-	-	GO:0005737//cytoplasm	GO:0003674//molecular_function;GO:0003824//catalytic activity;GO:0003978//UDP-glucose 4-epimerase activity;GO:0004616//phosphogluconate dehydrogenase (decarboxylating) activity;GO:0004764//shikimate 3-dehydrogenase (NADP+) activity;GO:0005215//transporter activity;GO:0008324//cation transmembrane transporter activity;GO:0008667//2,3-dihydro-2,3-dihydroxybenzoate dehydrogenase activity;GO:0008712/…	GO:0006012//galactose metabolic process;GO:0006098//pentose-phosphate shunt;GO:0006631//fatty acid metabolic process;GO:0006810//transport;GO:0006811//ion transport;GO:0006812//cation transport;GO:0006813//potassium ion transport;GO:0008150//biological_process;GO:0008652//cellular amino acid biosynthetic process;GO:0009115//xanthine catabolic process;GO:0009244//lipopolysaccharide core region bio…
VY93_RS02830	80.89	85.11	81.8	147.34	147.23	146.85	989	965	1019	2424	2724	2297	MG322	WP_020002974.1 TrkH family potassium uptake protein [Mycoplasmopsis synoviae]	-	-	-	-	GO:0005575//cellular_component;GO:0005886//plasma membrane;GO:0016020//membrane;GO:0016021//integral component of membrane;GO:0031224//intrinsic component of membrane;GO:0071944//cell periphery	GO:0003674//molecular_function;GO:0005215//transporter activity;GO:0008324//cation transmembrane transporter activity;GO:0015075//ion transmembrane transporter activity;GO:0022857//transmembrane transporter activity	GO:0006810//transport;GO:0006811//ion transport;GO:0006812//cation transport;GO:0006813//potassium ion transport;GO:0008150//biological_process;GO:0030001//metal ion transport;GO:0034220//ion transmembrane transport;GO:0051179//localization;GO:0051234//establishment of localization;GO:0055085//transmembrane transport;GO:0098655//cation transmembrane transport
VY93_RS02835	4.53	4.88	3.07	25.3	29.62	29.18	29	29	20	218	287	239	whiA	WP_026365176.1 DNA-binding protein WhiA [Mycoplasmopsis synoviae]	-	-	-	-	GO:0005575//cellular_component;GO:0005618//cell wall;GO:0005886//plasma membrane;GO:0016020//membrane;GO:0030312//external encapsulating structure;GO:0071944//cell periphery	GO:0003674//molecular_function;GO:0003676//nucleic acid binding;GO:0003677//DNA binding;GO:0003824//catalytic activity;GO:0004518//nuclease activity;GO:0004519//endonuclease activity;GO:0005488//binding;GO:0016787//hydrolase activity;GO:0016788//hydrolase activity, acting on ester bonds;GO:0097159//organic cyclic compound binding;GO:1901363//heterocyclic compound binding	GO:0006139//nucleobase-containing compound metabolic process;GO:0006351//transcription, DNA-templated;GO:0006355//regulation of transcription, DNA-templated;GO:0006725//cellular aromatic compound metabolic process;GO:0006807//nitrogen compound metabolic process;GO:0008150//biological_process;GO:0008152//metabolic process;GO:0009058//biosynthetic process;GO:0009059//macromolecule biosynthetic proc…
VY93_RS02840	184.16	153.92	174.06	271.54	302.3	280.28	756	586	728	1500	1878	1472	tdk	WP_020002976.1 thymidine kinase [Mycoplasmopsis synoviae]	Metabolism;Metabolism;Metabolism	Global and overview maps;Nucleotide metabolism;Xenobiotics biodegradation and metabolism	ko01100//Metabolic pathways;ko00240//Pyrimidine metabolism;ko00983//Drug metabolism - other enzymes	K00857;K00857;K00857	GO:0005575//cellular_component;GO:0005622//intracellular anatomical structure;GO:0005737//cytoplasm;GO:0005829//cytosol	GO:0000166//nucleotide binding;GO:0003674//molecular_function;GO:0003824//catalytic activity;GO:0004797//thymidine kinase activity;GO:0005488//binding;GO:0005515//protein binding;GO:0005524//ATP binding;GO:0009055//electron transfer activity;GO:0016301//kinase activity;GO:0016740//transferase activity;GO:0016772//transferase activity, transferring phosphorus-containing groups;GO:0017076//purine n…	GO:0006139//nucleobase-containing compound metabolic process;GO:0006213//pyrimidine nucleoside metabolic process;GO:0006259//DNA metabolic process;GO:0006725//cellular aromatic compound metabolic process;GO:0006753//nucleoside phosphate metabolic process;GO:0006793//phosphorus metabolic process;GO:0006796//phosphate-containing compound metabolic process;GO:0006807//nitrogen compound metabolic pro…
VY93_RS02845	7981.66	7800.91	7824.22	4283.47	4274.03	4301.27	81738	74088	81634	59027	66236	56351	nox	WP_020002977.1 FAD-dependent oxidoreductase [Mycoplasmopsis synoviae]	-	-	-	-	GO:0005575//cellular_component;GO:0009331//glycerol-3-phosphate dehydrogenase complex;GO:0009342//glutamate synthase complex (NADPH)	GO:0000166//nucleotide binding;GO:0003674//molecular_function;GO:0003824//catalytic activity;GO:0003954//NADH dehydrogenase activity;GO:0004148//dihydrolipoyl dehydrogenase activity;GO:0004355//glutamate synthase (NADPH) activity;GO:0004362//glutathione-disulfide reductase (NADPH) activity;GO:0004368//glycerol-3-phosphate dehydrogenase (quinone) activity;GO:0004791//thioredoxin-disulfide reductas…	GO:0006071//glycerol metabolic process;GO:0006096//glycolytic process;GO:0006537//glutamate biosynthetic process;GO:0006631//fatty acid metabolic process;GO:0006790//sulfur compound metabolic process;GO:0006813//potassium ion transport;GO:0008150//biological_process;GO:0008152//metabolic process;GO:0009115//xanthine catabolic process;GO:0009987//cellular process;GO:0010126//mycothiol metabolic pr…
VY93_RS02850	1328.09	1376.32	1350.56	1812.54	1802.12	1866.73	16860	16204	17468	30963	34621	30317	ptsI	WP_020002978.1 phosphoenolpyruvate--protein phosphotransferase [Mycoplasmopsis synoviae]	Environmental Information Processing	Membrane transport	ko02060//Phosphotransferase system (PTS)	K08483	GO:0005575//cellular_component;GO:0005622//intracellular anatomical structure;GO:0005737//cytoplasm;GO:0005829//cytosol;GO:0019197//phosphoenolpyruvate-dependent sugar phosphotransferase complex;GO:0032991//protein-containing complex	GO:0000287//magnesium ion binding;GO:0003674//molecular_function;GO:0003824//catalytic activity;GO:0005488//binding;GO:0005515//protein binding;GO:0008965//phosphoenolpyruvate-protein phosphotransferase activity;GO:0008986//pyruvate, water dikinase activity;GO:0016301//kinase activity;GO:0016740//transferase activity;GO:0016772//transferase activity, transferring phosphorus-containing groups;GO:0…	GO:0006094//gluconeogenesis;GO:0006793//phosphorus metabolic process;GO:0006796//phosphate-containing compound metabolic process;GO:0006808//regulation of nitrogen utilization;GO:0006810//transport;GO:0008150//biological_process;GO:0008152//metabolic process;GO:0008643//carbohydrate transport;GO:0009401//phosphoenolpyruvate-dependent sugar phosphotransferase system;GO:0009987//cellular process;GO…
VY93_RS02855	17.23	16.51	17.06	230.91	232.52	232.66	108	96	109	1948	2206	1866	fmt	WP_020002979.1 methionyl-tRNA formyltransferase [Mycoplasmopsis synoviae]	Metabolism;Genetic Information Processing;Metabolism	Global and overview maps;Translation;Metabolism of cofactors and vitamins	ko01100//Metabolic pathways;ko00970//Aminoacyl-tRNA biosynthesis;ko00670//One carbon pool by folate	K00604;K00604;K00604	GO:0005737//cytoplasm	GO:0003674//molecular_function;GO:0003824//catalytic activity;GO:0004479//methionyl-tRNA formyltransferase activity;GO:0004644//phosphoribosylglycinamide formyltransferase activity;GO:0008864//formyltetrahydrofolate deformylase activity;GO:0016740//transferase activity;GO:0016741//transferase activity, transferring one-carbon groups;GO:0016742//hydroxymethyl-, formyl- and related transferase acti…	GO:0006139//nucleobase-containing compound metabolic process;GO:0006396//RNA processing;GO:0006399//tRNA metabolic process;GO:0006400//tRNA modification;GO:0006412//translation;GO:0006413//translational initiation;GO:0006431//methionyl-tRNA aminoacylation;GO:0006464//cellular protein modification process;GO:0006518//peptide metabolic process;GO:0006725//cellular aromatic compound metabolic proces…
VY93_RS02860	40.62	30.23	26.93	346.34	344.92	342.5	271	187	183	3109	3482	2923	--	WP_109537226.1 hypothetical protein [Mycoplasmopsis synoviae]	-	-	-	-	-	-	-
VY93_RS02865	21.95	16.91	15.9	206.65	197.48	202.35	168	120	124	2128	2287	1981	--	WP_020002981.1 hypothetical protein [Mycoplasmopsis synoviae]	-	-	-	-	GO:0005575//cellular_component;GO:0005622//intracellular anatomical structure;GO:0005657//replication fork;GO:0005694//chromosome;GO:0030894//replisome;GO:0032991//protein-containing complex;GO:0032993//protein-DNA complex;GO:0043226//organelle;GO:0043228//non-membrane-bounded organelle;GO:0043229//intracellular organelle;GO:0043232//intracellular non-membrane-bounded organelle;GO:1990077//primos…	GO:0000166//nucleotide binding;GO:0003674//molecular_function;GO:0003676//nucleic acid binding;GO:0003677//DNA binding;GO:0005488//binding;GO:0005524//ATP binding;GO:0017076//purine nucleotide binding;GO:0030554//adenyl nucleotide binding;GO:0032553//ribonucleotide binding;GO:0032555//purine ribonucleotide binding;GO:0032559//adenyl ribonucleotide binding;GO:0035639//purine ribonucleoside triphos…	GO:0006139//nucleobase-containing compound metabolic process;GO:0006259//DNA metabolic process;GO:0006260//DNA replication;GO:0006261//DNA-dependent DNA replication;GO:0006269//DNA replication, synthesis of RNA primer;GO:0006725//cellular aromatic compound metabolic process;GO:0006807//nitrogen compound metabolic process;GO:0008150//biological_process;GO:0008152//metabolic process;GO:0009058//bio…
VY93_RS02870	10.08	6.86	9.37	80.81	73.43	77.12	38	24	36	410	419	372	--	WP_020002982.1 dephospho-CoA kinase [Mycoplasmopsis synoviae]	Metabolism;Metabolism	Global and overview maps;Metabolism of cofactors and vitamins	ko01100//Metabolic pathways;ko00770//Pantothenate and CoA biosynthesis	K00859;K00859	GO:0005575//cellular_component;GO:0005622//intracellular anatomical structure;GO:0005737//cytoplasm	GO:0000166//nucleotide binding;GO:0003674//molecular_function;GO:0003824//catalytic activity;GO:0003924//GTPase activity;GO:0004140//dephospho-CoA kinase activity;GO:0004849//uridine kinase activity;GO:0005488//binding;GO:0005524//ATP binding;GO:0005525//GTP binding;GO:0016301//kinase activity;GO:0016740//transferase activity;GO:0016772//transferase activity, transferring phosphorus-containing gr…	GO:0006139//nucleobase-containing compound metabolic process;GO:0006163//purine nucleotide metabolic process;GO:0006164//purine nucleotide biosynthetic process;GO:0006725//cellular aromatic compound metabolic process;GO:0006753//nucleoside phosphate metabolic process;GO:0006793//phosphorus metabolic process;GO:0006796//phosphate-containing compound metabolic process;GO:0006807//nitrogen compound …
VY93_RS02875	21.57	17.53	17.45	116.3	118.87	115.2	142	107	117	1030	1184	970	polA	WP_020002983.1 DNA polymerase I [Mycoplasmopsis synoviae]	Genetic Information Processing;Genetic Information Processing;Genetic Information Processing;Genetic Information Processing	Replication and repair;Replication and repair;Replication and repair;Replication and repair	ko03440//Homologous recombination;ko03030//DNA replication;ko03420//Nucleotide excision repair;ko03410//Base excision repair	K02335;K02335;K02335;K02335	GO:0005575//cellular_component;GO:0005622//intracellular anatomical structure;GO:0005737//cytoplasm;GO:0009379//Holliday junction helicase complex	GO:0003674//molecular_function;GO:0003676//nucleic acid binding;GO:0003677//DNA binding;GO:0003824//catalytic activity;GO:0003887//DNA-directed DNA polymerase activity;GO:0004518//nuclease activity;GO:0004519//endonuclease activity;GO:0004520//endodeoxyribonuclease activity;GO:0004527//exonuclease activity;GO:0004536//deoxyribonuclease activity;GO:0005488//binding;GO:0008408//3'-5' exonuclease ac…	GO:0006139//nucleobase-containing compound metabolic process;GO:0006259//DNA metabolic process;GO:0006260//DNA replication;GO:0006261//DNA-dependent DNA replication;GO:0006271//DNA strand elongation involved in DNA replication;GO:0006273//lagging strand elongation;GO:0006281//DNA repair;GO:0006310//DNA recombination;GO:0006725//cellular aromatic compound metabolic process;GO:0006807//nitrogen com…
VY93_RS02880	22.61	20.29	20.33	121.27	122.45	126.14	500	416	458	3608	4097	3568	dnaE	WP_020002984.1 DNA polymerase III subunit alpha [Mycoplasmopsis synoviae]	Genetic Information Processing;Genetic Information Processing;Genetic Information Processing	Replication and repair;Replication and repair;Replication and repair	ko03440//Homologous recombination;ko03030//DNA replication;ko03430//Mismatch repair	K02337;K02337;K02337	GO:0005575//cellular_component;GO:0005622//intracellular anatomical structure;GO:0005634//nucleus;GO:0005737//cytoplasm;GO:0009360//DNA polymerase III complex	GO:0003674//molecular_function;GO:0003676//nucleic acid binding;GO:0003723//RNA binding;GO:0003824//catalytic activity;GO:0003887//DNA-directed DNA polymerase activity;GO:0004518//nuclease activity;GO:0004527//exonuclease activity;GO:0004535//poly(A)-specific ribonuclease activity;GO:0005488//binding;GO:0008408//3'-5' exonuclease activity;GO:0016740//transferase activity;GO:0016772//transferase a…	GO:0006139//nucleobase-containing compound metabolic process;GO:0006259//DNA metabolic process;GO:0006260//DNA replication;GO:0006402//mRNA catabolic process;GO:0006725//cellular aromatic compound metabolic process;GO:0006807//nitrogen compound metabolic process;GO:0008150//biological_process;GO:0008152//metabolic process;GO:0009058//biosynthetic process;GO:0009059//macromolecule biosynthetic pro…
VY93_RS02885	31.76	28.77	30.07	209.21	211.11	226.52	338	284	326	2996	3400	3084	--	WP_117274829.1 GA module-containing protein [Mycoplasmopsis synoviae]	-	-	-	-	-	GO:0003677//DNA binding;GO:0008270//zinc ion binding	-
VY93_RS02890	78.11	73.42	72.1	87.69	89.09	92.01	1091	951	1026	1648	1883	1644	topA	WP_020002986.1 type I DNA topoisomerase [Mycoplasmopsis synoviae]	-	-	-	-	GO:0005575//cellular_component;GO:0005622//intracellular anatomical structure;GO:0005694//chromosome;GO:0005737//cytoplasm;GO:0022625//cytosolic large ribosomal subunit;GO:0043226//organelle;GO:0043228//non-membrane-bounded organelle;GO:0043229//intracellular organelle;GO:0043232//intracellular non-membrane-bounded organelle	GO:0003674//molecular_function;GO:0003676//nucleic acid binding;GO:0003677//DNA binding;GO:0003678//DNA helicase activity;GO:0003735//structural constituent of ribosome;GO:0003824//catalytic activity;GO:0003916//DNA topoisomerase activity;GO:0003917//DNA topoisomerase type I (single strand cut, ATP-independent) activity;GO:0005488//binding;GO:0005515//protein binding;GO:0016853//isomerase activit…	GO:0006139//nucleobase-containing compound metabolic process;GO:0006259//DNA metabolic process;GO:0006260//DNA replication;GO:0006265//DNA topological change;GO:0006364//rRNA processing;GO:0006412//translation;GO:0006725//cellular aromatic compound metabolic process;GO:0006807//nitrogen compound metabolic process;GO:0006996//organelle organization;GO:0008150//biological_process;GO:0008152//metabo…
VY93_RS02895	746.83	655.68	712.29	435.35	428.8	457.69	2616	2130	2542	2052	2273	2051	rpsF	WP_020002987.1 30S ribosomal protein S6 [Mycoplasmopsis synoviae]	Genetic Information Processing	Translation	ko03010//Ribosome	K02990	GO:0000314//organellar small ribosomal subunit;GO:0005575//cellular_component;GO:0005618//cell wall;GO:0005622//intracellular anatomical structure;GO:0005737//cytoplasm;GO:0005829//cytosol;GO:0005840//ribosome;GO:0005886//plasma membrane;GO:0015935//small ribosomal subunit;GO:0016020//membrane;GO:0022626//cytosolic ribosome;GO:0022627//cytosolic small ribosomal subunit;GO:0030312//external encaps…	GO:0003674//molecular_function;GO:0003676//nucleic acid binding;GO:0003723//RNA binding;GO:0003729//mRNA binding;GO:0003735//structural constituent of ribosome;GO:0005198//structural molecule activity;GO:0005488//binding;GO:0019843//rRNA binding;GO:0048027//mRNA 5'-UTR binding;GO:0070181//small ribosomal subunit rRNA binding;GO:0097159//organic cyclic compound binding;GO:1901363//heterocyclic com…	GO:0006412//translation;GO:0006518//peptide metabolic process;GO:0006807//nitrogen compound metabolic process;GO:0008150//biological_process;GO:0008152//metabolic process;GO:0009058//biosynthetic process;GO:0009059//macromolecule biosynthetic process;GO:0009987//cellular process;GO:0010467//gene expression;GO:0019538//protein metabolic process;GO:0034641//cellular nitrogen compound metabolic proc…
VY93_RS02900	1200.68	1081.91	1108.2	732.26	778.22	740.94	5063	4231	4761	4155	4966	3997	ssb	WP_011283670.1 single-stranded DNA-binding protein [Mycoplasmopsis synoviae]	Genetic Information Processing;Genetic Information Processing;Genetic Information Processing	Replication and repair;Replication and repair;Replication and repair	ko03440//Homologous recombination;ko03030//DNA replication;ko03430//Mismatch repair	K03111;K03111;K03111	-	GO:0003674//molecular_function;GO:0003676//nucleic acid binding;GO:0003677//DNA binding;GO:0003697//single-stranded DNA binding;GO:0005488//binding;GO:0097159//organic cyclic compound binding;GO:1901363//heterocyclic compound binding	GO:0006139//nucleobase-containing compound metabolic process;GO:0006259//DNA metabolic process;GO:0006260//DNA replication;GO:0006281//DNA repair;GO:0006310//DNA recombination;GO:0006725//cellular aromatic compound metabolic process;GO:0006807//nitrogen compound metabolic process;GO:0008150//biological_process;GO:0008152//metabolic process;GO:0009058//biosynthetic process;GO:0009059//macromolecul…
VY93_RS02905	966.45	913.51	1009.48	399.41	385.3	420.43	2415	2117	2570	1343	1457	1344	rpsR	WP_011283671.1 30S ribosomal protein S18 [Mycoplasmopsis synoviae]	Genetic Information Processing	Translation	ko03010//Ribosome	K02963	GO:0000314//organellar small ribosomal subunit;GO:0005575//cellular_component;GO:0005622//intracellular anatomical structure;GO:0005737//cytoplasm;GO:0005829//cytosol;GO:0005840//ribosome;GO:0015935//small ribosomal subunit;GO:0022626//cytosolic ribosome;GO:0022627//cytosolic small ribosomal subunit;GO:0032991//protein-containing complex;GO:0043226//organelle;GO:0043228//non-membrane-bounded orga…	GO:0003674//molecular_function;GO:0003676//nucleic acid binding;GO:0003723//RNA binding;GO:0003729//mRNA binding;GO:0003735//structural constituent of ribosome;GO:0005198//structural molecule activity;GO:0005488//binding;GO:0019843//rRNA binding;GO:0048027//mRNA 5'-UTR binding;GO:0070181//small ribosomal subunit rRNA binding;GO:0097159//organic cyclic compound binding;GO:1901363//heterocyclic com…	GO:0006412//translation;GO:0006518//peptide metabolic process;GO:0006807//nitrogen compound metabolic process;GO:0008150//biological_process;GO:0008152//metabolic process;GO:0009058//biosynthetic process;GO:0009059//macromolecule biosynthetic process;GO:0009987//cellular process;GO:0010467//gene expression;GO:0019538//protein metabolic process;GO:0034641//cellular nitrogen compound metabolic proc…
VY93_RS02910	3638.05	3955.21	3731.36	1313.96	1363.92	1304.98	22646	22833	23664	11006	12848	10392	--	WP_036434172.1 aldolase/citrate lyase family protein [Mycoplasmopsis synoviae]	Metabolism;Metabolism	Global and overview maps;Carbohydrate metabolism	ko01100//Metabolic pathways;ko00660//C5-Branched dibasic acid metabolism	K18292;K18292	GO:0005575//cellular_component;GO:0005622//intracellular anatomical structure;GO:0005737//cytoplasm;GO:0009346//ATP-independent citrate lyase complex;GO:0022627//cytosolic small ribosomal subunit;GO:0032991//protein-containing complex	GO:0000287//magnesium ion binding;GO:0003674//molecular_function;GO:0003735//structural constituent of ribosome;GO:0003824//catalytic activity;GO:0004743//pyruvate kinase activity;GO:0005488//binding;GO:0008815//citrate (pro-3S)-lyase activity;GO:0008816//citryl-CoA lyase activity;GO:0016787//hydrolase activity;GO:0016829//lyase activity;GO:0016830//carbon-carbon lyase activity;GO:0016833//oxo-ac…	GO:0006082//organic acid metabolic process;GO:0006084//acetyl-CoA metabolic process;GO:0006096//glycolytic process;GO:0006107//oxaloacetate metabolic process;GO:0006113//fermentation;GO:0006139//nucleobase-containing compound metabolic process;GO:0006163//purine nucleotide metabolic process;GO:0006412//translation;GO:0006637//acyl-CoA metabolic process;GO:0006725//cellular aromatic compound metab…
VY93_RS02915	4297.56	4938.77	4688.56	1205.63	1193.33	1159.89	17163	18292	19077	6479	7212	5926	mch	WP_011283673.1 MaoC family dehydratase [Mycoplasmopsis synoviae]	Metabolism;Metabolism	Global and overview maps;Carbohydrate metabolism	ko01100//Metabolic pathways;ko00660//C5-Branched dibasic acid metabolism	K18290;K18290	-	-	-
VY93_RS02920	6047.18	6832.4	6533.3	1463.24	1501.72	1489.21	59499	62345	65492	19373	22360	18745	cat2	WP_198763752.1 acetyl-CoA hydrolase/transferase family protein [Mycoplasmopsis synoviae]	Metabolism;Metabolism	Global and overview maps;Carbohydrate metabolism	ko01100//Metabolic pathways;ko00660//C5-Branched dibasic acid metabolism	K18288;K18288	-	GO:0003986//acetyl-CoA hydrolase activity;GO:0008410//CoA-transferase activity;GO:0008775//acetate CoA-transferase activity	GO:0006083//acetate metabolic process;GO:0019679//propionate metabolic process, methylcitrate cycle;GO:0046358//butyrate biosynthetic process
VY93_RS02925	8534.92	9767.88	9570.66	1488.34	1542.28	1544.68	34276	36380	39159	8043	9373	7936	--	WP_020002990.1 YbhB/YbcL family Raf kinase inhibitor-like protein [Mycoplasmopsis synoviae]	-	-	-	-	GO:0005575//cellular_component	GO:0003674//molecular_function	GO:0008150//biological_process
VY93_RS02930	8232.13	9071.97	8830.88	1840.53	1871.81	1900.12	40774	41672	44563	12267	14030	12040	--	WP_020002991.1 YbhB/YbcL family Raf kinase inhibitor-like protein [Mycoplasmopsis synoviae]	-	-	-	-	GO:0005575//cellular_component	GO:0003674//molecular_function	GO:0008150//biological_process
VY93_RS02935	0.93	0.5	0.46	27.06	23.76	29.93	2	1	1	78	77	82	--	WP_020002993.1 hypothetical protein [Mycoplasmopsis synoviae]	-	-	-	-	-	-	-
VY93_RS02945	25.4	22.48	25	263.83	252.08	259.21	357	293	358	4990	5362	4661	rnj1	WP_020002995.1 ribonuclease J [Mycoplasmopsis synoviae]	Genetic Information Processing	Folding, sorting and degradation	ko03018//RNA degradation	K12574	GO:0005575//cellular_component;GO:0005622//intracellular anatomical structure;GO:0005737//cytoplasm	GO:0003674//molecular_function;GO:0003676//nucleic acid binding;GO:0003723//RNA binding;GO:0003824//catalytic activity;GO:0004416//hydroxyacylglutathione hydrolase activity;GO:0004518//nuclease activity;GO:0004519//endonuclease activity;GO:0004521//endoribonuclease activity;GO:0004527//exonuclease activity;GO:0004532//exoribonuclease activity;GO:0004534//5'-3' exoribonuclease activity;GO:0004540/…	GO:0006139//nucleobase-containing compound metabolic process;GO:0006364//rRNA processing;GO:0006396//RNA processing;GO:0006401//RNA catabolic process;GO:0006725//cellular aromatic compound metabolic process;GO:0006807//nitrogen compound metabolic process;GO:0008150//biological_process;GO:0008152//metabolic process;GO:0009290//DNA import into cell involved in transformation;GO:0009987//cellular pr…
VY93_RS02950	19.21	16.08	15.94	343.07	323.63	336.93	246	191	208	5912	6272	5520	--	WP_036434150.1 hypothetical protein [Mycoplasmopsis synoviae]	-	-	-	-	-	-	-
VY93_RS02955	202.7	197.66	191.53	815.45	801.98	822.02	3324	3006	3200	17994	19902	17245	pcrA	WP_020002997.1 UvrD-helicase domain-containing protein [Mycoplasmopsis synoviae]	Genetic Information Processing;Genetic Information Processing	Replication and repair;Replication and repair	ko03430//Mismatch repair;ko03420//Nucleotide excision repair	K03657;K03657	GO:0009338//exodeoxyribonuclease V complex	GO:0000166//nucleotide binding;GO:0003674//molecular_function;GO:0003676//nucleic acid binding;GO:0003677//DNA binding;GO:0003678//DNA helicase activity;GO:0003824//catalytic activity;GO:0004386//helicase activity;GO:0005488//binding;GO:0005524//ATP binding;GO:0008094//ATP-dependent activity, acting on DNA;GO:0008854//exodeoxyribonuclease V activity;GO:0016462//pyrophosphatase activity;GO:0016787…	GO:0000724//double-strand break repair via homologous recombination;GO:0006139//nucleobase-containing compound metabolic process;GO:0006259//DNA metabolic process;GO:0006260//DNA replication;GO:0006268//DNA unwinding involved in DNA replication;GO:0006281//DNA repair;GO:0006310//DNA recombination;GO:0006725//cellular aromatic compound metabolic process;GO:0006807//nitrogen compound metabolic proc…
VY93_RS02960	14.8	21.95	17.56	43.7	52.04	49.82	72	99	87	286	383	310	--	WP_117274831.1 RDD family protein [Mycoplasmopsis synoviae]	-	-	-	-	-	-	-
VY93_RS02965	619.69	520.35	512.84	1772.85	1782.66	1965.43	4922	3833	4150	18948	21427	19971	--	WP_036434153.1 glycosyltransferase [Mycoplasmopsis synoviae]	-	-	-	-	-	-	-
VY93_RS02970	651.32	571.26	594.18	2760.15	2712.94	2808.34	5740	4669	5335	32732	36181	31662	--	SYV93448.1 Uncharacterised protein [Mycoplasmopsis synoviae]	-	-	-	-	GO:0005886//plasma membrane;GO:0016021//integral component of membrane	GO:0004252//serine-type endopeptidase activity;GO:0022857//transmembrane transporter activity;GO:0046982//protein heterodimerization activity	GO:0006355//regulation of transcription, DNA-templated;GO:0009271//phage shock;GO:0015721//bile acid and bile salt transport;GO:0051301//cell division
VY93_RS02980	12.25	12.25	11.84	100.26	106.35	102.13	193	179	190	2125	2535	2058	ydcI	AKB11273.1 RNA-binding protein S1 [Mycoplasmopsis synoviae ATCC 25204] [Mycoplasmopsis synoviae]	-	-	-	-	GO:0005575//cellular_component;GO:0005622//intracellular anatomical structure;GO:0005737//cytoplasm;GO:0005829//cytosol	GO:0003674//molecular_function;GO:0003676//nucleic acid binding;GO:0003677//DNA binding;GO:0003723//RNA binding;GO:0004654//polyribonucleotide nucleotidyltransferase activity;GO:0005488//binding;GO:0005515//protein binding;GO:0097159//organic cyclic compound binding;GO:1901363//heterocyclic compound binding	GO:0006139//nucleobase-containing compound metabolic process;GO:0006402//mRNA catabolic process;GO:0006725//cellular aromatic compound metabolic process;GO:0006807//nitrogen compound metabolic process;GO:0008150//biological_process;GO:0008152//metabolic process;GO:0009314//response to radiation;GO:0009628//response to abiotic stimulus;GO:0009847//spore germination;GO:0009987//cellular process;GO:…
VY93_RS02985	11.07	9.2	10.86	580.81	585.05	590.21	61	47	61	4307	4879	4161	--	WP_225248986.1 DNA-protecting protein DprA [Mycoplasmopsis synoviae]	-	-	-	-	-	-	GO:0009294//DNA mediated transformation
[truncated: 177 more rows]
