# Supplementary material for: Hypothetical Proteins of Mycoplasma synoviae Reannotation and Expression Changes Identified via RNA-Sequencing
Source: Microorganisms. 2023 Nov 6;11(11):2716. doi: 10.3390/microorganisms11112716 (PMC10673309; doi:10.3390/microorganisms11112716)
Supplement: Supplementary file 1 [file microorganisms-11-02716-s001.zip › Supplementary /Supplementary Table S3.xlsx]

## Sheet: Table S3
Supplementary Table3: Physicochemical properties of M. synoviae ATCC 25204 HPs. Physicochemical properties predicted by the ExPasy ProtParam tool (https://web.expasy.org/protparam/).
NCBI Protein ID(a)	NCBI locus(a)	NCBI Old locus(a)	UNIPROT ID(b)	Number of amino acids (aa)	Molecular weight (Da)	Theoretical pI	Extinction coefficient	Instability index		Grand average of hydropathicity (GRAVY)
								Computed	Classification
WP_011283232.1	VY93_RS00365	VY93_00365	A0A8D3YHI9	71	8364.67	9.85	5960	60.65	unstable	-0.583
WP_011283309.1	VY93_RS00780	VY93_00780	A0A8D3YJL7	77	9411.97	9.1	8940	31.64	stable	-0.487
WP_011283502.1	VY93_RS01950	VY93_01950	A0A8D3YI58		22861.6	9.98	21430	36.86	stable	-0.386
WP_011283510.1	VY93_RS01990	VY93_01990	A0A8D4CER8	156	18491.9	9.79	15930	27.76	stable	0.096
WP_011283591.1	VY93_RS02425	VY93_02425	A0A8D4CEX7	420	49383.5	5.89	36790-36915	40.7	unstable	-0.225
WP_011283757.1	VY93_RS03395	VY93_03395	A0A8D4CBS1	199	22499.3	8.74	4470	17.58	stable	-0.06
WP_020002733.1	VY93_RS00205	VY93_00205	A0A8D4CC32	91	10555.9	5.66	9970	43.54	unstable	-0.621
WP_020002735.1	VY93_RS00910	VY93_00910	A0A8D3YHU9	177	20836.5	10.12	29450	36.93	stable	1.067
WP_020002736.1	VY93_RS00915	VY93_00915	A0A8D4CBF2	426	49659.7	9.21	90190	37.42	stable	-0.489
WP_020002741.1	VY93_RS04225	VY93_04225		59	6955.25	9.58	5500	26.7	stable	-0.434
WP_020002743.1	VY93_RS00990	VY93_00990	A0A8D4CC73	65	7484.74	9.85	2980	27.9	stable	-0.535
WP_020002754.1	VY93_RS01500	VY93_01500	A0A8D4CBH2	69	8046.57	9.93	8480	23.16	stable	-0.186
WP_020002757.1	VY93_RS00960	VY93_00960	A0A8D3YHQ2	398	44906.9	7.53	60280	24.76	stable	-0.378
WP_020002759.1	VY93_RS00970	VY93_00970	A0A8D4CEZ9	167	19688.7	9.45	27390	23.5	stable	-0.408
WP_020002761.1	VY93_RS02560	VY93_02560	A0A8D4CBN2	1575	184219	8.65	247540	27.9	stable	-0.674
WP_020002762.1	VY93_RS04250	VY93_04250		48	5314.02	4.29	1490	28.18	stable	-0.108
WP_020002768.1	VY93_RS04200	VY93_04200		49	5581.99	10.66	0	28.21	stable	-0.11
WP_020002770.1	VY93_RS01570	VY93_01570	A0A8D3YJD1	109	13283	5.65	14900	61.45	unstable	-0.874
WP_020002774.1	VY93_RS01555	VY93_01555	A0A8D3YJT0	140	16222.1	4.28	35870	29.64	stable	-0.429
WP_020002775.1	VY93_RS01550	VY93_01550	A0A8D3YHW1	146	17244.9	4.57	19940	42.54	unstable	-1.04
WP_020002782.1	VY93_RS00240	VY93_00240	A0A8D4CBC0	553	66568.4	8.33	78730	43.73	unstable	-0.217
WP_020002797.1	VY93_RS03080	VY93_03080	A0A8D3YIB7	353	42912.9	9.54	67270	37.64	stable	-0.56
WP_020002801.1	VY93_RS03025	VY93_03025	A0A8D3YJF2	87	9261.53	7.87	6990	15.75	stable	0.061
WP_020002803.1	VY93_RS03020	VY93_03020	A0A8D3YIB3	265	31651.6	9.63	98780	46.1	unstable	-0.967
WP_020002806.1	VY93_RS04210	VY93_04210		45	5215.2	11.62	11000	3.63	stable	-0.707
WP_020002811.1	VY93_RS00945	VY93_00945	A0A8D3YHR9	163	19430.6	10.13	36440-36565	26.64	stable	0.804
WP_020002817.1	VY93_RS02525	VY93_02525	A0A8D4CCE0	670	76797.9	4.86	44240	36.21	stable	-0.436
WP_020002818.1	VY93_RS02530	VY93_02530	A0A8D3YI54	152	18101.8	9.28	24410-24535	33.79	stable	-0.53
WP_020002839.1	VY93_RS00315	VY93_00315	A0A8D3YHN3	116	13962.2	5.56	14440	20.63	stable	-0.233
WP_020002846.1	VY93_RS00275	VY93_00275	A0A8D3YJF9	305	36063.1	5.02	23840	44.95	unstable	-0.201
WP_020002852.1	VY93_RS03110	VY93_03110	A0A8D3YJR6	278	32623.5	6.44	30830-30955	21.6	stable	-0.21
WP_020002854.1	VY93_RS03120	VY93_03120	A0A8D3YIC3	287	33284.1	9.84	24870-24995	31.67	stable	-0.422
WP_020002867.1	VY93_RS03220	VY93_03220	A0A8D3YIJ7	254	30363.6	5.07	24410	26.57	stable	-0.31
WP_020002878.1	VY93_RS02420	VY93_02420	A0A8D4CAR8	123	14645	4.87	17420	37.32	stable	-1.046
WP_020002889.1	VY93_RS04190	VY93_04190		56	6684.95	10.07	5960	27.24	stable	-0.034
WP_020002897.1	VY93_RS01110	VY93_01110	A0A8D4CER9	76	8899.1	6.9	20970	18.4	stable	-0.461
WP_020002916.1	VY93_RS00790	VY93_00790	A0A8D3YJZ3	123	13815.6	10.29	9970	26.34	stable	0.31
WP_020002924.1	VY93_RS00830	VY93_00830	A0A8D3YHU0	487	56441.3	9.51	72200	25.76	stable	0.802
WP_020002926.1	VY93_RS00840	VY93_00840	A0A8D3YHN9	299	35388.3	9.74	24870	44.77	unstable	-0.44
WP_020002927.1	VY93_RS00845	VY93_00845	A0A8D3YIQ6	157	18579.4	8.98	22920	20.51	stable	-0.456
WP_020002928.1	VY93_RS00850	VY93_00850	A0A8D3YJ43	735	82611.1	7.48	65210	27.72	stable	-0.509
WP_020002935.1	VY93_RS01765	VY93_01765	A0A8D4CAM8	480	55966.8	9.85	107260	31.41	stable	0.72
WP_020002936.1	VY93_RS01760	VY93_01760	A0A8D3YHX5	156	18698.6	8.5	24410	29.02	stable	-0.313
WP_020002944.1	VY93_RS01720	VY93_01720	A0A8D3YJB6	727	81448.1	5.69	43780	28.57	stable	-0.395
WP_020002945.1	VY93_RS01715	VY93_01715	A0A8D3YJ21	285	33406.4	4.96	44810	33.52	stable	-0.584
WP_020002946.1	VY93_RS01710	VY93_01710	A0A8D3YHV8	170	19940.4	4.65	21890	19.51	stable	-0.444
WP_020002947.1	VY93_RS01705	VY93_01705	A0A8D4CBI2	70	8050.11	9.17	4470	11.96	stable	-0.797
WP_020002956.1	VY93_RS01660	VY93_01660	A0A8D3YJT7	98	11555.6	9.25	12950	18.85	stable	-0.059
WP_020002981.1	VY93_RS02865	VY93_02865	A0A8D3YI97	342	40684.3	8.18	49280	23.65	stable	-0.568
WP_020002993.1	VY93_RS02935	VY93_02935	A0A8D3YJE2	95	11516.4	9.05	16960	3.76	stable	0.235
WP_020003000.1	VY93_RS02970	VY93_02970	A0A8D3YJQ9	394	44078.9	8.32	13410	36.73	stable	-0.393
WP_020003012.1	VY93_RS02695	VY93_02695	A0A8D3YI84	100	11776.6	7.93	12490	34.32	stable	-0.334
WP_020003014.1	VY93_RS02705	VY93_02705	A0A8D4CEU9	182	21258.8	9.21	24410	27.7	stable	-0.343
WP_020003015.1	VY93_RS02710	VY93_02710	A0A8D3YI85	115	13351.1	7.77	17420	16.86	stable	-0.942
WP_020003019.1	VY93_RS02730	VY93_02730	A0A8D4CAS9	630	73427.8	7.23	123650-123775	35.43	stable	-0.548
WP_020003040.1	VY93_RS00115	VY93_00115	A0A8D4CEI5	384	43981.7	9	42860	29.54	stable	-0.088
WP_020003041.1	VY93_RS00110	VY93_00110	A0A8D3YJE1	301	35192.7	9.77	56840	22.1	stable	0.259
WP_020003063.1	VY93_RS00715	VY93_00715	A0A8D3YJ40	272	32139.3	7.68	36330	36.74	stable	-0.626
WP_020003064.1	VY93_RS00710	VY93_00710	A0A8D3YHM9	301	35049.4	5.22	52830	41.86	unstable	-0.467
WP_020003065.1	VY93_RS00705	VY93_00705	A0A8D4CEL6	309	35746.3	8.64	37360	29.77	stable	-0.543
WP_020003069.1	VY93_RS00680	VY93_00680	A0A8D3YIN4	329	38550.5	9.17	45730-45855	34.86	stable	-0.319
WP_020003105.1	VY93_RS00485	VY93_00485	A0A8D3YHJ9	404	46538.4	6.26	70820	26.15	stable	-0.441
WP_020003117.1	VY93_RS03260	VY93_03260	A0A8D3YJ58	304	35266.1	9.31	37820	36.01	stable	0.001
WP_020003121.1	VY93_RS03280	VY93_03280	A0A8D3YIE2	376	44363.7	5.82	53290-53415	44.16	unstable	-0.557
WP_020003162.1	VY93_RS03535	VY93_03535	A0A8D4CF29	407	45787.9	5.71	39770	24.52	stable	-0.176
WP_020003182.1	VY93_RS01810	VY93_01810	A0A8D3YIM0	91	10158.2	9.52	18450	14.67	stable	0.868
WP_020003183.1	VY93_RS01815	VY93_01815	A0A8D3YHY5	516	59496.1	6.04	49280	37.66	stable	-0.517
WP_020003191.1	VY93_RS01855	VY93_01855	A0A8D3YHY6	389	45417.5	8.5	37820	47.92	unstable	-0.429
WP_020003197.1	VY93_RS01895	VY93_01895	A0A8D3YIN2	252	28616.6	6.76	38390	28.16	stable	-0.34
WP_020003198.1	VY93_RS01900	VY93_01900	A0A8D3YHZ6	758	86543.3	5.75	134080	26.36	stable	-0.613
WP_020003204.1	VY93_RS01930	VY93_01930	A0A8D4CCB1	86	10457.9	6.84	15470	28.49	stable	-0.669
WP_020003213.1	VY93_RS04205	VY93_04205		56	6743.16	10.17	9970	20.95	stable	0.127
WP_020003214.1	VY93_RS02000	VY93_02000	A0A8D3YJH0	75	8781.13	7.89	4470	44.11	unstable	-0.511
WP_020003223.1	VY93_RS02050	VY93_02050	A0A8D3YJF5	223	26636.9	9.41	38390	40.42	unstable	-0.309
WP_020003229.1	VY93_RS02085	VY93_02085	A0A8D4CCC0	269	31478.6	9.74	52370	14.95	stable	0.726
WP_020003230.1	VY93_RS02090	VY93_02090	A0A8D3YI12	632	71138	5.17	81820	33.46	stable	-0.492
WP_020003234.1	VY93_RS02110	VY93_02110	A0A8D4CBL0	132	15942.8	8.71	15930	38.23	stable	0.248
WP_020003242.1	VY93_RS02170	VY93_02170	A0A8D4CAQ3	498	53566.3	6.81	50880	17.11	stable	-0.077
WP_020003244.1	VY93_RS02175	VY93_02175	A0A8D4CEW4	207	24028.3	5.24	21430	35.77	stable	-0.378
WP_020003253.1	VY93_RS02220	VY93_02220	A0A8D3YJZ4	161	18864.9	9.97	24410	26.43	stable	26.43
WP_020003257.1	VY93_RS02240	VY93_02240	A0A8D3YJJ7	284	32341.3	9.85	63370	22.5	stable	0.554
WP_020003259.1	VY93_RS02250	VY93_02250	A0A8D3YI31	824	95626.6	8.6	65670	35.6	stable	-0.487
WP_020003260.1	VY93_RS02255	VY93_02255	A0A8D4CAQ8	163	18317.5	9.4	30940	28.13	stable	0.442
WP_020003268.1	VY93_RS02305	VY93_02305	A0A8D3YK04	644	70671.6	5.05	43780	30	stable	-0.397
WP_020003269.1	VY93_RS02310	VY93_02310	A0A8D4CET5	127	14907.7	10.09	4470	18.03	stable	0.026
WP_020003270.1	VY93_RS02315	VY93_02315	A0A8D3YI45	104	11936.9	6.57	2980	33.7	stable	-0.009
WP_020003279.1	VY93_RS02370	VY93_02370	A0A8D3YJ89	548	65492.1	9.5	94090-94215	30.67	stable	-0.371
WP_026365142.1	VY93_RS00250	VY93_00250	A0A8D3YHG9	116	14051.3	10	12490	34.51	stable	-0.625
WP_026365147.1	VY93_RS03705	VY93_03705	A0A8D3YIJ8	284	34342.1	9.29	67840	29.73	stable	-1.05
WP_026365148.1	VY93_RS03710	VY93_03710	A0A8D4CAY3	150	17652.3	8.94	10430	57.14	unstable	-0.716
WP_026365149.1	VY93_RS03720	VY93_03720	A0A8D3YIR4	81	9830.83	9.86	11460	13.11	stable	-0.381
WP_026365150.1	VY93_RS04185	VY93_04185		62	7572.83	10.08	12950	41.9	unstable	-0.663
WP_026365151.1	VY93_RS03725	VY93_03725	A0A8D4CBT5	70	8575.79	9.33	11460	24.08	stable	-1.077
WP_026365154.1	VY93_RS00350	VY93_00350	A0A8D3YHK9	135	16250.8	9.58	25440-25565	42.23	unstable	-0.704
WP_026365158.1	VY93_RS03200	VY93_03200	A0A8D3YID0	201	23944.4	9.74	22920	48.29	unstable	-0.968
WP_027332489.1	VY93_RS03860	VY93_03860		110	13077.4	9.79	18450	16.55	stable	-0.474
WP_027332492.1	VY93_RS00215	VY93_00215	A0A8D4CAF0	340	40982.7	9.41	78730-78855	39.38	stable	0.596
WP_027332496.1	VY93_RS00965	VY93_00965	A0A8D3YJ65	721	79972.5	8.78	58220	32.97	stable	-0.444
WP_027332503.1	VY93_RS01400	VY93_01400	A0A8D4CBH0	142	15833.7	5.53	22460	16.4	stable	-0.578
WP_027332508.1	VY93_RS03820	VY93_03820		70	7507.47	4.57	4470	35.65	stable	-0.213
WP_036434141.1	VY93_RS02725	VY93_02725	A0A8D3YI80	113	12933.4	9.72	15470	33.93	stable	-0.053
WP_036434150.1	VY93_RS02950	VY93_02950	A0A8D3YIA4	573	67865	9.55	62690-63065	36.22	stable	-0.31
WP_036434211.1	VY93_RS00470	VY93_00470	A0A8D3YJN3	501	60443.7	9.58	75640	30.87	stable	-0.414
WP_036434240.1	VY93_RS03520	VY93_03520	A0A8D4CCI8	569	66965.3	8.07	92250-92375	31.49	stable	-0.266
WP_036434382.1	VY93_RS00400	VY93_00400	A0A8D4CBT9	310	37106.8	6.79	32780	31.52	stable	-0.335
WP_046128305.1	VY93_RS00875	VY93_00875	A0A8D4CEM5	132	15767.1	6.4	5960	34	stable	-0.71
WP_046128318.1	VY93_RS01245	VY93_01245	A0A8D3YHR8	95	10944.6	9.25	16960	54.6	unstable	-0.173
WP_046128319.1	VY93_RS01250	VY93_01250	A0A8D4CAK2	186	20811.7	6.61	22920	25.3	stable	-0.359
WP_046128320.1	VY93_RS01255	VY93_01255	A0A8D4CES4	686	73744.3	4.73	66810	34.48	stable	-0.501
WP_046128321.1	VY93_RS01260	VY93_01260	A0A8D3YHY2	147	16257.3	9.45	22460	20.95	stable	-0.518
WP_046128324.1	VY93_RS01280	VY93_01280	A0A8D3YIW1	675	72546.6	5	71280	23.91	stable	-0.409
WP_046128325.1	VY93_RS01285	VY93_01285	A0A8D3YJ80	156	17191.3	8.93	25440	22.23	stable	-0.585
WP_046128327.1	VY93_RS04265	VY93_04265		687	74140.1	4.77	64290	27.61	stable	-0.481
WP_046128329.1	VY93_RS04120	VY93_04120		640	69169.6	5.22	66810	27.29	stable	-0.325
WP_046128330.1	VY93_RS01315	VY93_01315	A0A8D3YHT3	161	17970.2	5.46	25440	20.79	stable	-0.566
WP_046128333.1	VY93_RS01350	VY93_01350	A0A8D4CAK6	91	10698.4	9.35	27960	35.42	stable	-0.303
WP_046128337.1	VY93_RS01420	VY93_01420	A0A8D3YJ90	692	74699.6	4.81	69790	26.04	stable	-0.487
WP_046128338.1	VY93_RS01425	VY93_01425	A0A8D3YII4	145	15813	9.07	20970	18.75	stable	-0.186
WP_046128341.1	VY93_RS01450	VY93_01450	A0A8D4CEP4	667	72066.8	5.38	70820	27.38	stable	-0.366
WP_046128342.1	VY93_RS01455	VY93_01455	A0A8D3YHU1	142	15608.5	7.89	23950	12.2	stable	-0.387
WP_046128349.1	VY93_RS03010	VY93_03010	A0A8D3YII2	167	18898.5	8.94	30940	27.37	stable	-0.689
WP_051085464.1	VY93_RS03700	VY93_03700		99	11728.8	8.93	12950	26.98	stable	-0.294
WP_051085465.1	VY93_RS03875	VY93_03875		63	7390.74	8.89	1490	27.82	stable	-0.068
WP_051245053.1	VY93_RS03870	VY93_03870		149	18070.5	10.49	23950-24075	40.66	unstable	-0.681
WP_052717777.1	VY93_RS03805	VY93_03805		97	11829.9	10.11	23950	31.52	stable	-0.74
WP_052717816.1	VY93_RS01380	VY93_01380		320	35480.1	9.27	36900	29.43	stable	-0.456
WP_052717818.1	VY93_RS04325	VY93_04325		345	37366.8	6.77	35410	29.56	stable	-0.4
WP_052717822.1	VY93_RS01460	VY93_01460		337	37244.6	9.01	33920	16.41	stable	-0.534
WP_052717826.1	VY93_RS01270	VY93_01270	A0A8D4CBG5	625	67828.8	5.13	70820	26.07	stable	-0.469
WP_052717828.1	VY93_RS01330	VY93_01330	A0A8D3YJA5	625	67872.8	5.03	70820	26.82	stable	-0.473
WP_052717829.1	VY93_RS01410	VY93_01410	A0A8D3YHT1	625	67886.9	5.08	70820	26.68	stable	-0.474
WP_081619824.1	VY93_RS02300	VY93_02300	A0A8D4CF03	544	62679.1	8.13	48250	21.74	stable	-0.369
WP_109536922.1	VY93_RS00340	VY93_00340	A0A8D3YIV5	134	15797.1	8.87	20400	34.42	stable	-0.529
WP_109536960.1	VY93_RS00640	VY93_00640	A0A8D3YJ35	279	31901.3	9.76	42860	17.21	stable	0.904
WP_109537226.1	VY93_RS02860	VY93_02860	A0A8D3YJ24	298	34958.1	8.85	34380-34505	32.47	stable	-0.419
WP_109537311.1	VY93_RS03665	VY93_03665	A0A8D3YJB1	104	11756.7	7.92	5960	24.29	stable	0.148
WP_109537348.1	VY93_RS01690	VY93_01690	A0A8D4CAM5	249	29237.9	9.54	34840	22.21	stable	0.766
WP_109537356.1	VY93_RS02755	VY93_02755	A0A8D3YI81	475	57659.4	9.3	56730	35.19	stable	-0.645
WP_117274805.1	VY93_RS00770	VY93_00770	A0A8D3YID1	154	18231.4	4.65	8480	39.64	stable	-0.501
WP_117274821.1	VY93_RS01825	VY93_01825	A0A8D4CER0	251	29062.8	5.87	30830	38.01	stable	-0.48
WP_117274826.1	VY93_RS04030	VY93_04030		492	57640.5	9.77	56270-56395	27.54	stable	0.808
WP_117274827.1	VY93_RS02790	VY93_02790	A0A8D3YI94	652	75312.8	4.47	104520	31.5	stable	-0.564
WP_117274833.1	VY93_RS03125	VY93_03125	A0A8D4CAU9	177	21140.3	5.07	24410-24660	56.47	unstable	-0.395
WP_117274834.1	VY93_RS03145	VY93_03145	A0A8D4CBQ8	82	9271.73	6.27	2980	23.18	stable	-0.332
WP_117274836.1	VY93_RS03335	VY93_03335	A0A8D3YJ68	347	41639.6	9.73	98780-98905	15.84	stable	0.519
WP_117274844.1	VY93_RS00345	VY93_00345	A0A8D3YI79	360	42857	8.91	40340	27.46	stable	-0.442
WP_117274846.1	VY93_RS00405	VY93_00405	A0A8D4CEN7	414	49826	9.38	55240-55490	28.62	stable	-0.264
WP_117274853.1	VY93_RS00700	VY93_00700	A0A8D3YJK8	353	41229.2	5	66810	30.6	stable	-0.58
WP_117274856.1	VY93_RS01095	VY93_01095	A0A8D4CC77	95	10822.2	7.76	15470-15595	30.59	stable	-0.753
WP_117274875.1	VY93_RS01755	VY93_01755	A0A8D4CCA4	156	18921.2	9.04	17420-17545	38.43	stable	-0.224
WP_117274881.1	VY93_RS01980	VY93_01980	A0A8D3YI06	149	17583.5	9.57	12950	39.8	stable	-0.28
WP_117274890.1	VY93_RS02740	VY93_02740	A0A8D3YID7	783	94423.8	9.17	89620-89745	41.55	unstable	-0.652
WP_144406205.1	VY93_RS01565	VY93_01565	A0A8D3YHV0	92	11095.9	9.36	9970	33.26	stable	-0.516
WP_144406207.1	VY93_RS03730	VY93_03730	A0A8D3YIK5	204	24427.9	9.23	20400	36.99	stable	-0.799
WP_220094922.1	VY93_RS01215	VY93_01215	A0A8D4CEN6	655	71104.7	5.28	77810	29.61	stable	-0.314
WP_020003095.1	VY93_RS00545	VY93_00545	A0A8D3YHM6	132	15473.6	4.79	8940	35.76	stable	-0.389
(a)According to NCBI database (https://www.ncbi.nlm.nih.gov/)
(b)According to UniProt (https://www.uniprot.org/)
